# Supplementary material for: Transcriptome analysis reveals new microRNAs-mediated pathway involved in anther development in male sterile wheat
Source: BMC Genomics. 2018 May 8;19:333. doi: 10.1186/s12864-018-4727-5 (PMC5941544; doi:10.1186/s12864-018-4727-5)
Supplement: Supplementary file 1 — Table S1. The primers used for qRT-PCR in this study. (XLSX 12 kb) [file 12864_2018_4727_MOESM1_ESM.xlsx]

## Sheet: Sheet1
The primers used for qRT-PCR in this study.
tae-miR156	GCTGACAGAAGAGAGTGAGCACA
tae-miR159a	TTTGGATTGAAGGGAGCTCTG
tae-miR160	CCTGGCTCCCTGTATGCCA
tae-miR164	TGGAGAAGCAGGGCACGTG
tae-miR167a	GTGAAGCTGCCAGCATGATCTA
tae-miR167c	TGAAGCTGCCAGCATGATCTG
tae-miR2275-3p	TTTGGTTTCCTCCAATATCTCG
tae-miR319	TTGGACTGAAGGGAGCTCCCT
tae-miR396-5p	AACTGTGAACTCGCGGGGAT
tae-miR5200	GCGTGTAGATACTCCCTAAGGCTT
tae-miR1122a-3p	GCCGCTAGATACATCCGTATCTAGA
tae-miR1122b-3p	GCCAGACTTATATGTAGGAACGGA
tae-miR1122c-3p	GCTCTAATATTATGGGACGGAGG
tae-miR1124	GCAGGACGTGAAGAGCGAGT
tae-miR1127a-3p	GCTCCTTCCGTTCGGAATTAC
tae-miR1127b-3p	GCACAAGTATTTCTGGACGGAGG
tae-miR395b	CGTGAAGTGTTTGGGGGAACTC
tae-miR9655-3p	CAAGGGAAGGAAGTAGCCAAC
tae-miR9668-5p	GCCAATGACAAGTATTTTCGGA
tae-miR9673-5p	GCCTAAGAAGCAAATAGCACATG
tae-miR9675-3p	GCCTTTATGATCACTCTCGTTTTG
tae-miR9679-5p	GCCAGAACCAGAATGAGTAGCTC
tae-miR9652-5p	GGCCTGTTTGTCATTAAGTTTCTT
Novel_4	CCGGGTATGTAGCTCAGATGGT
novel_6	GCTGGTCTGTGTTTGTTTCAAAC
SMARCA3L3F	ACGCCAAGAACAACTGGAAGGAT
SMARCA3L3R	AAGAAGGAGGTGAACTGGCTGAAT
CAF1F	CAGGACCTCAACAGCATGACGGTG
CAF1R	CAGAGGTTGAACTCCCAGGCGAC
Table S1. The primers used for qRT-PCR in this study.
XPB2F	AAGTTCAGGGCTTGTGAGTTTCTA
XPB2R	AGCTTCATTGCGTATGCAGTTAGT
EME1F	GCTTAAAGACCTGAAGTGCGAAG
EME1R	TTCACAGCTTCTTCTGCTTCCAT
CYCA3;2F	ACTACATCGAGGCGGTCCAGAC
CYCA3;2R	GACATAGGAGACGGTGAGGTAAAGC
MTHRF	TGAGCGGTTCGTGAACTTCTGT
MTHRR	GCTGATCGTCAATTATCGTCGTCT
DMEF	CATGCCAACTCCATACTCAACTGT
DMER	CTGGCTCCTCAATAATCGGCTC
RPL23F	AAATCCCAAGGGTGAGATGAAAG
RPL23R	CAAGCTCTCAAACGATGGCATT
CUC2F	GTCGGCATGAAGAAGACGCTC
CUC2R	TGTTGTTGGGCAGGAAGTGGT
ARF12F	TGTCTACGATTCCTTCTGGGTCAA
ARF12R	GCTTGTTGGGTCATTCTCTCCTGTA
ARF18F	CAGCCGTTCGACGTGCTCTA
ARF18R	AGGCCATCTTGAACCTCATGC
SPL17F	TCCAGTGGCAAGGGAACCTAGA
SPL17R	AGACACCCACCTGGAGGGAGCT
GAM1F	CCAAACAACTGGTCCACATACTCA
GAM1R	ACCGCTGTTCCCTGGTATCAT
DAD1F	CTACACCTCCGCCGACAAGAC
DAD1R	GCTCACATCCTCGCCCTTCT
MEL1F	TCTACAGGAGGACAACGGAAATG
MEL1R	GATCCCAAGGTCAGTCTCACAAAT
TaActinF	TACTCCCTCACAACAACCG
TaActinR	AGAACCTCCACTGAGAACAA
