# Supplementary material for: Transcriptome analysis reveals new microRNAs-mediated pathway involved in anther development in male sterile wheat
Source: BMC Genomics. 2018 May 8;19:333. doi: 10.1186/s12864-018-4727-5 (PMC5941544; doi:10.1186/s12864-018-4727-5)
Supplement: Supplementary file 4 — Table S2. A list of data filtering from each sample. (XLSX 11 kb) [file 12864_2018_4727_MOESM4_ESM.xlsx]

## Sheet: Sheet1
Table S2. A list of data filtering from each sample.
Sample	total reads	N% > 10%	low quality	5 adapter contamine	3 adapter null or insert null	with ployA/T/G/C	clean reads
NN1	14947750 (100.00%)	504 (0.00%)	50242 (0.34%)	5920 (0.04%)	216026 (1.45%)	77596 (0.52%)	14597462 (97.66%)
NN2	14290542 (100.00%)	451 (0.00%)	38388 (0.27%)	5612 (0.04%)	178475 (1.25%)	85634 (0.60%)	13981982 (97.84%)
SL1	14998252 (100.00%)	459 (0.00%)	65102 (0.43%)	7300 (0.05%)	198982 (1.33%)	90954 (0.61%)	14635455 (97.58%)
SL2	15882925 (100.00%)	524 (0.00%)	43522 (0.27%)	5937 (0.04%)	176625 (1.11%)	71907 (0.45%)	15584410 (98.12%)
