# Supplementary material for: Transcriptome analysis reveals new microRNAs-mediated pathway involved in anther development in male sterile wheat
Source: BMC Genomics. 2018 May 8;19:333. doi: 10.1186/s12864-018-4727-5 (PMC5941544; doi:10.1186/s12864-018-4727-5)
Supplement: Supplementary file 5 — Table S3. Summary of known miRNAs. (XLSX 14 kb) [file 12864_2018_4727_MOESM5_ESM.xlsx]

## Sheet: Sheet1
Table S3. Summary of known miRNAs.
mature_id	mature_seq	length
tae-miR1117	UAGUACCGGUUCGUGGCACGAACC	24
tae-miR1118	CACUACAUUAUGGAAUGGAGGGA	23
tae-miR1120a	ACAUUCUUAUAUUAUGAGACGGAG	24
tae-miR1120b-3p	UUCUUAUAUUGUGGGACAGAG	21
tae-miR1120c-5p	UAAUAUAAGAACGUUUUUGAC	21
tae-miR1121	AGUAGUGAUCUAAACGCUCUUA	22
tae-miR1122a	UAGAUACAUCCGUAUCUAGA	20
tae-miR1122b-3p	AGACUUAUAUGUAGGAACGGA	21
tae-miR1122c-3p	UCUAAUAUUAUGGGACGGAGG	21
tae-miR1123	UCCGUGAGACCUGGUCUCAUAGA	23
tae-miR1124	GCAGGACGUGAAGAGCGAGUCC	22
tae-miR1125	AACCAACGAGACCAACUGCGGCGG	24
tae-miR1127a	UCCUUCCGUUCGGAAUUAC	19
tae-miR1127b-3p	ACAAGUAUUUCUGGACGGAGG	21
tae-miR1128	UACUACUCCCUCCGUCCGAAA	21
tae-miR1130b-3p	UCUUAUAUUAUGGGACGGAGG	21
tae-miR1131	UAGUACCGGUUCGUGGCUAACC	22
tae-miR1133	CAUAUACUCCCUCCGUCCGAAA	22
tae-miR1135	CUGCGACAAGUAAUUCCGAACGGA	24
tae-miR1136	UUGUCGCAGGUAUGGAUGUAUCUA	24
tae-miR1137a	UAGUACAAAGUUGAGUCAUC	20
tae-miR1137b-5p	UCCGUUCCAGAAUAGAUGACC	21
tae-miR1138	GCUUAGAUGUGACAUCCUUAAAA	23
tae-miR156	UGACAGAAGAGAGUGAGCACA	21
tae-miR159a	UUUGGAUUGAAGGGAGCUCUG	21
tae-miR160	UGCCUGGCUCCCUGUAUGCCA	21
tae-miR164	UGGAGAAGCAGGGCACGUGCA	21
tae-miR167a	UGAAGCUGCCAGCAUGAUCUA	21
tae-miR167c-5p	UGAAGCUGCCAGCAUGAUCUGC	22
tae-miR171a	UGAUUGAGCCGUGCCAAUAUC	21
tae-miR171b	UUGAGCCGUGCCAAUAUCACG	21
tae-miR1847-5p	ACCUGCAGUUGGGCCAAUGAC	21
tae-miR2275-3p	UUUGGUUUCCUCCAAUAUCUCG	22
tae-miR319	UUGGACUGAAGGGAGCUCCCU	21
tae-miR395a	GUGAAGUGUUUGGGGGAACUC	21
tae-miR395b	UGAAGUGUUUGGGGGAACUC	20
tae-miR396-5p	AACUGUGAACUCGCGGGGAUG	21
tae-miR397-5p	UCACCGGCGCUGCACACAAUG	21
tae-miR398	UGUGUUCUCAGGUCGCCCCCG	21
tae-miR399	UGCCAAAGGAGAAUUGCCC	19
tae-miR408	CUGCACUGCCUCUUCCCUGGC	21
tae-miR5048-5p	UUUGCAGGUUUUAGGUCUAAGU	22
tae-miR5049-3p	AAUAUGGAUCGGAGGGAGUAC	21
tae-miR5050	UUGAACGACCUCACCAUGUCG	21
tae-miR5062-5p	UGAACCUUAGGGAACAGCCGCAU	23
tae-miR5084	AUACAGUACUGCAGAGGAUCCUAA	24
tae-miR5200	UGUAGAUACUCCCUAAGGCUU	21
tae-miR531	CGCUCGCCGGAGCAGCGUGCA	21
tae-miR6197-5p	UCUGUAAACAAAUGUAGGACG	21
tae-miR6201	UGACCCUGAGGCACUCAUACCG	22
tae-miR7757-5p	AUAAAACCUUCAGCUAUCCAUC	22
tae-miR9652-3p	AAGCUUAAUGAGAACAUGUG	20
tae-miR9652-5p	CCUGUUUGUCAUUAAGUUUCUU	22
tae-miR9653a-3p	UUUGAGACUUUGGCCAUGGCC	21
tae-miR9653b	UGGCCAAGGUCUCUUGAGGCU	21
tae-miR9654a-3p	UUCUGAAAGGCUUGAAGCGAAU	22
tae-miR9654b-3p	UUCCGAAAGGCUUGAAGCGAAU	22
tae-miR9655-3p	CAAGGGAAGGAAGUAGCCAAC	21
tae-miR9656-3p	CUUCGAGACUCUGAACAGCGG	21
tae-miR9657a-3p	UGUGCUUCCUCGUCGAACGGU	21
tae-miR9657c-3p	CGUGCUUCCUCGUCGAACGGU	21
tae-miR9658-3p	AUCGUUCUGGGUGAAUAGGCC	21
tae-miR9660-5p	UUGCGAGCAACGGAUGAAUC	20
tae-miR9662a-3p	UUGAACAUCCCAGAGCCACCG	21
tae-miR9662b-3p	UGAACAUCCCAGAGCCACCGG	21
tae-miR9663-5p	AAGCGUAGUCGAACGAAUCUG	21
tae-miR9664-3p	UUGCAGUCCUCGAUGUCGUAG	21
tae-miR9665-3p	GCUAGCAGUGUAAACUCAAAUCA	23
tae-miR9666a-3p	CGGUAGGGCUGUAUGAUGGCGA	22
tae-miR9666b-3p	CGGUUGGGCUGUAUGAUGGCGA	22
tae-miR9666c-5p	GCCAUCAUACGUCCAACCGUG	21
tae-miR9668-5p	CCAAUGACAAGUAUUUUCGGA	21
tae-miR9669-5p	UACUGUGGGCACUUAUUUGAC	21
tae-miR9670-3p	AGGUGGAAUACUUGAAGAAGA	21
tae-miR9672a-3p	CCACGACUGUCAUUAAGCAUC	21
tae-miR9672b	UACCACGACUGUCAUUAAGCA	21
tae-miR9673-5p	UAAGAAGCAAAUAGCACAUG	20
tae-miR9674a-5p	GCAUCAUCCAUCCUACCAUUC	21
tae-miR9674b-5p	AUAGCAUCAUCCAUCCUACCC	21
tae-miR9675-3p	UUUAUGAUCACUCUCGUUUUG	21
tae-miR9676-5p	UGGAUGUCAUCGUGGCCGUACA	22
tae-miR9677a	UGGCCGUUGGUAGAGUAGGAGA	22
tae-miR9677b	CAGGGCGGGGAACAGGUGGCC	21
tae-miR9679-5p	CAGAACCAGAAUGAGUAGCUC	21
tae-miR9772	UGAGAUGAGAUUACCCCAUAC	21
tae-miR9773	UUUGUUUUUAUGUUAUUUUGUGAA	24
tae-miR9774	CAAGAUAUUGGGUAUUUCUGUC	22
tae-miR9775	UGUGCGCAAUAAGAUUUUGCUA	22
tae-miR9776	UUGGACGAGGAUGUGCAACUG	21
tae-miR9777	AGCAAACAUAUCUGAGCACA	20
tae-miR9778	UGCAUCAUCUCGAACUCGUCG	21
tae-miR9779	CUUAUGCAACGUCUGAGGAU	20
tae-miR9782	GUAUUAGGUUGGUCAAAUUGACGA	24
tae-miR9783	AUAAGCACCGGUGCUUAAGAA	21
