# Supplementary material for: Transcriptome analysis reveals new microRNAs-mediated pathway involved in anther development in male sterile wheat
Source: BMC Genomics. 2018 May 8;19:333. doi: 10.1186/s12864-018-4727-5 (PMC5941544; doi:10.1186/s12864-018-4727-5)
Supplement: Supplementary file 7 — Table S4. Nucleotide sequences and read counts of identified novel miRNAs in each sample. (XLSX 13 kb) [file 12864_2018_4727_MOESM7_ESM.xlsx]

## Sheet: Sheet1
Table S4. Nucleotide sequences and read counts of identified novel miRNAs in each sample
novel miRNA	mature sequence	precursor sequence	NN1.readcount	NN2.readcount	SL1.readcount	SL2.readcount
>novel_1	ucggaccaggcuucaaucccu	ggguuguugucugguucaaggucuccacauacaucauauacauggagagcaugauauggauuguaugauuuggugaccucggaccaggcuucaaucccu	4355	4186	3229	3845
>novel_2	acuggaugacgcgggagcuaa	uuagcugccgauucauucauucaccuaccaagaaccaaggcggagcgcaugucuugguagccgacuggaugacgcgggagcuaa	144	98	103	76
>novel_3	aggcguguagcgcuuaucugugag	cagauaggcgcuacacgccuggccggcgucgcacccuugugauccgaaaauuacuaagucagugugcagcgccugagaguuaggcgccacacuauacaguguagcgccuagcuucuaggcguugcacuagugguugcuucauuuuguagugcaaccacuagugcagcgccugagaguuagacgccccacuauacagugcagcgccuagcucuuaggcucuguacaaugacuuaguaauuuuuagacaguuuggggugcaacgcuggccaggcguguagcgcuuaucugugag	28	13	26	20
>novel_4	ggguauguagcucagauggu	caugucgacuagcagauucgugaaguugccaccucacggguauguagcucagauggu	10	26	24	21
>novel_5	caaacuuagaucucgaaaaacgcg	cgcuuccugagaucuaaauuugaccauaaguuuaaccaaugagaccaauugcggcgggagcaaaaauuauaucacuaaauucguauuuucgaaugaauucaaugguauaauuuuuuucuuccgccgcagucggucucguugguuaaauauauggucaaacuuagaucucgaaaaacgcg	7	18	16	13
>novel_6	uggucuguguuuguuucaaac	uggucuguguuuguuucaaacaagguggucaggcguacguccugugccucucuuuguugcugcaccucguuugagacgaaaacagaccaac	3241	3789	3670	4091
>novel_7	gaauucuugauuguauuucuggcu	guuagaauacaagcaauaugaauucaaaguccauuacagacuaaaaaugaagccaacuuauuucucgauggugacggacauguugccgcugguaaugauguuuuuggugaugacggugggcaguucgacguucuugcccuucuugggggucaaucuguaguagcaaaacuagaggaucagcuggaugaggccgaagauuguaccgaggucauuggggaucugcaaagaauuuaaagaggacauaacuguuagaaagauccacgcuaaggaauucuugauuguauuucuggcu	159	399	88	273
>novel_8	agaguuagauggaacugaacc	agaguuagauggaacugaaccaccuccggucgaccgccuguugguuuggguguuguucaguuuccucuaauaucuca	127	182	147	138
