# Supplementary material for: Transcriptome analysis reveals new microRNAs-mediated pathway involved in anther development in male sterile wheat
Source: BMC Genomics. 2018 May 8;19:333. doi: 10.1186/s12864-018-4727-5 (PMC5941544; doi:10.1186/s12864-018-4727-5)
Supplement: Supplementary file 8 — Table S5. The distribution of TPMs for normalized expression of miRNAs in each sample. (XLSX 11 kb) [file 12864_2018_4727_MOESM8_ESM.xlsx]

## Sheet: Sheet1
Table S5. The distribution of TPMs for normalized expression of miRNAs in each sample
TPM Interval	NN1.tpm	NN2.tpm	SL1.tpm	SL2.tpm
0-0.1	11(10.78%)	10(9.80%)	5(4.90%)	7(6.86%)
0.1-0.3	0(0.00%)	0(0.00%)	0(0.00%)	0(0.00%)
0.3-3.57	0(0.00%)	0(0.00%)	0(0.00%)	0(0.00%)
3.57-15	0(0.00%)	0(0.00%)	0(0.00%)	0(0.00%)
15-60	12(11.76%)	14(13.73%)	19(18.63%)	17(16.67%)
>60	79(77.45%)	78(76.47%)	78(76.47%)	78(76.47%)
