# Supplementary material for: Transcriptome analysis reveals new microRNAs-mediated pathway involved in anther development in male sterile wheat
Source: BMC Genomics. 2018 May 8;19:333. doi: 10.1186/s12864-018-4727-5 (PMC5941544; doi:10.1186/s12864-018-4727-5)
Supplement: Supplementary file 9 — Table S6. The normalized expression with TPMs for all known and novel miRNAs in all samples. (XLSX 20 kb) [file 12864_2018_4727_MOESM9_ESM.xlsx]

## Sheet: Sheet1
Table S6. The normalized expression with TPMs for all known and novel miRNAs in all samples.
sRNA	SL1	NN1	SL2	NN2	log2.Fold_change (SL1/NN1)	q.value	log2.Fold_change (SL2/NN2)	q.value
>novel_1	79152.3	92871.8	78984.5	85157.8	-0.23061	0	-0.10857	7.1045e-45
>novel_2	2524.83	3070.85	1561.2	1993.66	-0.28245	7.4043e-21	-0.35276	3.8959e-12
>novel_3	637.336	597.109	410.843	264.465	0.09406	0.029489	0.63551	9.8151e-09
>novel_4	588.31	213.253	431.385	528.93	1.464	1.5265e-38	-0.2941	0.001866
>novel_5	392.207	149.277	267.048	366.183	1.3936	9.4855e-25	-0.45547	0.00010173
>novel_6	89962.5	69115.4	84037.9	77081.4	0.38032	0	0.12466	2.62e-86
>novel_7	2157.14	3390.73	5608	8117.05	-0.65248	9.6266e-77	-0.53347	1.0587e-97
>novel_8	3603.4	2708.32	2834.81	3702.51	0.41196	1.1262e-21	-0.38525	6.4978e-25
tae-miR1117	196.103	255.904	123.253	40.687	-0.38399	4.4716e-05	1.599	5.1787e-11
tae-miR1118	24.5129	0	20.5421	20.3435	5.6155	2.4206e-08	0.014019	0.44766
tae-miR1120a	220.616	255.904	205.421	162.748	-0.21406	0.0013681	0.33595	0.013278
tae-miR1120b-3p	1985.55	1471.45	1561.2	1098.55	0.4323	2.3383e-14	0.50706	8.8774e-20
tae-miR1120c-5p	5049.66	4137.11	2875.9	2766.71	0.28756	5.9805e-14	0.05584	0.043497
tae-miR1121	1961.03	1642.05	1417.41	1281.64	0.25612	6.6597e-06	0.14526	0.0033515
tae-miR1122a	24.5129	0	20.5421	0	5.6155	2.4206e-08	5.3605	2.4187e-06
tae-miR1122b-3p	49.0259	21.3253	0	20.3435	1.201	8.3028e-05	-5.3465	2.8202e-06
tae-miR1122c-3p	73.5388	149.277	82.1685	203.435	-1.0214	3.1773e-09	-1.3079	1.0057e-12
tae-miR1123	0	42.6506	20.5421	0	-6.4145	7.0094e-13	5.3605	2.4187e-06
tae-miR1124	73.5388	0	20.5421	20.3435	7.2004	9.1724e-19	0.014019	0.44766
tae-miR1125	49.0259	85.3013	41.0843	20.3435	-0.79902	3.2509e-05	1.014	0.0044882
tae-miR1127a	122.565	63.976	20.5421	61.0304	0.93794	3.6732e-06	-1.5709	4.876e-06
tae-miR1127b-3p	392.207	405.181	205.421	447.557	-0.046952	0.010508	-1.1235	7.598e-21
tae-miR1128	367.694	341.205	308.132	264.465	0.10787	0.029044	0.22047	0.031128
tae-miR1130b-3p	637.336	490.482	718.975	386.526	0.37785	2.0332e-05	0.89537	6.2093e-24
tae-miR1131	24.5129	42.6506	20.5421	61.0304	-0.79902	0.00071125	-1.5709	4.876e-06
tae-miR1133	147.078	106.627	82.1685	101.717	0.46401	0.0013681	-0.30791	0.085927
tae-miR1135	10589.6	8871.33	7970.35	6469.23	0.25542	4.7211e-20	0.30105	3.6883e-38
tae-miR1136	539.284	383.856	513.553	569.617	0.49048	6.8348e-07	-0.14948	0.063292
tae-miR1137a	5613.46	6099.04	5484.75	5818.24	-0.11969	7.1262e-14	-0.085156	0.0044882
tae-miR1137b-5p	245.129	213.253	225.963	223.778	0.20098	0.014008	0.014019	0.42269
tae-miR1138	122.565	85.3013	61.6264	40.687	0.5229	0.0011226	0.59898	0.020838
tae-miR156	808.927	661.085	636.806	1749.54	0.29117	0.00017293	-1.458	2.6949e-116
tae-miR159a	316707	329903	343362	331497	-0.058891	0	0.050733	6.3836e-105
tae-miR160	1519.8	1471.45	1129.82	1261.3	0.046647	0.025826	-0.15882	0.008204
tae-miR164	980.517	1066.27	636.806	1017.17	-0.12095	0.00013142	-0.67564	7.4279e-20
tae-miR167a	2843.5	2942.89	3923.55	3682.17	-0.049568	7.6588e-05	0.091602	0.0013332
tae-miR167c-5p	1299.19	1471.45	2916.98	3438.05	-0.17963	3.0064e-07	-0.23711	7.3569e-10
tae-miR171a	2426.78	3646.63	3019.69	3621.14	-0.58752	3.3576e-70	-0.26204	3.0615e-12
tae-miR171b	171.591	319.88	308.132	569.617	-0.89856	3.4283e-14	-0.88644	4.0623e-18
tae-miR1847-5p	49.0259	21.3253	61.6264	61.0304	1.201	8.3028e-05	0.014019	0.44766
tae-miR2275-3p	24.5129	106.627	NA	NA	-2.121	1.6272e-15	NA	NA
tae-miR319	245.129	106.627	493.011	345.839	1.201	1.6339e-13	0.51152	2.0742e-07
tae-miR395a	98.0517	85.3013	41.0843	20.3435	0.20098	0.021934	1.014	0.0044882
tae-miR395b	122.565	85.3013	41.0843	20.3435	0.5229	0.0011226	1.014	0.0044882
tae-miR396-5p	98.0517	916.989	1109.28	834.083	-3.2253	9.5445e-173	0.41135	1.9451e-10
tae-miR397-5p	24.5129	0	41.0843	61.0304	5.6155	2.4206e-08	-0.57094	0.030393
tae-miR398	24.5129	42.6506	20.5421	0	-0.79902	0.00071125	5.3605	2.4187e-06
tae-miR399	24.5129	0	NA	NA	5.6155	2.4206e-08	NA	NA
tae-miR408	24.5129	21.3253	61.6264	40.687	0.20098	0.029317	0.59898	0.020838
tae-miR5048-5p	32969.9	28853.2	34675.1	33261.6	0.19242	3.591e-27	0.060044	6.6764e-11
tae-miR5049-3p	24.5129	21.3253	20.5421	0	0.20098	0.029317	5.3605	2.4187e-06
tae-miR5050	24.5129	0	0	20.3435	5.6155	2.4206e-08	-5.3465	2.8202e-06
tae-miR5062-5p	171.591	298.554	308.132	284.809	-0.79902	1.1164e-11	0.11356	0.14929
tae-miR5084	171.591	213.253	349.216	264.465	-0.3136	0.00044031	0.40104	0.00033953
tae-miR5200	24.5129	63.976	61.6264	183.091	-1.384	4.3591e-07	-1.5709	7.0044e-15
tae-miR531	1005.03	3220.12	4190.59	2461.56	-1.6799	6.4219e-291	0.76758	2.7021e-103
tae-miR6197-5p	661.849	639.76	328.674	386.526	0.048973	0.029489	-0.23391	0.023976
tae-miR6201	931.491	1130.24	1376.32	1708.85	-0.27902	2.9544e-09	-0.31221	9.5046e-09
tae-miR7757-5p	13089.9	17678.7	13475.6	15705.2	-0.43356	7.8636e-208	-0.22089	6.2284e-35
tae-miR9652-3p	490.259	106.627	225.963	264.465	2.201	7.5955e-57	-0.22699	0.054638
tae-miR9652-5p	147.078	213.253	246.506	81.3739	-0.53599	4.2802e-06	1.599	1.7256e-20
tae-miR9653a-3p	759.901	490.482	801.143	712.022	0.63161	8.9744e-13	0.17014	0.0090461
tae-miR9653b	465.746	511.808	534.095	488.244	-0.13606	0.0011226	0.1295	0.063292
tae-miR9654a-3p	0	42.6506	61.6264	0	-6.4145	7.0094e-13	6.9455	2.0551e-15
tae-miR9654b-3p	147.078	234.579	143.795	162.748	-0.67349	4.2586e-08	-0.17863	0.15857
tae-miR9655-3p	269.642	42.6506	82.1685	61.0304	2.6604	3.558e-40	0.42906	0.038999
tae-miR9656-3p	931.491	874.338	1499.58	1342.67	0.091351	0.029317	0.15945	0.0012084
tae-miR9657a-3p	318.668	426.506	267.048	427.213	-0.42051	2.3338e-07	-0.67786	2.4952e-09
tae-miR9657c-3p	1323.7	1897.95	1335.24	2014	-0.51987	1.4312e-31	-0.59297	3.2632e-30
tae-miR9658-3p	784.414	469.157	184.879	284.809	0.74154	6.1166e-17	-0.62341	4.9148e-06
tae-miR9660-5p	122.565	21.3253	20.5421	81.3739	2.5229	9.8374e-19	-1.986	9.0431e-10
tae-miR9662a-3p	14511.7	17913.3	15160.1	16376.5	-0.30382	8.7988e-123	-0.11135	9.2184e-10
tae-miR9662b-3p	14511.7	17913.3	15160.1	16376.5	-0.30382	8.7988e-123	-0.11135	9.2184e-10
tae-miR9663-5p	1152.11	767.711	1006.56	1017.17	0.58564	1.0573e-15	-0.015127	0.44766
tae-miR9664-3p	4878.07	4393.02	3903	3417.7	0.1511	0.00035958	0.19156	2.089e-09
tae-miR9665-3p	49.0259	0	0	20.3435	6.6155	8.4556e-14	-5.3465	2.8202e-06
tae-miR9666a-3p	1764.93	2345.79	2300.72	2298.81	-0.41046	2.6956e-27	0.0011953	0.38229
tae-miR9666b-3p	465.746	298.554	431.385	223.778	0.64155	4.8478e-09	0.94691	2.7307e-16
tae-miR9666c-5p	24.5129	42.6506	20.5421	0	-0.79902	0.00071125	5.3605	2.4187e-06
tae-miR9668-5p	3407.3	1663.37	1622.83	1403.7	1.0345	2.4083e-118	0.20928	2.1812e-05
tae-miR9669-5p	49099.4	49645.3	48705.4	48234.4	-0.015953	4.1299e-23	0.014019	0.0031308
tae-miR9670-3p	3382.78	2559.04	2958.07	2868.43	0.40261	1.2854e-19	0.044393	0.07191
tae-miR9672a-3p	67998.9	51841.9	53142.5	51733.5	0.39139	0	0.038768	6.9133e-09
tae-miR9672b	234344	189305	190836	211532	0.30791	0	-0.14854	2.8549e-246
tae-miR9673-5p	122.565	127.952	123.253	20.3435	-0.062059	0.019257	2.599	3.4673e-19
tae-miR9674a-5p	0	21.3253	NA	NA	-5.4145	7.5224e-08	NA	NA
tae-miR9674b-5p	10172.9	15759.4	10723	10517.6	-0.63149	0	0.027905	0.026069
tae-miR9675-3p	49.0259	0	102.711	61.0304	6.6155	8.4556e-14	0.75098	0.00069354
tae-miR9676-5p	490.259	746.386	883.312	956.144	-0.60638	3.5625e-17	-0.1143	0.067872
tae-miR9677a	7108.75	5416.63	7867.64	8381.51	0.3922	2.6782e-36	-0.091281	0.00033953
tae-miR9677b	NA	NA	20.5421	20.3435	NA	NA	0.014019	0.44766
tae-miR9679-5p	49.0259	63.976	164.337	81.3739	-0.38399	0.0040685	1.014	7.3333e-08
tae-miR9772	4461.35	3710.61	2423.97	2705.68	0.26583	7.9765e-11	-0.15862	0.00022109
tae-miR9773	11226.9	8188.92	11626.8	12674	0.45522	2.8794e-77	-0.12441	1.2665e-09
tae-miR9774	245.129	1535.42	7415.71	2176.75	-2.647	2.6737e-239	1.7684	0
tae-miR9775	98.0517	85.3013	41.0843	61.0304	0.20098	0.021934	-0.57094	0.030393
tae-miR9776	4706.48	3070.85	4539.81	4841.75	0.61601	7.2794e-62	-0.092896	0.0044811
tae-miR9777	514.772	426.506	390.3	223.778	0.27136	0.0014442	0.80252	1.1934e-11
tae-miR9778	24.5129	0	NA	NA	5.6155	2.4206e-08	NA	NA
tae-miR9779	73.5388	127.952	61.6264	61.0304	-0.79902	1.5672e-06	0.014019	0.44766
tae-miR9782	98.0517	149.277	123.253	81.3739	-0.60638	1.4391e-05	0.59898	0.00202
tae-miR9783	NA	NA	41.0843	20.3435	NA	NA	1.014	0.0044882
