# Supplementary material for: Transcriptome analysis reveals new microRNAs-mediated pathway involved in anther development in male sterile wheat
Source: BMC Genomics. 2018 May 8;19:333. doi: 10.1186/s12864-018-4727-5 (PMC5941544; doi:10.1186/s12864-018-4727-5)
Supplement: Supplementary file 11 — Table S7. Details of differentially expressed known and novel miRNAs in NN1 and SL1 plants. (XLSX 12 kb) [file 12864_2018_4727_MOESM11_ESM.xlsx]

## Sheet: Sheet1
Table S7. Details of differentially expressed known and novel miRNAs in NN1 and SL1 plants.
sRNA	SL1	NN1	log2.Fold_change.	q.value
novel_4	588.31	213.253	1.464	1.5265e-38
novel_5	392.207	149.277	1.3936	9.4855e-25
tae-miR1118	24.5129	0	5.6155	2.4206e-08
tae-miR1122a	24.5129	0	5.6155	2.4206e-08
tae-miR1122b-3p	49.0259	21.3253	1.201	8.3028e-05
tae-miR1122c-3p	73.5388	149.277	-1.0214	3.1773e-09
tae-miR1123	0	42.6506	-6.4145	7.0094e-13
tae-miR1124	73.5388	0	7.2004	9.1724e-19
tae-miR1847-5p	49.0259	21.3253	1.201	8.3028e-05
tae-miR2275-3p	24.5129	106.627	-2.121	1.6272e-15
tae-miR319	245.129	106.627	1.201	1.6339e-13
tae-miR396-5p	98.0517	916.989	-3.2253	9.5445e-173
tae-miR397-5p	24.5129	0	5.6155	2.4206e-08
tae-miR399	24.5129	0	5.6155	2.4206e-08
tae-miR5050	24.5129	0	5.6155	2.4206e-08
tae-miR5200	24.5129	63.976	-1.384	4.3591e-07
tae-miR531	1005.03	3220.12	-1.6799	6.4219e-291
tae-miR9652-3p	490.259	106.627	2.201	7.5955e-57
tae-miR9654a-3p	0	42.6506	-6.4145	7.0094e-13
tae-miR9655-3p	269.642	42.6506	2.6604	3.558e-40
tae-miR9660-5p	122.565	21.3253	2.5229	9.8374e-19
tae-miR9665-3p	49.0259	0	6.6155	8.4556e-14
tae-miR9668-5p	3407.3	1663.37	1.0345	2.4083e-118
tae-miR9674a-5p	0	21.3253	-5.4145	7.5224e-08
tae-miR9675-3p	49.0259	0	6.6155	8.4556e-14
tae-miR9774	245.129	1535.42	-2.647	2.6737e-239
tae-miR9778	24.5129	0	5.6155	2.4206e-08
