# Supplementary material for: Transcriptome analysis reveals new microRNAs-mediated pathway involved in anther development in male sterile wheat
Source: BMC Genomics. 2018 May 8;19:333. doi: 10.1186/s12864-018-4727-5 (PMC5941544; doi:10.1186/s12864-018-4727-5)
Supplement: Supplementary file 12 — Table S8. Details of differentially expressed known and novel miRNAs in NN2 and SL2 plants. (XLSX 12 kb) [file 12864_2018_4727_MOESM12_ESM.xlsx]

## Sheet: Sheet1
Table S8. Details of differentially expressed known and novel miRNAs in NN2 and SL2 plants.
sRNA	SL2	NN2	log2.Fold_change.	q.value
tae-miR1117	123.253	40.687	1.599	5.18e-11
tae-miR1122a	20.5421	0	5.3605	2.42e-06
tae-miR1122b-3p	0	20.3435	-5.3465	2.82e-06
tae-miR1122c-3p	82.1685	203.435	-1.3079	1.01e-12
tae-miR1123	20.5421	0	5.3605	2.42e-06
tae-miR1125	41.0843	20.3435	1.014	0.0044882
tae-miR1127a	20.5421	61.0304	-1.5709	4.88e-06
tae-miR1127b-3p	205.421	447.557	-1.1235	7.6e-21
tae-miR1131	20.5421	61.0304	-1.5709	4.88e-06
tae-miR156	636.806	1749.54	-1.458	2.69e-116
tae-miR395a	41.0843	20.3435	1.014	0.0044882
tae-miR395b	41.0843	20.3435	1.014	0.0044882
tae-miR398	20.5421	0	5.3605	2.42e-06
tae-miR5049-3p	20.5421	0	5.3605	2.42e-06
tae-miR5050	0	20.3435	-5.3465	2.82e-06
tae-miR5200	61.6264	183.091	-1.5709	7e-15
tae-miR9652-5p	246.506	81.3739	1.599	1.73e-20
tae-miR9654a-3p	61.6264	0	6.9455	2.06e-15
tae-miR9660-5p	20.5421	81.3739	-1.986	9.04e-10
tae-miR9665-3p	0	20.3435	-5.3465	2.82e-06
tae-miR9666c-5p	20.5421	0	5.3605	2.42e-06
tae-miR9673-5p	123.253	20.3435	2.599	3.47e-19
tae-miR9679-5p	164.337	81.3739	1.014	7.33e-08
tae-miR9774	7415.71	2176.75	1.7684	0
tae-miR9783	41.0843	20.3435	1.014	0.0044882
