# Supplementary material for: Transcriptome analysis reveals new microRNAs-mediated pathway involved in anther development in male sterile wheat
Source: BMC Genomics. 2018 May 8;19:333. doi: 10.1186/s12864-018-4727-5 (PMC5941544; doi:10.1186/s12864-018-4727-5)
Supplement: Supplementary file 13 — Table S9. The miRNAs were divided into 6 categories based on expression pattern at MMC and MP stages. (XLSX 20 kb) [file 12864_2018_4727_MOESM13_ESM.xlsx]

## Sheet: Table S9-1
Table S9-1. The expression of miRNAs showed no difference at two stages of anther development.
miRNAs ID	Normalized value (TPM)				log2.Fold (SL1/NN1)	log2.Fold (SL2/NN2)
	SL1	NN1	SL2	NN2
novel_1	79152.2	92871.8	78984.5	85157.8	-0.23061	-0.10857
novel_2	2524.83	3070.85	1561.2	1993.66	-0.28245	-0.35276
novel_3	637.336	597.109	410.843	264.465	0.09406	0.63551
novel_6	89962.4	69115.4	84037.9	77081.4	0.38032	0.12466
novel_7	2157.14	3390.73	5608	8117.05	-0.65248	-0.53347
novel_8	3603.4	2708.32	2834.81	3702.51	0.41196	-0.38525
tae-miR1120a	220.616	255.904	205.421	162.748	-0.21406	0.33595
tae-miR1120b-3p	1985.55	1471.45	1561.2	1098.55	0.4323	0.50706
tae-miR1120c-5p	5049.66	4137.11	2875.9	2766.71	0.28756	0.05584
tae-miR1121	1961.03	1642.05	1417.41	1281.64	0.25612	0.14526
tae-miR1128	367.694	341.205	308.132	264.465	0.10787	0.22047
tae-miR1130b-3p	637.336	490.482	718.975	386.526	0.37785	0.89537
tae-miR1133	147.078	106.627	82.1685	101.717	0.46401	-0.30791
tae-miR1135	10589.6	8871.33	7970.35	6469.23	0.25542	0.30105
tae-miR1136	539.284	383.856	513.553	569.617	0.49048	-0.14948
tae-miR1137a	5613.46	6099.04	5484.75	5818.23	-0.11969	-0.08516
tae-miR1137b-5p	245.129	213.253	225.963	223.778	0.20098	0.014019
tae-miR1138	122.565	85.3013	61.6264	40.687	0.5229	0.59898
tae-miR159a	316707	329903	343362	331497	-0.05889	0.050733
tae-miR160	1519.8	1471.45	1129.82	1261.3	0.046647	-0.15882
tae-miR164	980.517	1066.27	636.806	1017.17	-0.12095	-0.67564
tae-miR167a	2843.5	2942.89	3923.55	3682.17	-0.04957	0.091602
tae-miR167c-5p	1299.18	1471.45	2916.98	3438.05	-0.17963	-0.23711
tae-miR171a	2426.78	3646.63	3019.69	3621.14	-0.58752	-0.26204
tae-miR171b	171.59	319.88	308.132	569.617	-0.89856	-0.88644
tae-miR408	24.5129	21.3253	61.6264	40.687	0.20098	0.59898
tae-miR5048-5p	32969.9	28853.2	34675.1	33261.6	0.19242	0.060044
tae-miR5062-5p	171.59	298.555	308.132	284.809	-0.79902	0.11356
tae-miR5084	171.59	213.253	349.216	264.465	-0.3136	0.40104
tae-miR6197-5p	661.849	639.76	328.674	386.526	0.048973	-0.23391
tae-miR6201	931.491	1130.24	1376.32	1708.85	-0.27902	-0.31221
tae-miR7757-5p	13089.9	17678.7	13475.6	15705.2	-0.43356	-0.22089
tae-miR9653a-3p	759.901	490.482	801.143	712.022	0.63161	0.17014
tae-miR9653b	465.746	511.808	534.095	488.243	-0.13606	0.1295
tae-miR9654b-3p	147.078	234.578	143.795	162.748	-0.67349	-0.17863
tae-miR9656-3p	931.491	874.338	1499.58	1342.67	0.091351	0.15945
tae-miR9657a-3p	318.668	426.506	267.048	427.213	-0.42051	-0.67786
tae-miR9657c-3p	1323.7	1897.95	1335.24	2014	-0.51987	-0.59297
tae-miR9658-3p	784.414	469.157	184.879	284.809	0.74154	-0.62341
tae-miR9662a-3p	14511.6	17913.3	15160.1	16376.5	-0.30382	-0.11135
tae-miR9662b-3p	14511.6	17913.3	15160.1	16376.5	-0.30382	-0.11135
tae-miR9663-5p	1152.11	767.712	1006.56	1017.17	0.58564	-0.01513
tae-miR9664-3p	4878.07	4393.02	3903.01	3417.7	0.1511	0.19156
tae-miR9666a-3p	1764.93	2345.78	2300.72	2298.81	-0.41046	0.001195
tae-miR9666b-3p	465.746	298.555	431.385	223.778	0.64155	0.94691
tae-miR9669-5p	49099.4	49645.3	48705.4	48234.4	-0.01595	0.014019
tae-miR9670-3p	3382.78	2559.04	2958.07	2868.43	0.40261	0.044393
tae-miR9672a-3p	67998.9	51841.8	53142.5	51733.5	0.39139	0.038768
tae-miR9672b	234344	189305	190836	211532	0.30791	-0.14854
tae-miR9674b-5p	10172.9	15759.4	10723	10517.6	-0.63149	0.027905
tae-miR9676-5p	490.259	746.386	883.312	956.144	-0.60638	-0.1143
tae-miR9677a	7108.75	5416.63	7867.64	8381.51	0.3922	-0.09128
tae-miR9677b	NA	NA	20.5421	20.3435	NA	0.014019
tae-miR9772	4461.35	3710.61	2423.97	2705.68	0.26583	-0.15862
tae-miR9773	11226.9	8188.92	11626.9	12674	0.45522	-0.12441
tae-miR9775	98.0517	85.3013	41.0843	61.0304	0.20098	-0.57094
tae-miR9776	4706.48	3070.85	4539.81	4841.75	0.61601	-0.0929
tae-miR9777	514.771	426.506	390.3	223.778	0.27136	0.80252
tae-miR9779	73.5388	127.952	61.6264	61.0304	-0.79902	0.014019
tae-miR9782	98.0517	149.277	123.253	81.3739	-0.60638	0.59898

## Sheet: Table S9-2
Table S9-2. Upregulated miRNAs at two stages of SL plants of anther development.
miRNAs ID	Normalized value (TPM)				log2.Fold (SL1/NN1)	log2.Fold (SL2/NN2)
	SL1	NN1	SL2	NN2
tae-miR1122a*	24.5129	0	20.5421	0	5.6155	5.3605

## Sheet: Table S9-3
Table S9-3. Downregulated miRNAs at two stages of SL plants of anther development.
miRNAs ID	Normalized value (TPM)				log2.Fold (SL1/NN1)	log2.Fold (SL2/NN2)
	SL1	NN1	SL2	NN2
tae-miR1122c-3p*	73.5388	149.277	82.1685	203.435	-1.0214	-1.3079
tae-miR5200	24.5129	63.976	61.6264	183.091	-1.384	-1.5709

## Sheet: Table S9-4
Table S9-4. The expression of miRNAs showed opposite pattern between two stages of anther development.
miRNAs ID	Normalized value (TPM)				log2.Fold (SL1/NN1)	log2.Fold (SL2/NN2)
	SL1	NN1	SL2	NN2
tae-miR1122b-3p*	49.0259	21.3253	0	20.3435	1.201	-5.3465
tae-miR1123	0	42.6506	20.5421	0	-6.4145	5.3605
tae-miR5050	24.5129	0	0	20.3435	5.6155	-5.3465
tae-miR9654a-3p	0	42.6506	61.6264	0	-6.4145	6.9455
tae-miR9660-5p	122.565	21.3253	20.5421	81.3739	2.5229	-1.986
tae-miR9665-3p	49.0259	0	0	20.3435	6.6155	-5.3465
tae-miR9774	245.129	1535.42	7415.71	2176.75	-2.647	1.7684

## Sheet: Table S9-5
Table S9-5. The differentially expressed of miRNAs at MMC stage.
miRNAs ID	Normalized value (TPM)		log2.Fold (SL1/NN1)
	SL1	NN1
novel_4	588.31	213.253	1.464
novel_5	392.207	149.277	1.3936
tae-miR1118	24.5129	0	5.6155
tae-miR1124*	73.5388	0	7.2004
tae-miR1847-5p	49.0259	21.3253	1.201
tae-miR2275-3p	24.5129	106.627	-2.121
tae-miR319	245.129	106.627	1.201
tae-miR396-5p	98.0517	916.989	-3.2253
tae-miR397-5p	24.5129	0	5.6155
tae-miR399	24.5129	0	5.6155
tae-miR531	1005.03	3220.12	-1.6799
tae-miR9652-3p	490.259	106.627	2.201
tae-miR9655-3p*	269.642	42.6506	2.6604
tae-miR9668-5p*	3407.3	1663.38	1.0345
tae-miR9674a-5p	0	21.3253	-5.4145
tae-miR9675-3p*	49.0259	0	6.6155
tae-miR9778	24.5129	0	5.6155

## Sheet: Table S9-6
Table S9-6. The differentially expressed miRNAs at MP stage.
miRNAs ID	Normalized value (TPM)		log2.Fold (SL2/NN2)
	SL2	NN2
tae-miR1117	123.253	40.687	1.599
tae-miR1125	41.0843	20.3435	1.014
tae-miR1127a*	20.5421	61.0304	-1.5709
tae-miR1127b-3p*	205.421	447.557	-1.1235
tae-miR1131	20.5421	61.0304	-1.5709
tae-miR156	636.806	1749.54	-1.458
tae-miR395a	41.0843	20.3435	1.014
tae-miR395b*	41.0843	20.3435	1.014
tae-miR398	20.5421	0	5.3605
tae-miR5049-3p	20.5421	0	5.3605
tae-miR9652-5p	246.506	81.3739	1.599
tae-miR9666c-5p	20.5421	0	5.3605
tae-miR9673-5p*	123.253	20.3435	2.599
tae-miR9679-5p*	164.337	81.3739	1.014
tae-miR9783	41.0843	20.3435	1.014
