# Supplementary material for: Transcriptome analysis reveals new microRNAs-mediated pathway involved in anther development in male sterile wheat
Source: BMC Genomics. 2018 May 8;19:333. doi: 10.1186/s12864-018-4727-5 (PMC5941544; doi:10.1186/s12864-018-4727-5)
Supplement: Supplementary file 15 — Table S10. Summary data of degradome sequencing. (XLSX 11 kb) [file 12864_2018_4727_MOESM15_ESM.xlsx]

## Sheet: Sheet1
Table S10. Summary data of degradome sequencing.
Sample	SL(number)	SL(ratio)	NN(number)	NN(ratio)	Sum(number)	Sum(ratio)
Raw Reads	15710134	/	13801250	/	29511384	/
reads < 15nt after removing 3 adaptor	52289	0.0033	49359	0.0036	101648	0.0034
Mappable Reads	15657845	0.9967	13751891	0.9964	29409736	0.9966
Unique Raw Reads	3231961	/	3357661	/	5772506	/
Unique reads < 15nt after removing 3 adaptor	13525	0.0042	14529	0.0043	24572	0.0043
Unique Mappable Reads	3218436	0.9958	3343132	0.9957	5747934	0.9957
Transcript Mapped Reads	9829031	0.6256	9421684	0.6827	19250715	0.6523
Unique Transcript Mapped Reads	2194343	0.679	2367712	0.7052	3898893	0.6754
Number of input Transcript	155117	/	155117	/	155117	/
Number of Coverd Transcript	120143	0.7745	122132	0.7874	126726	0.817
