# Supplementary material for: Transcriptome analysis reveals new microRNAs-mediated pathway involved in anther development in male sterile wheat
Source: BMC Genomics. 2018 May 8;19:333. doi: 10.1186/s12864-018-4727-5 (PMC5941544; doi:10.1186/s12864-018-4727-5)
Supplement: Supplementary file 16 — Table S11. List of all identified target genes for miRNAs from degradome sequencing. (XLSX 158 kb) [file 12864_2018_4727_MOESM16_ESM.xlsx]

## Sheet: Sheet1
	Table S11. List of all identified target genes for miRNAs from degradome sequencing.
SmallRNA	SmallRNA_seq	Transcript		Transcript Annotation	GO_Term	KEGG_pathways	AlignmentScore	AlignmentRange	DegradomeDetection	DegradomeCleavageSite	SL_DegradomeCategory	NN_DegradomeCategory	SL_Degradome_Pvalue	NN_Degradome_Pvalue																SL_Tplot_file_path	NN_Tplot_file_path
tae-miR1120a	ACAUUCUUAUAUUAUGAGACGGAG	TRIAE_CS42_3B_TGACv1_220706_AA0716030.2		-	GO:0001046(core promoter sequence-specific DNA binding);GO:0001228(transcriptional activator activity, RNA polymerase II transcription regulatory region sequence-specific binding);GO:0005634(nucleus);GO:0006366(transcription from RNA polymerase II promoter)	-	4	2880-2903	Y	2894	2		0.999985																	.\4_T_Plot\SL\TRIAE_CS42_3B_TGACv1_220706_AA0716030.2--2894--tae-miR1120a_degradome.jpg	NA
tae-miR1120a	ACAUUCUUAUAUUAUGAGACGGAG	TRIAE_CS42_3B_TGACv1_220706_AA0716030.3		-	GO:0001046(core promoter sequence-specific DNA binding);GO:0001228(transcriptional activator activity, RNA polymerase II transcription regulatory region sequence-specific binding);GO:0005634(nucleus);GO:0006366(transcription from RNA polymerase II promoter)	-	4	2854-2877	Y	2868	2		0.999985																	.\4_T_Plot\SL\TRIAE_CS42_3B_TGACv1_220706_AA0716030.3--2868--tae-miR1120a_degradome.jpg	NA
tae-miR1120a	ACAUUCUUAUAUUAUGAGACGGAG	TRIAE_CS42_2BS_TGACv1_145999_AA0452520.1		sp|Q0D3S3|OBGC1_ORYSJ Probable GTP-binding protein OBGC1, chloroplastic OS=Oryza sativa subsp. japonica GN=OBGC1 PE=3 SV=1//7.88038e-17	GO:0009658(chloroplast organization)	ko03008(Ribosome biogenesis in eukaryotes)	3	1813-1836	Y	1827	2	4	0.999825	0.993181																.\4_T_Plot\SL\TRIAE_CS42_2BS_TGACv1_145999_AA0452520.1--1827--tae-miR1120a_degradome.jpg	.\4_T_Plot\NN\TRIAE_CS42_2BS_TGACv1_145999_AA0452520.1--1827--tae-miR1120a_degradome.jpg
tae-miR1120a	ACAUUCUUAUAUUAUGAGACGGAG	TRIAE_CS42_U_TGACv1_642074_AA2110750.1		sp|Q69K55|HAL3_ORYSJ Phosphopantothenoylcysteine decarboxylase OS=Oryza sativa subsp. japonica GN=HAL3 PE=1 SV=1//3.27967e-123	GO:0001558(regulation of cell growth);GO:0004633(phosphopantothenoylcysteine decarboxylase activity);GO:0005515(protein binding);GO:0009651(response to salt stress);GO:0010181(FMN binding);GO:0015937(coenzyme A biosynthetic process);GO:0070207(protein homotrimerization)	ko00770(Pantothenate and CoA biosynthesis)	4	1045-1068	Y	1059	4	4	0.99531	0.998332																.\4_T_Plot\SL\TRIAE_CS42_U_TGACv1_642074_AA2110750.1--1059--tae-miR1120a_degradome.jpg	.\4_T_Plot\NN\TRIAE_CS42_U_TGACv1_642074_AA2110750.1--1059--tae-miR1120a_degradome.jpg
tae-miR1120b-3p	UUCUUAUAUUGUGGGACAGAG	TRIAE_CS42_3B_TGACv1_223787_AA0787220.1		sp|Q55EA2|SLD5_DICDI DNA replication complex GINS protein SLD5 OS=Dictyostelium discoideum GN=gins4 PE=3 SV=2//5.27534e-14	GO:0000727(double-strand break repair via break-induced replication);GO:0000811(GINS complex);GO:0006270(DNA replication initiation);GO:0031298(replication fork protection complex);GO:0043138(3'-5' DNA helicase activity)	-	3.5	1033-1053	Y	1044	2		0.999903																	.\4_T_Plot\SL\TRIAE_CS42_3B_TGACv1_223787_AA0787220.1--1044--tae-miR1120b-3p_degradome.jpg	NA
tae-miR1120b-3p	UUCUUAUAUUGUGGGACAGAG	TRIAE_CS42_U_TGACv1_643126_AA2127630.1		sp|P22686|CB2_CHLMO Chlorophyll a-b binding protein of LHCII type I, chloroplastic OS=Chlamydomonas moewusii PE=2 SV=1//1.18065e-56	GO:0009416(response to light stimulus);GO:0009535(chloroplast thylakoid membrane);GO:0009768(photosynthesis, light harvesting in photosystem I);GO:0009941(chloroplast envelope);GO:0010287(plastoglobule);GO:0016168(chlorophyll binding);GO:0031409(pigment binding)	ko00196(Photosynthesis - antenna proteins)	2.5	1095-1115	Y	1106		2		0.999993																NA	.\4_T_Plot\NN\TRIAE_CS42_U_TGACv1_643126_AA2127630.1--1106--tae-miR1120b-3p_degradome.jpg
tae-miR1120b-3p	UUCUUAUAUUGUGGGACAGAG	TRIAE_CS42_5AL_TGACv1_375327_AA1219960.1		sp|Q0JC10|DCAM_ORYSJ S-adenosylmethionine decarboxylase proenzyme OS=Oryza sativa subsp. japonica GN=SAMDC PE=2 SV=1//1.29669e-168	GO:0004014(adenosylmethionine decarboxylase activity);GO:0005829(cytosol);GO:0006597(spermine biosynthetic process);GO:0008295(spermidine biosynthetic process)	ko00270(Cysteine and methionine metabolism);ko00330(Arginine and proline metabolism)	3	1960-1980	Y	1971	4		0.999955																	.\4_T_Plot\SL\TRIAE_CS42_5AL_TGACv1_375327_AA1219960.1--1971--tae-miR1120b-3p_degradome.jpg	NA
tae-miR1120b-3p	UUCUUAUAUUGUGGGACAGAG	TRIAE_CS42_7BL_TGACv1_580542_AA1914480.1		-	GO:0004712(protein serine/threonine/tyrosine kinase activity);GO:0005524(ATP binding);GO:0005737(cytoplasm);GO:0006468(protein phosphorylation);GO:0016301(kinase activity)	-	2	2584-2604	Y	2595	3		0.998903																	.\4_T_Plot\SL\TRIAE_CS42_7BL_TGACv1_580542_AA1914480.1--2595--tae-miR1120b-3p_degradome.jpg	NA
tae-miR1120b-3p	UUCUUAUAUUGUGGGACAGAG	TRIAE_CS42_2DL_TGACv1_157966_AA0504080.1		sp|Q0WMY5|PP365_ARATH Pentatricopeptide repeat-containing protein At5g04810, chloroplastic OS=Arabidopsis thaliana GN=PPR4 PE=1 SV=1//0	GO:0000166(nucleotide binding);GO:0003723(RNA binding);GO:0009507(chloroplast)	ko03018(RNA degradation)	2	181-201	Y	192	2		1																	.\4_T_Plot\SL\TRIAE_CS42_2DL_TGACv1_157966_AA0504080.1--192--tae-miR1120b-3p_degradome.jpg	NA
tae-miR1120b-3p	UUCUUAUAUUGUGGGACAGAG	TRIAE_CS42_2DS_TGACv1_177403_AA0575960.1		sp|P0C7P7|U74E1_ARATH UDP-glycosyltransferase 74E1 OS=Arabidopsis thaliana GN=UGT74E1 PE=3 SV=1//9.37196e-96	GO:0009813(flavonoid biosynthetic process);GO:0043231(intracellular membrane-bounded organelle);GO:0052696(flavonoid glucuronidation);GO:0080043(quercetin 3-O-glucosyltransferase activity);GO:0080044(quercetin 7-O-glucosyltransferase activity)	ko01210(2-Oxocarboxylic acid metabolism);ko00380(Tryptophan metabolism);ko00966(Glucosinolate biosynthesis)	2	1438-1458	Y	1449	3		0.998903																	.\4_T_Plot\SL\TRIAE_CS42_2DS_TGACv1_177403_AA0575960.1--1449--tae-miR1120b-3p_degradome.jpg	NA
tae-miR1120b-3p	UUCUUAUAUUGUGGGACAGAG	TRIAE_CS42_2DL_TGACv1_157966_AA0504080.3		sp|Q0WMY5|PP365_ARATH Pentatricopeptide repeat-containing protein At5g04810, chloroplastic OS=Arabidopsis thaliana GN=PPR4 PE=1 SV=1//0	GO:0000166(nucleotide binding);GO:0003723(RNA binding);GO:0009507(chloroplast)	ko03018(RNA degradation)	2	181-201	Y	192	2		1																	.\4_T_Plot\SL\TRIAE_CS42_2DL_TGACv1_157966_AA0504080.3--192--tae-miR1120b-3p_degradome.jpg	NA
tae-miR1120b-3p	UUCUUAUAUUGUGGGACAGAG	TRIAE_CS42_2DL_TGACv1_157966_AA0504080.2		sp|Q0WMY5|PP365_ARATH Pentatricopeptide repeat-containing protein At5g04810, chloroplastic OS=Arabidopsis thaliana GN=PPR4 PE=1 SV=1//0	GO:0000166(nucleotide binding);GO:0003723(RNA binding);GO:0009507(chloroplast)	ko03018(RNA degradation)	2	181-201	Y	192	2		1																	.\4_T_Plot\SL\TRIAE_CS42_2DL_TGACv1_157966_AA0504080.2--192--tae-miR1120b-3p_degradome.jpg	NA
tae-miR1120b-3p	UUCUUAUAUUGUGGGACAGAG	TRIAE_CS42_U_TGACv1_642074_AA2110750.1		sp|Q69K55|HAL3_ORYSJ Phosphopantothenoylcysteine decarboxylase OS=Oryza sativa subsp. japonica GN=HAL3 PE=1 SV=1//3.27967e-123	GO:0001558(regulation of cell growth);GO:0004633(phosphopantothenoylcysteine decarboxylase activity);GO:0005515(protein binding);GO:0009651(response to salt stress);GO:0010181(FMN binding);GO:0015937(coenzyme A biosynthetic process);GO:0070207(protein homotrimerization)	ko00770(Pantothenate and CoA biosynthesis)	2.5	1045-1065	Y	1056		2		0.999993																NA	.\4_T_Plot\NN\TRIAE_CS42_U_TGACv1_642074_AA2110750.1--1056--tae-miR1120b-3p_degradome.jpg
tae-miR1120b-3p	UUCUUAUAUUGUGGGACAGAG	TRIAE_CS42_1DL_TGACv1_062189_AA0210330.1		-	GO:0005634(nucleus);GO:0009055(electron carrier activity);GO:0015035(protein disulfide oxidoreductase activity);GO:0035556(intracellular signal transduction);GO:0045454(cell redox homeostasis)	-	2.5	2342-2362	Y	2353		4		0.998281																NA	.\4_T_Plot\NN\TRIAE_CS42_1DL_TGACv1_062189_AA0210330.1--2353--tae-miR1120b-3p_degradome.jpg
tae-miR1120b-3p	UUCUUAUAUUGUGGGACAGAG	TRIAE_CS42_7DL_TGACv1_603086_AA1975590.1		sp|Q9SVU4|TET20_ARATH Tetraspanin-20 OS=Arabidopsis thaliana GN=TOM2AH1 PE=2 SV=1//1.07186e-30	GO:0005773(vacuole);GO:0005774(vacuolar membrane);GO:0016021(integral component of membrane)	-	3	1106-1126	Y	1117		4		0.999993																NA	.\4_T_Plot\NN\TRIAE_CS42_7DL_TGACv1_603086_AA1975590.1--1117--tae-miR1120b-3p_degradome.jpg
tae-miR1120b-3p	UUCUUAUAUUGUGGGACAGAG	TRIAE_CS42_4AS_TGACv1_307193_AA1018240.1		sp|O23038|PME8_ARATH Probable pectinesterase 8 OS=Arabidopsis thaliana GN=PME8 PE=2 SV=2//1.59789e-10	GO:0005576(extracellular region);GO:0005618(cell wall);GO:0009505(plant-type cell wall);GO:0030599(pectinesterase activity);GO:0042545(cell wall modification);GO:0045330(aspartyl esterase activity);GO:0045490(pectin catabolic process)	ko00040(Pentose and glucuronate interconversions);ko00500(Starch and sucrose metabolism)	1	2090-2110	Y	2101		2		0.992692																NA	.\4_T_Plot\NN\TRIAE_CS42_4AS_TGACv1_307193_AA1018240.1--2101--tae-miR1120b-3p_degradome.jpg
tae-miR1120b-3p	UUCUUAUAUUGUGGGACAGAG	TRIAE_CS42_6BL_TGACv1_499693_AA1589290.1		-	GO:0003674(molecular_function);GO:0005634(nucleus);GO:0008150(biological_process);GO:0016021(integral component of membrane)	-	2	942-962	Y	953		2		1																NA	.\4_T_Plot\NN\TRIAE_CS42_6BL_TGACv1_499693_AA1589290.1--953--tae-miR1120b-3p_degradome.jpg
tae-miR1120b-3p	UUCUUAUAUUGUGGGACAGAG	TRIAE_CS42_4AS_TGACv1_307193_AA1018240.2		sp|O23038|PME8_ARATH Probable pectinesterase 8 OS=Arabidopsis thaliana GN=PME8 PE=2 SV=2//1.59789e-10	GO:0005576(extracellular region);GO:0005618(cell wall);GO:0009505(plant-type cell wall);GO:0030599(pectinesterase activity);GO:0042545(cell wall modification);GO:0045330(aspartyl esterase activity);GO:0045490(pectin catabolic process)	ko00040(Pentose and glucuronate interconversions);ko00500(Starch and sucrose metabolism)	1	3326-3346	Y	3337		2		0.992692																NA	.\4_T_Plot\NN\TRIAE_CS42_4AS_TGACv1_307193_AA1018240.2--3337--tae-miR1120b-3p_degradome.jpg
tae-miR1120b-3p	UUCUUAUAUUGUGGGACAGAG	TRIAE_CS42_2BL_TGACv1_131850_AA0432870.1		sp|Q766C3|NEP1_NEPGR Aspartic proteinase nepenthesin-1 OS=Nepenthes gracilis GN=nep1 PE=1 SV=1//2.41849e-106	GO:0004190(aspartic-type endopeptidase activity);GO:0006508(proteolysis);GO:0030163(protein catabolic process)	-	3	1829-1849	Y	1840		3		0.999162																NA	.\4_T_Plot\NN\TRIAE_CS42_2BL_TGACv1_131850_AA0432870.1--1840--tae-miR1120b-3p_degradome.jpg
tae-miR1120b-3p	UUCUUAUAUUGUGGGACAGAG	TRIAE_CS42_4AS_TGACv1_307193_AA1018240.3		sp|O23038|PME8_ARATH Probable pectinesterase 8 OS=Arabidopsis thaliana GN=PME8 PE=2 SV=2//1.59789e-10	GO:0005576(extracellular region);GO:0005618(cell wall);GO:0009505(plant-type cell wall);GO:0030599(pectinesterase activity);GO:0042545(cell wall modification);GO:0045330(aspartyl esterase activity);GO:0045490(pectin catabolic process)	ko00040(Pentose and glucuronate interconversions);ko00500(Starch and sucrose metabolism)	1	3251-3271	Y	3262		2		0.992692																NA	.\4_T_Plot\NN\TRIAE_CS42_4AS_TGACv1_307193_AA1018240.3--3262--tae-miR1120b-3p_degradome.jpg
tae-miR1120b-3p	UUCUUAUAUUGUGGGACAGAG	TRIAE_CS42_3B_TGACv1_220706_AA0716030.3		-	GO:0001046(core promoter sequence-specific DNA binding);GO:0001228(transcriptional activator activity, RNA polymerase II transcription regulatory region sequence-specific binding);GO:0005634(nucleus);GO:0006366(transcription from RNA polymerase II promoter)	-	2.5	2854-2874	Y	2865	2	2	0.999984	0.999993																.\4_T_Plot\SL\TRIAE_CS42_3B_TGACv1_220706_AA0716030.3--2865--tae-miR1120b-3p_degradome.jpg	.\4_T_Plot\NN\TRIAE_CS42_3B_TGACv1_220706_AA0716030.3--2865--tae-miR1120b-3p_degradome.jpg
tae-miR1120b-3p	UUCUUAUAUUGUGGGACAGAG	TRIAE_CS42_3B_TGACv1_220706_AA0716030.2		-	GO:0001046(core promoter sequence-specific DNA binding);GO:0001228(transcriptional activator activity, RNA polymerase II transcription regulatory region sequence-specific binding);GO:0005634(nucleus);GO:0006366(transcription from RNA polymerase II promoter)	-	2.5	2880-2900	Y	2891	2	2	0.999984	0.999993																.\4_T_Plot\SL\TRIAE_CS42_3B_TGACv1_220706_AA0716030.2--2891--tae-miR1120b-3p_degradome.jpg	.\4_T_Plot\NN\TRIAE_CS42_3B_TGACv1_220706_AA0716030.2--2891--tae-miR1120b-3p_degradome.jpg
tae-miR1120b-3p	UUCUUAUAUUGUGGGACAGAG	TRIAE_CS42_3B_TGACv1_223535_AA0783630.2		sp|Q8RXF1|SF3A1_ARATH Probable splicing factor 3A subunit 1 OS=Arabidopsis thaliana GN=At1g14650 PE=1 SV=2//3.97628e-35	GO:0000381(regulation of alternative mRNA splicing, via spliceosome);GO:0000389(mRNA 3'-splice site recognition);GO:0003723(RNA binding);GO:0005686(U2 snRNP);GO:0071004(U2-type prespliceosome);GO:0071013(catalytic step 2 spliceosome)	ko03040(Spliceosome)	1.5	3971-3991	Y	3982		4		0.967133																NA	.\4_T_Plot\NN\TRIAE_CS42_3B_TGACv1_223535_AA0783630.2--3982--tae-miR1120b-3p_degradome.jpg
tae-miR1120b-3p	UUCUUAUAUUGUGGGACAGAG	TRIAE_CS42_3B_TGACv1_223535_AA0783630.1		sp|Q8RXF1|SF3A1_ARATH Probable splicing factor 3A subunit 1 OS=Arabidopsis thaliana GN=At1g14650 PE=1 SV=2//3.97628e-35	GO:0000381(regulation of alternative mRNA splicing, via spliceosome);GO:0000389(mRNA 3'-splice site recognition);GO:0003723(RNA binding);GO:0005686(U2 snRNP);GO:0071004(U2-type prespliceosome);GO:0071013(catalytic step 2 spliceosome)	ko03040(Spliceosome)	1.5	4238-4258	Y	4249		4		0.967133																NA	.\4_T_Plot\NN\TRIAE_CS42_3B_TGACv1_223535_AA0783630.1--4249--tae-miR1120b-3p_degradome.jpg
tae-miR1120b-3p	UUCUUAUAUUGUGGGACAGAG	TRIAE_CS42_5DL_TGACv1_437414_AA1466200.1		sp|Q8LPN7|RNG1L_ARATH E3 ubiquitin-protein ligase RING1-like OS=Arabidopsis thaliana GN=At3g19950 PE=1 SV=1//4.00433e-35	GO:0000209(protein polyubiquitination);GO:0042787(protein ubiquitination involved in ubiquitin-dependent protein catabolic process);GO:0043161(proteasome-mediated ubiquitin-dependent protein catabolic process);GO:0061630(ubiquitin protein ligase activity)	ko03013(RNA transport)	3.5	2568-2588	Y	2579	4		0.98856																	.\4_T_Plot\SL\TRIAE_CS42_5DL_TGACv1_437414_AA1466200.1--2579--tae-miR1120b-3p_degradome.jpg	NA
tae-miR1120b-3p	UUCUUAUAUUGUGGGACAGAG	TRIAE_CS42_5DL_TGACv1_437414_AA1466200.2		sp|Q8LPN7|RNG1L_ARATH E3 ubiquitin-protein ligase RING1-like OS=Arabidopsis thaliana GN=At3g19950 PE=1 SV=1//4.00433e-35	GO:0000209(protein polyubiquitination);GO:0042787(protein ubiquitination involved in ubiquitin-dependent protein catabolic process);GO:0043161(proteasome-mediated ubiquitin-dependent protein catabolic process);GO:0061630(ubiquitin protein ligase activity)	ko03013(RNA transport)	3.5	2460-2480	Y	2471	4		0.98856																	.\4_T_Plot\SL\TRIAE_CS42_5DL_TGACv1_437414_AA1466200.2--2471--tae-miR1120b-3p_degradome.jpg	NA
tae-miR1120b-3p	UUCUUAUAUUGUGGGACAGAG	TRIAE_CS42_5DL_TGACv1_437414_AA1466200.3		sp|Q8LPN7|RNG1L_ARATH E3 ubiquitin-protein ligase RING1-like OS=Arabidopsis thaliana GN=At3g19950 PE=1 SV=1//4.00433e-35	GO:0000209(protein polyubiquitination);GO:0042787(protein ubiquitination involved in ubiquitin-dependent protein catabolic process);GO:0043161(proteasome-mediated ubiquitin-dependent protein catabolic process);GO:0061630(ubiquitin protein ligase activity)	ko03013(RNA transport)	3.5	2568-2588	Y	2579	4		0.98856																	.\4_T_Plot\SL\TRIAE_CS42_5DL_TGACv1_437414_AA1466200.3--2579--tae-miR1120b-3p_degradome.jpg	NA
tae-miR1120b-3p	UUCUUAUAUUGUGGGACAGAG	TRIAE_CS42_5DL_TGACv1_437643_AA1466920.1		sp|O23290|RL36A_ARATH 60S ribosomal protein L36a OS=Arabidopsis thaliana GN=RPL36AA PE=2 SV=3//3.9332e-48	GO:0022625(cytosolic large ribosomal subunit)	ko03010(Ribosome)	4	213-233	Y	224	2	3	1	0.998681																.\4_T_Plot\SL\TRIAE_CS42_5DL_TGACv1_437643_AA1466920.1--224--tae-miR1120b-3p_degradome.jpg	.\4_T_Plot\NN\TRIAE_CS42_5DL_TGACv1_437643_AA1466920.1--224--tae-miR1120b-3p_degradome.jpg
tae-miR1120b-3p	UUCUUAUAUUGUGGGACAGAG	TRIAE_CS42_2BS_TGACv1_145999_AA0452520.1		sp|Q0D3S3|OBGC1_ORYSJ Probable GTP-binding protein OBGC1, chloroplastic OS=Oryza sativa subsp. japonica GN=OBGC1 PE=3 SV=1//7.88038e-17	GO:0009658(chloroplast organization)	ko03008(Ribosome biogenesis in eukaryotes)	3	1813-1833	Y	1824	2	2	1	1																.\4_T_Plot\SL\TRIAE_CS42_2BS_TGACv1_145999_AA0452520.1--1824--tae-miR1120b-3p_degradome.jpg	.\4_T_Plot\NN\TRIAE_CS42_2BS_TGACv1_145999_AA0452520.1--1824--tae-miR1120b-3p_degradome.jpg
tae-miR1120b-3p	UUCUUAUAUUGUGGGACAGAG	TRIAE_CS42_2BS_TGACv1_147142_AA0478650.6		-	GO:0004519(endonuclease activity);GO:0005634(nucleus);GO:0005777(peroxisome);GO:0010197(polar nucleus fusion);GO:0010468(regulation of gene expression);GO:0016021(integral component of membrane)	-	3	2799-2819	Y	2810		4		0.999993																NA	.\4_T_Plot\NN\TRIAE_CS42_2BS_TGACv1_147142_AA0478650.6--2810--tae-miR1120b-3p_degradome.jpg
tae-miR1120b-3p	UUCUUAUAUUGUGGGACAGAG	TRIAE_CS42_6DL_TGACv1_527511_AA1705060.2		sp|Q9C5C4|ARGE_ARATH Acetylornithine deacetylase OS=Arabidopsis thaliana GN=At4g17830 PE=2 SV=1//2.5174e-53	GO:0005615(extracellular space);GO:0006526(arginine biosynthetic process);GO:0008152(metabolic process);GO:0008270(zinc ion binding);GO:0008652(cellular amino acid biosynthetic process);GO:0008777(acetylornithine deacetylase activity);GO:0016787(hydrolase activity);GO:0043171(peptide catabolic process);GO:0044351(macropinocytosis);GO:0045335(phagocytic vesicle);GO:0046872(metal ion binding);GO:00…	ko01210(2-Oxocarboxylic acid metabolism);ko01230(Biosynthesis of amino acids);ko00220(Arginine biosynthesis)	3.5	1439-1459	Y	1450		4		0.995169																NA	.\4_T_Plot\NN\TRIAE_CS42_6DL_TGACv1_527511_AA1705060.2--1450--tae-miR1120b-3p_degradome.jpg
tae-miR1120c-5p	UAAUAUAAGAACGUUUUUGAC	TRIAE_CS42_3AS_TGACv1_213025_AA0704860.2		sp|Q94F30|ESD4_ARATH Ubiquitin-like-specific protease ESD4 OS=Arabidopsis thaliana GN=ESD4 PE=1 SV=1//3.27977e-98	GO:0004175(endopeptidase activity);GO:0005634(nucleus);GO:0016926(protein desumoylation);GO:0016929(SUMO-specific protease activity)	ko00190(Oxidative phosphorylation)	4	2049-2069	Y	2060		2		0.999926																NA	.\4_T_Plot\NN\TRIAE_CS42_3AS_TGACv1_213025_AA0704860.2--2060--tae-miR1120c-5p_degradome.jpg
tae-miR1120c-5p	UAAUAUAAGAACGUUUUUGAC	TRIAE_CS42_5DS_TGACv1_457483_AA1487010.1		-	GO:0005509(calcium ion binding);GO:0009507(chloroplast);GO:0009654(photosystem II oxygen evolving complex);GO:0015979(photosynthesis);GO:0019898(extrinsic component of membrane)	-	3	987-1007	Y	998	4	2	0.985568	0.999922																.\4_T_Plot\SL\TRIAE_CS42_5DS_TGACv1_457483_AA1487010.1--998--tae-miR1120c-5p_degradome.jpg	.\4_T_Plot\NN\TRIAE_CS42_5DS_TGACv1_457483_AA1487010.1--998--tae-miR1120c-5p_degradome.jpg
tae-miR1120c-5p	UAAUAUAAGAACGUUUUUGAC	TRIAE_CS42_5AL_TGACv1_377711_AA1248910.2		sp|Q9JKX4|AATF_MOUSE Protein AATF OS=Mus musculus GN=Aatf PE=1 SV=1//3.38269e-24	GO:0005730(nucleolus)	-	2.5	1699-1719	Y	1710	4		0.778415																	.\4_T_Plot\SL\TRIAE_CS42_5AL_TGACv1_377711_AA1248910.2--1710--tae-miR1120c-5p_degradome.jpg	NA
tae-miR1120c-5p	UAAUAUAAGAACGUUUUUGAC	TRIAE_CS42_5AL_TGACv1_377711_AA1248910.1		sp|Q9JKX4|AATF_MOUSE Protein AATF OS=Mus musculus GN=Aatf PE=1 SV=1//3.38269e-24	GO:0005730(nucleolus)	-	2.5	1596-1616	Y	1607	4		0.778415																	.\4_T_Plot\SL\TRIAE_CS42_5AL_TGACv1_377711_AA1248910.1--1607--tae-miR1120c-5p_degradome.jpg	NA
tae-miR1122a	UAGAUACAUCCGUAUCUAGA	TRIAE_CS42_5AL_TGACv1_378415_AA1253190.1		sp|Q9LUP7|FB154_ARATH Putative F-box protein At3g17500 OS=Arabidopsis thaliana GN=At3g17500 PE=3 SV=1//2.84057e-13	GO:0004842(ubiquitin-protein transferase activity);GO:0019005(SCF ubiquitin ligase complex);GO:0031146(SCF-dependent proteasomal ubiquitin-dependent protein catabolic process)	-	3	2421-2441	Y	2432		2		0.999953																NA	.\4_T_Plot\NN\TRIAE_CS42_5AL_TGACv1_378415_AA1253190.1--2432--tae-miR1122a_degradome.jpg
tae-miR1122a	UAGAUACAUCCGUAUCUAGA	TRIAE_CS42_7BS_TGACv1_592666_AA1942830.1		-	GO:0003690(double-stranded DNA binding);GO:0005739(mitochondrion);GO:0006355(regulation of transcription, DNA-templated);GO:0009536(plastid)	-	0	2210-2229	Y	2220		2		0.999949																NA	.\4_T_Plot\NN\TRIAE_CS42_7BS_TGACv1_592666_AA1942830.1--2220--tae-miR1122a_degradome.jpg
tae-miR1122a	UAGAUACAUCCGUAUCUAGA	TRIAE_CS42_7DS_TGACv1_624171_AA2059450.1		-	GO:0003690(double-stranded DNA binding);GO:0005739(mitochondrion);GO:0006355(regulation of transcription, DNA-templated);GO:0009536(plastid)	-	0	1877-1896	Y	1887		2		0.999949																NA	.\4_T_Plot\NN\TRIAE_CS42_7DS_TGACv1_624171_AA2059450.1--1887--tae-miR1122a_degradome.jpg
tae-miR1122a	UAGAUACAUCCGUAUCUAGA	TRIAE_CS42_1BS_TGACv1_049680_AA0159500.2		sp|A2Y0H2|Y5513_ORYSI REF/SRPP-like protein OsI_017815 OS=Oryza sativa subsp. indica GN=OsI_017815 PE=3 SV=1//2.68517e-101	GO:0005737(cytoplasm);GO:0005773(vacuole);GO:0005811(lipid particle);GO:0019915(lipid storage);GO:0034389(lipid particle organization);GO:0045927(positive regulation of growth);GO:0080186(developmental vegetative growth);GO:1902584(positive regulation of response to water deprivation)	-	4	1337-1356	Y	1347	2		1																	.\4_T_Plot\SL\TRIAE_CS42_1BS_TGACv1_049680_AA0159500.2--1347--tae-miR1122a_degradome.jpg	NA
tae-miR1122a	UAGAUACAUCCGUAUCUAGA	TRIAE_CS42_5AL_TGACv1_374680_AA1206310.1		sp|Q75HE6|MTHR_ORYSJ Probable methylenetetrahydrofolate reductase OS=Oryza sativa subsp. japonica GN=Os03g0815200 PE=2 SV=1//0	GO:0004489(methylenetetrahydrofolate reductase (NAD(P)H) activity);GO:0005829(cytosol);GO:0006730(one-carbon metabolic process)	ko01200(Carbon metabolism);ko00670(One carbon pool by folate)	4	2354-2373	Y	2364	2		1																	.\4_T_Plot\SL\TRIAE_CS42_5AL_TGACv1_374680_AA1206310.1--2364--tae-miR1122a_degradome.jpg	NA
tae-miR1122a	UAGAUACAUCCGUAUCUAGA	TRIAE_CS42_1BS_TGACv1_049680_AA0159500.1		sp|A2Y0H2|Y5513_ORYSI REF/SRPP-like protein OsI_017815 OS=Oryza sativa subsp. indica GN=OsI_017815 PE=3 SV=1//2.68517e-101	GO:0005737(cytoplasm);GO:0005773(vacuole);GO:0005811(lipid particle);GO:0019915(lipid storage);GO:0034389(lipid particle organization);GO:0045927(positive regulation of growth);GO:0080186(developmental vegetative growth);GO:1902584(positive regulation of response to water deprivation)	-	4	1370-1389	Y	1380	2		1																	.\4_T_Plot\SL\TRIAE_CS42_1BS_TGACv1_049680_AA0159500.1--1380--tae-miR1122a_degradome.jpg	NA
tae-miR1122a	UAGAUACAUCCGUAUCUAGA	TRIAE_CS42_U_TGACv1_644235_AA2138200.1		sp|P91924|ARF_DUGJA ADP-ribosylation factor OS=Dugesia japonica PE=2 SV=3//9.97648e-72	GO:0005525(GTP binding);GO:0005622(intracellular);GO:0005794(Golgi apparatus);GO:0007264(small GTPase mediated signal transduction)	ko04144(Endocytosis)	2	1826-1846	Y	1837	4		0.948694																	.\4_T_Plot\SL\TRIAE_CS42_U_TGACv1_644235_AA2138200.1--1837--tae-miR1122a_degradome.jpg	NA
tae-miR1122a	UAGAUACAUCCGUAUCUAGA	TRIAE_CS42_U_TGACv1_644235_AA2138200.2		sp|P91924|ARF_DUGJA ADP-ribosylation factor OS=Dugesia japonica PE=2 SV=3//9.97648e-72	GO:0005525(GTP binding);GO:0005622(intracellular);GO:0005794(Golgi apparatus);GO:0007264(small GTPase mediated signal transduction)	ko04144(Endocytosis)	2	1760-1780	Y	1771	4		0.948694																	.\4_T_Plot\SL\TRIAE_CS42_U_TGACv1_644235_AA2138200.2--1771--tae-miR1122a_degradome.jpg	NA
tae-miR1122a	UAGAUACAUCCGUAUCUAGA	TRIAE_CS42_1AL_TGACv1_001918_AA0036700.1		sp|Q12019|MDN1_YEAST Midasin OS=Saccharomyces cerevisiae (strain ATCC 204508 / S288c) GN=MDN1 PE=1 SV=1//2.98259e-08	GO:0000027(ribosomal large subunit assembly);GO:0005654(nucleoplasm);GO:0005739(mitochondrion);GO:0006364(rRNA processing);GO:0030687(preribosome, large subunit precursor);GO:0044732(mitotic spindle pole body)	ko03008(Ribosome biogenesis in eukaryotes)	0	7383-7402	Y	7393		2		0.999949																NA	.\4_T_Plot\NN\TRIAE_CS42_1AL_TGACv1_001918_AA0036700.1--7393--tae-miR1122a_degradome.jpg
tae-miR1122a	UAGAUACAUCCGUAUCUAGA	TRIAE_CS42_2AL_TGACv1_093637_AA0284200.1		sp|Q8VZU3|SCP19_ARATH Serine carboxypeptidase-like 19 OS=Arabidopsis thaliana GN=SCPL19 PE=1 SV=1//8.45429e-130	GO:0004185(serine-type carboxypeptidase activity);GO:0016747(transferase activity, transferring acyl groups other than amino-acyl groups);GO:0019748(secondary metabolic process);GO:0051603(proteolysis involved in cellular protein catabolic process)	ko00940(Phenylpropanoid biosynthesis)	2	1625-1644	Y	1635		3		0.877992																NA	.\4_T_Plot\NN\TRIAE_CS42_2AL_TGACv1_093637_AA0284200.1--1635--tae-miR1122a_degradome.jpg
tae-miR1122a	UAGAUACAUCCGUAUCUAGA	TRIAE_CS42_3AL_TGACv1_195444_AA0649620.1		sp|Q9FGY4|FB341_ARATH F-box protein At5g49610 OS=Arabidopsis thaliana GN=At5g49610 PE=1 SV=1//1.57191e-07	GO:0004842(ubiquitin-protein transferase activity);GO:0019005(SCF ubiquitin ligase complex);GO:0031146(SCF-dependent proteasomal ubiquitin-dependent protein catabolic process)	-	2	2451-2470	Y	2461		3		0.877992																NA	.\4_T_Plot\NN\TRIAE_CS42_3AL_TGACv1_195444_AA0649620.1--2461--tae-miR1122a_degradome.jpg
tae-miR1122a	UAGAUACAUCCGUAUCUAGA	TRIAE_CS42_2AL_TGACv1_093637_AA0284200.2		sp|Q8VZU3|SCP19_ARATH Serine carboxypeptidase-like 19 OS=Arabidopsis thaliana GN=SCPL19 PE=1 SV=1//8.45429e-130	GO:0004185(serine-type carboxypeptidase activity);GO:0016747(transferase activity, transferring acyl groups other than amino-acyl groups);GO:0019748(secondary metabolic process);GO:0051603(proteolysis involved in cellular protein catabolic process)	ko00940(Phenylpropanoid biosynthesis)	2	1720-1739	Y	1730		3		0.877992																NA	.\4_T_Plot\NN\TRIAE_CS42_2AL_TGACv1_093637_AA0284200.2--1730--tae-miR1122a_degradome.jpg
tae-miR1122a	UAGAUACAUCCGUAUCUAGA	TRIAE_CS42_7AL_TGACv1_556139_AA1756740.1		-	-	-	2	1061-1080	Y	1071		3		0.877992																NA	.\4_T_Plot\NN\TRIAE_CS42_7AL_TGACv1_556139_AA1756740.1--1071--tae-miR1122a_degradome.jpg
tae-miR1122a	UAGAUACAUCCGUAUCUAGA	TRIAE_CS42_1AL_TGACv1_001918_AA0036700.3		sp|Q12019|MDN1_YEAST Midasin OS=Saccharomyces cerevisiae (strain ATCC 204508 / S288c) GN=MDN1 PE=1 SV=1//2.98259e-08	GO:0000027(ribosomal large subunit assembly);GO:0005654(nucleoplasm);GO:0005739(mitochondrion);GO:0006364(rRNA processing);GO:0030687(preribosome, large subunit precursor);GO:0044732(mitotic spindle pole body)	ko03008(Ribosome biogenesis in eukaryotes)	0	7600-7619	Y	7610		4		0.994909																NA	.\4_T_Plot\NN\TRIAE_CS42_1AL_TGACv1_001918_AA0036700.3--7610--tae-miR1122a_degradome.jpg
tae-miR1122a	UAGAUACAUCCGUAUCUAGA	TRIAE_CS42_6DL_TGACv1_526761_AA1691590.1		-	-	-	4	500-518	Y	509	4		0.999878																	.\4_T_Plot\SL\TRIAE_CS42_6DL_TGACv1_526761_AA1691590.1--509--tae-miR1122a_degradome.jpg	NA
tae-miR1122a	UAGAUACAUCCGUAUCUAGA	TRIAE_CS42_6DL_TGACv1_526761_AA1691590.2		-	-	-	4	638-656	Y	647	4		0.999878																	.\4_T_Plot\SL\TRIAE_CS42_6DL_TGACv1_526761_AA1691590.2--647--tae-miR1122a_degradome.jpg	NA
tae-miR1122b-3p	AGACUUAUAUGUAGGAACGGA	TRIAE_CS42_4DL_TGACv1_343206_AA1131490.1		sp|Q6PCD5|RFWD3_HUMAN E3 ubiquitin-protein ligase RFWD3 OS=Homo sapiens GN=RFWD3 PE=1 SV=3//1.7973e-20	GO:0005634(nucleus);GO:0008270(zinc ion binding)	-	2.5	1844-1864	Y	1855		2		0.999213																NA	.\4_T_Plot\NN\TRIAE_CS42_4DL_TGACv1_343206_AA1131490.1--1855--tae-miR1122b-3p_degradome.jpg
tae-miR1122b-3p	AGACUUAUAUGUAGGAACGGA	TRIAE_CS42_6DL_TGACv1_526534_AA1686330.1		sp|Q766C3|NEP1_NEPGR Aspartic proteinase nepenthesin-1 OS=Nepenthes gracilis GN=nep1 PE=1 SV=1//1.36267e-53	GO:0004190(aspartic-type endopeptidase activity);GO:0006508(proteolysis);GO:0030163(protein catabolic process)	-	3.5	1355-1375	Y	1366		0		0.153709																NA	.\4_T_Plot\NN\TRIAE_CS42_6DL_TGACv1_526534_AA1686330.1--1366--tae-miR1122b-3p_degradome.jpg
tae-miR1122b-3p	AGACUUAUAUGUAGGAACGGA	TRIAE_CS42_4BL_TGACv1_322129_AA1068800.3		sp|Q9XES1|ECA4_ARATH Calcium-transporting ATPase 4, endoplasmic reticulum-type OS=Arabidopsis thaliana GN=ECA4 PE=2 SV=2//0	GO:0005783(endoplasmic reticulum);GO:0005887(integral component of plasma membrane);GO:0019829(cation-transporting ATPase activity)	ko00190(Oxidative phosphorylation)	2	1334-1354	Y	1345		4		0.999997																NA	.\4_T_Plot\NN\TRIAE_CS42_4BL_TGACv1_322129_AA1068800.3--1345--tae-miR1122b-3p_degradome.jpg
tae-miR1122b-3p	AGACUUAUAUGUAGGAACGGA	TRIAE_CS42_3DS_TGACv1_274119_AA0934790.4		sp|Q8RWW0|ALE2_ARATH Receptor-like serine/threonine-protein kinase ALE2 OS=Arabidopsis thaliana GN=ALE2 PE=1 SV=1//1.49529e-09	GO:0004674(protein serine/threonine kinase activity);GO:0005524(ATP binding);GO:0005886(plasma membrane);GO:0006468(protein phosphorylation);GO:0016021(integral component of membrane);GO:0016301(kinase activity)	ko04626(Plant-pathogen interaction)	3.5	2455-2475	Y	2466		4		0.982997																NA	.\4_T_Plot\NN\TRIAE_CS42_3DS_TGACv1_274119_AA0934790.4--2466--tae-miR1122b-3p_degradome.jpg
tae-miR1122b-3p	AGACUUAUAUGUAGGAACGGA	TRIAE_CS42_5AS_TGACv1_393340_AA1271470.1		sp|Q2QN26|CCA32_ORYSJ Cyclin-A3-2 OS=Oryza sativa subsp. japonica GN=CYCA3-2 PE=2 SV=1//2.28456e-146	GO:0005515(protein binding);GO:0005634(nucleus);GO:0007049(cell cycle);GO:0016538(cyclin-dependent protein serine/threonine kinase regulator activity);GO:0051301(cell division);GO:0051726(regulation of cell cycle)	ko03010(Ribosome)	2	4636-4656	Y	4647		4		0.999997																NA	.\4_T_Plot\NN\TRIAE_CS42_5AS_TGACv1_393340_AA1271470.1--4647--tae-miR1122b-3p_degradome.jpg
tae-miR1122b-3p	AGACUUAUAUGUAGGAACGGA	TRIAE_CS42_7DL_TGACv1_603521_AA1985160.1		sp|Q9FHK0|SKI31_ARATH F-box protein SKIP31 OS=Arabidopsis thaliana GN=SKIP31 PE=1 SV=1//3.70713e-98	GO:0003674(molecular_function);GO:0005737(cytoplasm);GO:0016567(protein ubiquitination)	-	4	1660-1680	Y	1671	2	0	0.999906	0.196715																.\4_T_Plot\SL\TRIAE_CS42_7DL_TGACv1_603521_AA1985160.1--1671--tae-miR1122b-3p_degradome.jpg	.\4_T_Plot\NN\TRIAE_CS42_7DL_TGACv1_603521_AA1985160.1--1671--tae-miR1122b-3p_degradome.jpg
tae-miR1122b-3p	AGACUUAUAUGUAGGAACGGA	TRIAE_CS42_2BS_TGACv1_147526_AA0484290.2		-	GO:0004197(cysteine-type endopeptidase activity);GO:0005615(extracellular space);GO:0005764(lysosome);GO:0051603(proteolysis involved in cellular protein catabolic process)	-	4	1775-1795	Y	1786	3	2	0.968442	0.999955																.\4_T_Plot\SL\TRIAE_CS42_2BS_TGACv1_147526_AA0484290.2--1786--tae-miR1122b-3p_degradome.jpg	.\4_T_Plot\NN\TRIAE_CS42_2BS_TGACv1_147526_AA0484290.2--1786--tae-miR1122b-3p_degradome.jpg
tae-miR1122b-3p	AGACUUAUAUGUAGGAACGGA	TRIAE_CS42_2DS_TGACv1_180394_AA0610860.1		-	-	-	4	523-543	Y	534	3	3	0.968442	0.958228																.\4_T_Plot\SL\TRIAE_CS42_2DS_TGACv1_180394_AA0610860.1--534--tae-miR1122b-3p_degradome.jpg	.\4_T_Plot\NN\TRIAE_CS42_2DS_TGACv1_180394_AA0610860.1--534--tae-miR1122b-3p_degradome.jpg
tae-miR1122b-3p	AGACUUAUAUGUAGGAACGGA	TRIAE_CS42_2BS_TGACv1_147526_AA0484290.3		-	GO:0004197(cysteine-type endopeptidase activity);GO:0005615(extracellular space);GO:0005764(lysosome);GO:0051603(proteolysis involved in cellular protein catabolic process)	-	4	1705-1725	Y	1716	3	2	0.968442	0.999955																.\4_T_Plot\SL\TRIAE_CS42_2BS_TGACv1_147526_AA0484290.3--1716--tae-miR1122b-3p_degradome.jpg	.\4_T_Plot\NN\TRIAE_CS42_2BS_TGACv1_147526_AA0484290.3--1716--tae-miR1122b-3p_degradome.jpg
tae-miR1122b-3p	AGACUUAUAUGUAGGAACGGA	TRIAE_CS42_2DS_TGACv1_179006_AA0603400.1		-	GO:0004197(cysteine-type endopeptidase activity);GO:0005615(extracellular space);GO:0005764(lysosome);GO:0051603(proteolysis involved in cellular protein catabolic process)	-	4	640-660	Y	651	3	2	0.968442	0.999955																.\4_T_Plot\SL\TRIAE_CS42_2DS_TGACv1_179006_AA0603400.1--651--tae-miR1122b-3p_degradome.jpg	.\4_T_Plot\NN\TRIAE_CS42_2DS_TGACv1_179006_AA0603400.1--651--tae-miR1122b-3p_degradome.jpg
tae-miR1122c-3p	UCUAAUAUUAUGGGACGGAGG	TRIAE_CS42_1AL_TGACv1_002937_AA0046550.1		sp|Q6F2Z1|STT3A_ORYSJ Dolichyl-diphosphooligosaccharide--protein glycosyltransferase subunit STT3A OS=Oryza sativa subsp. japonica GN=STT3A PE=2 SV=1//0	GO:0004579(dolichyl-diphosphooligosaccharide-protein glycotransferase activity);GO:0008250(oligosaccharyltransferase complex);GO:0018279(protein N-linked glycosylation via asparagine);GO:0043687(post-translational protein modification)	ko00510(N-Glycan biosynthesis);ko04141(Protein processing in endoplasmic reticulum)	2.5	2939-2959	Y	2950	2		0.999901																	.\4_T_Plot\SL\TRIAE_CS42_1AL_TGACv1_002937_AA0046550.1--2950--tae-miR1122c-3p_degradome.jpg	NA
tae-miR1122c-3p	UCUAAUAUUAUGGGACGGAGG	TRIAE_CS42_3B_TGACv1_220706_AA0716030.3		-	GO:0001046(core promoter sequence-specific DNA binding);GO:0001228(transcriptional activator activity, RNA polymerase II transcription regulatory region sequence-specific binding);GO:0005634(nucleus);GO:0006366(transcription from RNA polymerase II promoter)	-	2	2853-2873	Y	2864	2	4	1	0.999949																.\4_T_Plot\SL\TRIAE_CS42_3B_TGACv1_220706_AA0716030.3--2864--tae-miR1122c-3p_degradome.jpg	.\4_T_Plot\NN\TRIAE_CS42_3B_TGACv1_220706_AA0716030.3--2864--tae-miR1122c-3p_degradome.jpg
tae-miR1122c-3p	UCUAAUAUUAUGGGACGGAGG	TRIAE_CS42_3B_TGACv1_220706_AA0716030.2		-	GO:0001046(core promoter sequence-specific DNA binding);GO:0001228(transcriptional activator activity, RNA polymerase II transcription regulatory region sequence-specific binding);GO:0005634(nucleus);GO:0006366(transcription from RNA polymerase II promoter)	-	2	2879-2899	Y	2890	2	4	1	0.999949																.\4_T_Plot\SL\TRIAE_CS42_3B_TGACv1_220706_AA0716030.2--2890--tae-miR1122c-3p_degradome.jpg	.\4_T_Plot\NN\TRIAE_CS42_3B_TGACv1_220706_AA0716030.2--2890--tae-miR1122c-3p_degradome.jpg
tae-miR1122c-3p	UCUAAUAUUAUGGGACGGAGG	TRIAE_CS42_2BS_TGACv1_145999_AA0452520.1		sp|Q0D3S3|OBGC1_ORYSJ Probable GTP-binding protein OBGC1, chloroplastic OS=Oryza sativa subsp. japonica GN=OBGC1 PE=3 SV=1//7.88038e-17	GO:0009658(chloroplast organization)	ko03008(Ribosome biogenesis in eukaryotes)	3	1812-1832	Y	1823	2	4	1	0.999996																.\4_T_Plot\SL\TRIAE_CS42_2BS_TGACv1_145999_AA0452520.1--1823--tae-miR1122c-3p_degradome.jpg	.\4_T_Plot\NN\TRIAE_CS42_2BS_TGACv1_145999_AA0452520.1--1823--tae-miR1122c-3p_degradome.jpg
tae-miR1122c-3p	UCUAAUAUUAUGGGACGGAGG	TRIAE_CS42_2DL_TGACv1_160680_AA0553060.2		sp|Q8VYG2|GALAK_ARATH Galacturonokinase OS=Arabidopsis thaliana GN=GALAK PE=1 SV=1//1.67537e-155	GO:0004335(galactokinase activity);GO:0005524(ATP binding);GO:0005737(cytoplasm);GO:0005829(cytosol);GO:0006012(galactose metabolic process);GO:0046396(D-galacturonate metabolic process);GO:0046835(carbohydrate phosphorylation);GO:0046872(metal ion binding);GO:0047912(galacturonokinase activity)	ko00520(Amino sugar and nucleotide sugar metabolism)	3	1583-1603	Y	1594		2		1																NA	.\4_T_Plot\NN\TRIAE_CS42_2DL_TGACv1_160680_AA0553060.2--1594--tae-miR1122c-3p_degradome.jpg
tae-miR1122c-3p	UCUAAUAUUAUGGGACGGAGG	TRIAE_CS42_2DL_TGACv1_160680_AA0553060.1		sp|Q8VYG2|GALAK_ARATH Galacturonokinase OS=Arabidopsis thaliana GN=GALAK PE=1 SV=1//1.67537e-155	GO:0004335(galactokinase activity);GO:0005524(ATP binding);GO:0005737(cytoplasm);GO:0005829(cytosol);GO:0006012(galactose metabolic process);GO:0046396(D-galacturonate metabolic process);GO:0046835(carbohydrate phosphorylation);GO:0046872(metal ion binding);GO:0047912(galacturonokinase activity)	ko00520(Amino sugar and nucleotide sugar metabolism)	3	1574-1594	Y	1585		2		1																NA	.\4_T_Plot\NN\TRIAE_CS42_2DL_TGACv1_160680_AA0553060.1--1585--tae-miR1122c-3p_degradome.jpg
tae-miR1122c-3p	UCUAAUAUUAUGGGACGGAGG	TRIAE_CS42_4BL_TGACv1_320359_AA1036640.1		sp|Q54KJ8|T2EB_DICDI General transcription factor IIE subunit 2 OS=Dictyostelium discoideum GN=gtf2e2 PE=3 SV=1//1.02368e-12	GO:0003743(translation initiation factor activity);GO:0005634(nucleus);GO:0006355(regulation of transcription, DNA-templated);GO:0006413(translational initiation)	ko03022(Basal transcription factors)	3.5	1343-1363	Y	1354		2		0.999954																NA	.\4_T_Plot\NN\TRIAE_CS42_4BL_TGACv1_320359_AA1036640.1--1354--tae-miR1122c-3p_degradome.jpg
tae-miR1122c-3p	UCUAAUAUUAUGGGACGGAGG	TRIAE_CS42_3DL_TGACv1_250960_AA0875490.1		sp|Q9FUG4|XPB2_ARATH DNA repair helicase XPB2 OS=Arabidopsis thaliana GN=XPB2 PE=2 SV=1//0	GO:0003677(DNA binding);GO:0004003(ATP-dependent DNA helicase activity);GO:0005524(ATP binding);GO:0005634(nucleus);GO:0005737(cytoplasm);GO:0006289(nucleotide-excision repair);GO:0006355(regulation of transcription, DNA-templated);GO:0006367(transcription initiation from RNA polymerase II promoter);GO:0008026(ATP-dependent helicase activity);GO:0009411(response to UV);GO:0009636(response to toxi…	ko03022(Basal transcription factors);ko03420(Nucleotide excision repair)	3	2799-2819	Y	2810	2		1																	.\4_T_Plot\SL\TRIAE_CS42_3DL_TGACv1_250960_AA0875490.1--2810--tae-miR1122c-3p_degradome.jpg	NA
tae-miR1122c-3p	UCUAAUAUUAUGGGACGGAGG	TRIAE_CS42_2BL_TGACv1_129356_AA0380010.1		sp|Q0J9J6|EME1_ORYSJ Crossover junction endonuclease EME1 OS=Oryza sativa subsp. japonica GN=EME1 PE=2 SV=1//1.80998e-87	GO:0009411(response to UV);GO:0009644(response to high light intensity);GO:0010332(response to gamma radiation)	ko03440(Homologous recombination)	2.5	2238-2258	Y	2249	4		0.988415																	.\4_T_Plot\SL\TRIAE_CS42_2BL_TGACv1_129356_AA0380010.1--2249--tae-miR1122c-3p_degradome.jpg	NA
tae-miR1124	GCAGGACGUGAAGAGCGAGUCC	TRIAE_CS42_6BS_TGACv1_516561_AA1675630.1		-	-	-	1	857-879	Y	870	2	2	0.155333	0.166548																.\4_T_Plot\SL\TRIAE_CS42_6BS_TGACv1_516561_AA1675630.1--870--tae-miR1124_degradome.jpg	.\4_T_Plot\NN\TRIAE_CS42_6BS_TGACv1_516561_AA1675630.1--870--tae-miR1124_degradome.jpg
tae-miR1124	GCAGGACGUGAAGAGCGAGUCC	TRIAE_CS42_U_TGACv1_642768_AA2122990.1		-	-	-	0	1452-1473	Y	1464	2	2	0.176988	0.189584																.\4_T_Plot\SL\TRIAE_CS42_U_TGACv1_642768_AA2122990.1--1464--tae-miR1124_degradome.jpg	.\4_T_Plot\NN\TRIAE_CS42_U_TGACv1_642768_AA2122990.1--1464--tae-miR1124_degradome.jpg
tae-miR1127a	UCCUUCCGUUCGGAAUUAC	TRIAE_CS42_6DL_TGACv1_527437_AA1703990.1		-	-	-	1	4085-4103	Y	4094	2		1																	.\4_T_Plot\SL\TRIAE_CS42_6DL_TGACv1_527437_AA1703990.1--4094--tae-miR1127a_degradome.jpg	NA
tae-miR1127a	UCCUUCCGUUCGGAAUUAC	TRIAE_CS42_U_TGACv1_640709_AA2070380.1		sp|Q9FIY7|SM3L3_ARATH Putative SWI/SNF-related matrix-associated actin-dependent regulator of chromatin subfamily A member 3-like 3 SMARCA3L3 OS=Arabidopsis thaliana GN=At5g43530 PE=3 SV=1//0	GO:0003676(nucleic acid binding);GO:0003677(DNA binding);GO:0004386(helicase activity);GO:0005524(ATP binding);GO:0005634(nucleus);GO:0006281(DNA repair);GO:0008270(zinc ion binding);GO:0009941(chloroplast envelope);GO:0016568(chromatin modification)	ko03440(Homologous recombination)	4	3811-3829	Y	3820		0		0.483888																NA	.\4_T_Plot\NN\TRIAE_CS42_U_TGACv1_640709_AA2070380.1--3820--tae-miR1127a_degradome.jpg
tae-miR1127a	UCCUUCCGUUCGGAAUUAC	TRIAE_CS42_5AL_TGACv1_376732_AA1240430.1		sp|Q9FGZ9|UBL5_ARATH Ubiquitin-like protein 5 OS=Arabidopsis thaliana GN=UBL5 PE=3 SV=1//2.17629e-41	GO:0000398(mRNA splicing, via spliceosome);GO:0005634(nucleus);GO:0005737(cytoplasm);GO:0006464(cellular protein modification process);GO:0031386(protein tag)	ko00190(Oxidative phosphorylation);ko04145(Phagosome)	1	371-389	Y	380	2		1																	.\4_T_Plot\SL\TRIAE_CS42_5AL_TGACv1_376732_AA1240430.1--380--tae-miR1127a_degradome.jpg	NA
tae-miR1127a	UCCUUCCGUUCGGAAUUAC	TRIAE_CS42_7DS_TGACv1_621501_AA2017570.1		sp|Q53P98|SIPL2_ORYSJ Signal peptide peptidase-like 2 OS=Oryza sativa subsp. japonica GN=SPPL2 PE=2 SV=1//3.59286e-154	GO:0005765(lysosomal membrane);GO:0006465(signal peptide processing);GO:0030660(Golgi-associated vesicle membrane);GO:0033619(membrane protein proteolysis);GO:0042500(aspartic endopeptidase activity, intramembrane cleaving);GO:0071458(integral component of cytoplasmic side of endoplasmic reticulum membrane);GO:0071556(integral component of lumenal side of endoplasmic reticulum membrane)	-	1	2322-2340	Y	2331		2		1																NA	.\4_T_Plot\NN\TRIAE_CS42_7DS_TGACv1_621501_AA2017570.1--2331--tae-miR1127a_degradome.jpg
tae-miR1127a	UCCUUCCGUUCGGAAUUAC	TRIAE_CS42_2AL_TGACv1_093809_AA0287250.1		sp|Q8S944|DRP3A_ARATH Dynamin-related protein 3A OS=Arabidopsis thaliana GN=DRP3A PE=1 SV=2//0	GO:0000266(mitochondrial fission);GO:0003924(GTPase activity);GO:0005515(protein binding);GO:0005525(GTP binding);GO:0005739(mitochondrion);GO:0005777(peroxisome);GO:0005829(cytosol);GO:0005886(plasma membrane);GO:0007031(peroxisome organization);GO:0007049(cell cycle);GO:0009791(post-embryonic development);GO:0016559(peroxisome fission);GO:0051301(cell division)	ko04144(Endocytosis)	3	2522-2540	Y	2531	2		1																	.\4_T_Plot\SL\TRIAE_CS42_2AL_TGACv1_093809_AA0287250.1--2531--tae-miR1127a_degradome.jpg	NA
tae-miR1127a	UCCUUCCGUUCGGAAUUAC	TRIAE_CS42_1BS_TGACv1_049491_AA0154730.2		sp|Q4KKX4|NCOR1_XENTR Nuclear receptor corepressor 1 OS=Xenopus tropicalis GN=ncor1 PE=2 SV=1//1.24051e-14	GO:0003677(DNA binding);GO:0003700(transcription factor activity, sequence-specific DNA binding);GO:0005634(nucleus);GO:0008380(RNA splicing)	ko00510(N-Glycan biosynthesis)	4	5908-5926	Y	5917	2		1																	.\4_T_Plot\SL\TRIAE_CS42_1BS_TGACv1_049491_AA0154730.2--5917--tae-miR1127a_degradome.jpg	NA
tae-miR1127a	UCCUUCCGUUCGGAAUUAC	TRIAE_CS42_1BS_TGACv1_049491_AA0154730.1		sp|Q4KKX4|NCOR1_XENTR Nuclear receptor corepressor 1 OS=Xenopus tropicalis GN=ncor1 PE=2 SV=1//1.24051e-14	GO:0003677(DNA binding);GO:0003700(transcription factor activity, sequence-specific DNA binding);GO:0005634(nucleus);GO:0008380(RNA splicing)	ko00510(N-Glycan biosynthesis)	4	5780-5798	Y	5789	2		1																	.\4_T_Plot\SL\TRIAE_CS42_1BS_TGACv1_049491_AA0154730.1--5789--tae-miR1127a_degradome.jpg	NA
tae-miR1127a	UCCUUCCGUUCGGAAUUAC	TRIAE_CS42_6AL_TGACv1_471227_AA1505120.1		-	-	-	3	416-434	Y	425	4		0.999997																	.\4_T_Plot\SL\TRIAE_CS42_6AL_TGACv1_471227_AA1505120.1--425--tae-miR1127a_degradome.jpg	NA
tae-miR1127a	UCCUUCCGUUCGGAAUUAC	TRIAE_CS42_4BS_TGACv1_328361_AA1086820.1		sp|Q9SCT4|IMK2_ARATH Probably inactive leucine-rich repeat receptor-like protein kinase IMK2 OS=Arabidopsis thaliana GN=IMK2 PE=1 SV=1//0	GO:0004672(protein kinase activity);GO:0004674(protein serine/threonine kinase activity);GO:0005524(ATP binding);GO:0005618(cell wall);GO:0005886(plasma membrane);GO:0006468(protein phosphorylation);GO:0007169(transmembrane receptor protein tyrosine kinase signaling pathway);GO:0009505(plant-type cell wall);GO:0009506(plasmodesma);GO:0016020(membrane);GO:0016021(integral component of membrane);GO…	ko04075(Plant hormone signal transduction)	3	2749-2767	Y	2758		4		1																NA	.\4_T_Plot\NN\TRIAE_CS42_4BS_TGACv1_328361_AA1086820.1--2758--tae-miR1127a_degradome.jpg
tae-miR1127a	UCCUUCCGUUCGGAAUUAC	TRIAE_CS42_3AL_TGACv1_197375_AA0666090.1		sp|P38812|GEP4_YEAST Phosphatidylglycerophosphatase GEP4, mitochondrial OS=Saccharomyces cerevisiae (strain ATCC 204508 / S288c) GN=GEP4 PE=1 SV=1//1.06252e-10	GO:0016311(dephosphorylation);GO:0016791(phosphatase activity)	ko00564(Glycerophospholipid metabolism)	1	1015-1033	Y	1024		4		0.999993																NA	.\4_T_Plot\NN\TRIAE_CS42_3AL_TGACv1_197375_AA0666090.1--1024--tae-miR1127a_degradome.jpg
tae-miR1127a	UCCUUCCGUUCGGAAUUAC	TRIAE_CS42_6BS_TGACv1_513963_AA1653060.1		sp|Q940Q3|ZTP29_ARATH Zinc transporter ZTP29 OS=Arabidopsis thaliana GN=ZTP29 PE=2 SV=1//9.21957e-129	GO:0005385(zinc ion transmembrane transporter activity);GO:0016020(membrane);GO:0071577(zinc II ion transmembrane transport)	-	1	1290-1308	Y	1299		4		0.999993																NA	.\4_T_Plot\NN\TRIAE_CS42_6BS_TGACv1_513963_AA1653060.1--1299--tae-miR1127a_degradome.jpg
tae-miR1127a	UCCUUCCGUUCGGAAUUAC	TRIAE_CS42_1DL_TGACv1_063724_AA0230260.1		sp|Q9UBS8|RNF14_HUMAN E3 ubiquitin-protein ligase RNF14 OS=Homo sapiens GN=RNF14 PE=1 SV=1//1.99419e-07	GO:0000151(ubiquitin ligase complex);GO:0000209(protein polyubiquitination);GO:0005737(cytoplasm);GO:0031624(ubiquitin conjugating enzyme binding);GO:0032436(positive regulation of proteasomal ubiquitin-dependent protein catabolic process);GO:0042787(protein ubiquitination involved in ubiquitin-dependent protein catabolic process);GO:0061630(ubiquitin protein ligase activity)	-	3.5	848-866	Y	857		4		0.638897																NA	.\4_T_Plot\NN\TRIAE_CS42_1DL_TGACv1_063724_AA0230260.1--857--tae-miR1127a_degradome.jpg
tae-miR1127a	UCCUUCCGUUCGGAAUUAC	TRIAE_CS42_2AL_TGACv1_093952_AA0290100.2		-	GO:0005634(nucleus);GO:0008150(biological_process)	-	3	2202-2220	Y	2211	4		0.999997																	.\4_T_Plot\SL\TRIAE_CS42_2AL_TGACv1_093952_AA0290100.2--2211--tae-miR1127a_degradome.jpg	NA
tae-miR1127a	UCCUUCCGUUCGGAAUUAC	TRIAE_CS42_2AL_TGACv1_093952_AA0290100.1		-	GO:0005634(nucleus);GO:0008150(biological_process)	-	3	2102-2120	Y	2111	4		0.999997																	.\4_T_Plot\SL\TRIAE_CS42_2AL_TGACv1_093952_AA0290100.1--2111--tae-miR1127a_degradome.jpg	NA
tae-miR1127a	UCCUUCCGUUCGGAAUUAC	TRIAE_CS42_4AS_TGACv1_307250_AA1018840.2		sp|A7SLC8|NAT9_NEMVE N-acetyltransferase 9-like protein OS=Nematostella vectensis GN=nat9 PE=3 SV=1//1.36604e-48	GO:0006474(N-terminal protein amino acid acetylation);GO:0008080(N-acetyltransferase activity)	-	3	881-899	Y	890		4		1																NA	.\4_T_Plot\NN\TRIAE_CS42_4AS_TGACv1_307250_AA1018840.2--890--tae-miR1127a_degradome.jpg
tae-miR1127a	UCCUUCCGUUCGGAAUUAC	TRIAE_CS42_4AS_TGACv1_307250_AA1018840.1		sp|A7SLC8|NAT9_NEMVE N-acetyltransferase 9-like protein OS=Nematostella vectensis GN=nat9 PE=3 SV=1//1.36604e-48	GO:0006474(N-terminal protein amino acid acetylation);GO:0008080(N-acetyltransferase activity)	-	3	731-749	Y	740		4		1																NA	.\4_T_Plot\NN\TRIAE_CS42_4AS_TGACv1_307250_AA1018840.1--740--tae-miR1127a_degradome.jpg
tae-miR1127a	UCCUUCCGUUCGGAAUUAC	TRIAE_CS42_3B_TGACv1_225191_AA0806000.2		sp|O23317|DRL24_ARATH Probable disease resistance protein At4g14610 OS=Arabidopsis thaliana GN=At4g14610 PE=3 SV=1//1.86614e-20	GO:0006672(ceramide metabolic process);GO:0009507(chloroplast);GO:0016021(integral component of membrane);GO:0016811(hydrolase activity, acting on carbon-nitrogen (but not peptide) bonds, in linear amides)	ko04626(Plant-pathogen interaction)	2	2497-2515	Y	2506	4	2	0.98797	0.999948																.\4_T_Plot\SL\TRIAE_CS42_3B_TGACv1_225191_AA0806000.2--2506--tae-miR1127a_degradome.jpg	.\4_T_Plot\NN\TRIAE_CS42_3B_TGACv1_225191_AA0806000.2--2506--tae-miR1127a_degradome.jpg
tae-miR1127a	UCCUUCCGUUCGGAAUUAC	TRIAE_CS42_3B_TGACv1_225191_AA0806000.1		sp|O23317|DRL24_ARATH Probable disease resistance protein At4g14610 OS=Arabidopsis thaliana GN=At4g14610 PE=3 SV=1//1.86614e-20	GO:0006672(ceramide metabolic process);GO:0009507(chloroplast);GO:0016021(integral component of membrane);GO:0016811(hydrolase activity, acting on carbon-nitrogen (but not peptide) bonds, in linear amides)	ko04626(Plant-pathogen interaction)	2	2521-2539	Y	2530	4	2	0.98797	0.999948																.\4_T_Plot\SL\TRIAE_CS42_3B_TGACv1_225191_AA0806000.1--2530--tae-miR1127a_degradome.jpg	.\4_T_Plot\NN\TRIAE_CS42_3B_TGACv1_225191_AA0806000.1--2530--tae-miR1127a_degradome.jpg
tae-miR1127b-3p	ACAAGUAUUUCUGGACGGAGG	TRIAE_CS42_3B_TGACv1_228801_AA0827620.2		sp|Q93VV0|ZDHC6_ARATH Probable protein S-acyltransferase 16 OS=Arabidopsis thaliana GN=PAT16 PE=2 SV=1//4.97675e-102	GO:0000139(Golgi membrane);GO:0005576(extracellular region);GO:0008270(zinc ion binding);GO:0016021(integral component of membrane);GO:0019706(protein-cysteine S-palmitoyltransferase activity)	ko00100(Steroid biosynthesis)	1.5	1258-1278	Y	1269	0		0.118342																	.\4_T_Plot\SL\TRIAE_CS42_3B_TGACv1_228801_AA0827620.2--1269--tae-miR1127b-3p_degradome.jpg	NA
tae-miR1127b-3p	ACAAGUAUUUCUGGACGGAGG	TRIAE_CS42_4BL_TGACv1_320636_AA1045250.3		sp|Q38884|EIF3I_ARATH Eukaryotic translation initiation factor 3 subunit I OS=Arabidopsis thaliana GN=TIF3I1 PE=2 SV=2//1.56608e-170	GO:0000166(nucleotide binding);GO:0001731(formation of translation preinitiation complex);GO:0003743(translation initiation factor activity);GO:0005515(protein binding);GO:0005737(cytoplasm);GO:0005829(cytosol);GO:0005852(eukaryotic translation initiation factor 3 complex);GO:0006446(regulation of translational initiation);GO:0009651(response to salt stress);GO:0016282(eukaryotic 43S preinitiatio…	ko03013(RNA transport)	1	1364-1384	Y	1375	2		1																	.\4_T_Plot\SL\TRIAE_CS42_4BL_TGACv1_320636_AA1045250.3--1375--tae-miR1127b-3p_degradome.jpg	NA
tae-miR1127b-3p	ACAAGUAUUUCUGGACGGAGG	TRIAE_CS42_4BL_TGACv1_320636_AA1045250.2		sp|Q38884|EIF3I_ARATH Eukaryotic translation initiation factor 3 subunit I OS=Arabidopsis thaliana GN=TIF3I1 PE=2 SV=2//1.56608e-170	GO:0000166(nucleotide binding);GO:0001731(formation of translation preinitiation complex);GO:0003743(translation initiation factor activity);GO:0005737(cytoplasm);GO:0005852(eukaryotic translation initiation factor 3 complex);GO:0006446(regulation of translational initiation);GO:0009506(plasmodesma);GO:0016282(eukaryotic 43S preinitiation complex);GO:0033290(eukaryotic 48S preinitiation complex);…	ko03013(RNA transport)	1	2003-2023	Y	2014	2		1																	.\4_T_Plot\SL\TRIAE_CS42_4BL_TGACv1_320636_AA1045250.2--2014--tae-miR1127b-3p_degradome.jpg	NA
tae-miR1127b-3p	ACAAGUAUUUCUGGACGGAGG	TRIAE_CS42_1BL_TGACv1_032469_AA0130270.2		-	GO:0005759(mitochondrial matrix);GO:0006986(response to unfolded protein);GO:0009507(chloroplast);GO:0046872(metal ion binding);GO:0051082(unfolded protein binding);GO:0051085(chaperone mediated protein folding requiring cofactor);GO:0051087(chaperone binding)	-	2	1701-1721	Y	1712	2		0.999986																	.\4_T_Plot\SL\TRIAE_CS42_1BL_TGACv1_032469_AA0130270.2--1712--tae-miR1127b-3p_degradome.jpg	NA
tae-miR1127b-3p	ACAAGUAUUUCUGGACGGAGG	TRIAE_CS42_3AL_TGACv1_197375_AA0666090.1		sp|P38812|GEP4_YEAST Phosphatidylglycerophosphatase GEP4, mitochondrial OS=Saccharomyces cerevisiae (strain ATCC 204508 / S288c) GN=GEP4 PE=1 SV=1//1.06252e-10	GO:0016311(dephosphorylation);GO:0016791(phosphatase activity)	ko00564(Glycerophospholipid metabolism)	3.5	935-955	Y	946		2		1																NA	.\4_T_Plot\NN\TRIAE_CS42_3AL_TGACv1_197375_AA0666090.1--946--tae-miR1127b-3p_degradome.jpg
tae-miR1127b-3p	ACAAGUAUUUCUGGACGGAGG	TRIAE_CS42_4BS_TGACv1_328361_AA1086820.1		sp|Q9SCT4|IMK2_ARATH Probably inactive leucine-rich repeat receptor-like protein kinase IMK2 OS=Arabidopsis thaliana GN=IMK2 PE=1 SV=1//0	GO:0004672(protein kinase activity);GO:0004674(protein serine/threonine kinase activity);GO:0005524(ATP binding);GO:0005618(cell wall);GO:0005886(plasma membrane);GO:0006468(protein phosphorylation);GO:0007169(transmembrane receptor protein tyrosine kinase signaling pathway);GO:0009505(plant-type cell wall);GO:0009506(plasmodesma);GO:0016020(membrane);GO:0016021(integral component of membrane);GO…	ko04075(Plant hormone signal transduction)	1	2649-2669	Y	2660		2		1																NA	.\4_T_Plot\NN\TRIAE_CS42_4BS_TGACv1_328361_AA1086820.1--2660--tae-miR1127b-3p_degradome.jpg
tae-miR1127b-3p	ACAAGUAUUUCUGGACGGAGG	TRIAE_CS42_6DL_TGACv1_526845_AA1693300.2		sp|Q9LTC0|Y5707_ARATH Probable receptor-like protein kinase At5g47070 OS=Arabidopsis thaliana GN=At5g47070 PE=1 SV=1//1.70914e-108	GO:0004672(protein kinase activity);GO:0005524(ATP binding);GO:0005886(plasma membrane);GO:0006468(protein phosphorylation);GO:0016301(kinase activity)	ko04626(Plant-pathogen interaction)	3.5	2076-2096	Y	2087	2		1																	.\4_T_Plot\SL\TRIAE_CS42_6DL_TGACv1_526845_AA1693300.2--2087--tae-miR1127b-3p_degradome.jpg	NA
tae-miR1127b-3p	ACAAGUAUUUCUGGACGGAGG	TRIAE_CS42_2BL_TGACv1_129356_AA0380010.1		sp|Q0J9J6|EME1_ORYSJ Crossover junction endonuclease EME1 OS=Oryza sativa subsp. japonica GN=EME1 PE=2 SV=1//1.80998e-87	GO:0009411(response to UV);GO:0009644(response to high light intensity);GO:0010332(response to gamma radiation)	ko03440(Homologous recombination)	2	1829-1849	Y	1840	2		0.999986																	.\4_T_Plot\SL\TRIAE_CS42_2BL_TGACv1_129356_AA0380010.1--1840--tae-miR1127b-3p_degradome.jpg	NA
tae-miR1127b-3p	ACAAGUAUUUCUGGACGGAGG	TRIAE_CS42_4BS_TGACv1_328772_AA1093390.1		sp|Q9LRP1|NPS13_ARATH Novel plant SNARE 13 OS=Arabidopsis thaliana GN=NPSN13 PE=1 SV=1//3.74369e-115	GO:0000149(SNARE binding);GO:0005484(SNAP receptor activity);GO:0005789(endoplasmic reticulum membrane);GO:0005794(Golgi apparatus);GO:0006623(protein targeting to vacuole);GO:0006888(ER to Golgi vesicle-mediated transport);GO:0006891(intra-Golgi vesicle-mediated transport);GO:0006896(Golgi to vacuole transport);GO:0012507(ER to Golgi transport vesicle membrane);GO:0031201(SNARE complex);GO:00319…	-	3	1204-1224	Y	1215	2	4	1	0.999821																.\4_T_Plot\SL\TRIAE_CS42_4BS_TGACv1_328772_AA1093390.1--1215--tae-miR1127b-3p_degradome.jpg	.\4_T_Plot\NN\TRIAE_CS42_4BS_TGACv1_328772_AA1093390.1--1215--tae-miR1127b-3p_degradome.jpg
tae-miR1127b-3p	ACAAGUAUUUCUGGACGGAGG	TRIAE_CS42_6BS_TGACv1_514181_AA1656530.1		sp|Q8W0Z7|BCAL1_ARATH Branched-chain-amino-acid aminotransferase-like protein 1 OS=Arabidopsis thaliana GN=At3g05190 PE=2 SV=1//0	GO:0003824(catalytic activity);GO:0008152(metabolic process);GO:0009507(chloroplast)	ko01210(2-Oxocarboxylic acid metabolism);ko01230(Biosynthesis of amino acids);ko00270(Cysteine and methionine metabolism);ko00280(Valine, leucine and isoleucine degradation);ko00290(Valine, leucine and isoleucine biosynthesis);ko00770(Pantothenate and CoA biosynthesis)	4	2022-2042	Y	2033	2	2	0.99999	0.999996																.\4_T_Plot\SL\TRIAE_CS42_6BS_TGACv1_514181_AA1656530.1--2033--tae-miR1127b-3p_degradome.jpg	.\4_T_Plot\NN\TRIAE_CS42_6BS_TGACv1_514181_AA1656530.1--2033--tae-miR1127b-3p_degradome.jpg
tae-miR1127b-3p	ACAAGUAUUUCUGGACGGAGG	TRIAE_CS42_6BS_TGACv1_514181_AA1656530.2		sp|Q8W0Z7|BCAL1_ARATH Branched-chain-amino-acid aminotransferase-like protein 1 OS=Arabidopsis thaliana GN=At3g05190 PE=2 SV=1//0	GO:0003824(catalytic activity);GO:0008152(metabolic process);GO:0009507(chloroplast)	ko01210(2-Oxocarboxylic acid metabolism);ko01230(Biosynthesis of amino acids);ko00270(Cysteine and methionine metabolism);ko00280(Valine, leucine and isoleucine degradation);ko00290(Valine, leucine and isoleucine biosynthesis);ko00770(Pantothenate and CoA biosynthesis)	4	2067-2087	Y	2078	2	2	0.99999	0.999996																.\4_T_Plot\SL\TRIAE_CS42_6BS_TGACv1_514181_AA1656530.2--2078--tae-miR1127b-3p_degradome.jpg	.\4_T_Plot\NN\TRIAE_CS42_6BS_TGACv1_514181_AA1656530.2--2078--tae-miR1127b-3p_degradome.jpg
tae-miR1127b-3p	ACAAGUAUUUCUGGACGGAGG	TRIAE_CS42_3B_TGACv1_221223_AA0734320.1		sp|Q8WUA4|TF3C2_HUMAN General transcription factor 3C polypeptide 2 OS=Homo sapiens GN=GTF3C2 PE=1 SV=2//7.39177e-10	GO:0003677(DNA binding);GO:0005737(cytoplasm);GO:0006355(regulation of transcription, DNA-templated);GO:0080008(Cul4-RING E3 ubiquitin ligase complex)	-	1	4117-4137	Y	4128		2		1																NA	.\4_T_Plot\NN\TRIAE_CS42_3B_TGACv1_221223_AA0734320.1--4128--tae-miR1127b-3p_degradome.jpg
tae-miR1127b-3p	ACAAGUAUUUCUGGACGGAGG	TRIAE_CS42_3B_TGACv1_221223_AA0734320.2		sp|Q8WUA4|TF3C2_HUMAN General transcription factor 3C polypeptide 2 OS=Homo sapiens GN=GTF3C2 PE=1 SV=2//7.39177e-10	GO:0003677(DNA binding);GO:0005737(cytoplasm);GO:0006355(regulation of transcription, DNA-templated);GO:0080008(Cul4-RING E3 ubiquitin ligase complex)	-	1	4129-4149	Y	4140		2		1																NA	.\4_T_Plot\NN\TRIAE_CS42_3B_TGACv1_221223_AA0734320.2--4140--tae-miR1127b-3p_degradome.jpg
tae-miR1127b-3p	ACAAGUAUUUCUGGACGGAGG	TRIAE_CS42_6BL_TGACv1_502794_AA1626450.1		sp|B9FSC8|OPR11_ORYSJ Putative 12-oxophytodienoate reductase 11 OS=Oryza sativa subsp. japonica GN=OPR11 PE=2 SV=1//0	GO:0003959(NADPH dehydrogenase activity);GO:0005622(intracellular);GO:0055114(oxidation-reduction process)	ko00592(alpha-Linolenic acid metabolism)	3	1479-1499	Y	1490	0		0.299266																	.\4_T_Plot\SL\TRIAE_CS42_6BL_TGACv1_502794_AA1626450.1--1490--tae-miR1127b-3p_degradome.jpg	NA
tae-miR1127b-3p	ACAAGUAUUUCUGGACGGAGG	TRIAE_CS42_6AL_TGACv1_472704_AA1525110.1		sp|Q5BLX8|WDR83_RAT WD repeat domain-containing protein 83 OS=Rattus norvegicus GN=Wdr83 PE=1 SV=1//3.05298e-106	GO:0000166(nucleotide binding);GO:0005737(cytoplasm);GO:0005834(heterotrimeric G-protein complex);GO:0080008(Cul4-RING E3 ubiquitin ligase complex)	ko03008(Ribosome biogenesis in eukaryotes)	1.5	1097-1117	Y	1108	2		0.994999																	.\4_T_Plot\SL\TRIAE_CS42_6AL_TGACv1_472704_AA1525110.1--1108--tae-miR1127b-3p_degradome.jpg	NA
tae-miR1127b-3p	ACAAGUAUUUCUGGACGGAGG	TRIAE_CS42_4BL_TGACv1_321669_AA1063880.3		sp|Q5XPJ9|SCAR2_ARATH Protein SCAR2 OS=Arabidopsis thaliana GN=SCAR2 PE=1 SV=1//2.4213e-06	GO:0003779(actin binding);GO:0005515(protein binding);GO:0005737(cytoplasm);GO:0005856(cytoskeleton);GO:0005886(plasma membrane);GO:0010090(trichome morphogenesis);GO:0010091(trichome branching);GO:0016337(single organismal cell-cell adhesion);GO:0030036(actin cytoskeleton organization);GO:0031209(SCAR complex);GO:0045010(actin nucleation);GO:0051127(positive regulation of actin nucleation)	ko01200(Carbon metabolism);ko00620(Pyruvate metabolism);ko00710(Carbon fixation in photosynthetic organisms)	3.5	4017-4037	Y	4028	2		1																	.\4_T_Plot\SL\TRIAE_CS42_4BL_TGACv1_321669_AA1063880.3--4028--tae-miR1127b-3p_degradome.jpg	NA
tae-miR1127b-3p	ACAAGUAUUUCUGGACGGAGG	TRIAE_CS42_2AL_TGACv1_095630_AA0313080.4		sp|Q9LF24|LNG1_ARATH Protein LONGIFOLIA 1 OS=Arabidopsis thaliana GN=LNG1 PE=1 SV=1//1.97591e-24	GO:0003674(molecular_function);GO:0005634(nucleus);GO:0008150(biological_process);GO:0009506(plasmodesma)	-	1	3158-3178	Y	3169		0		0.406938																NA	.\4_T_Plot\NN\TRIAE_CS42_2AL_TGACv1_095630_AA0313080.4--3169--tae-miR1127b-3p_degradome.jpg
tae-miR1127b-3p	ACAAGUAUUUCUGGACGGAGG	TRIAE_CS42_1BS_TGACv1_050369_AA0171280.1		sp|Q76C99|RF1_ORYSI Protein Rf1, mitochondrial OS=Oryza sativa subsp. indica GN=Rf1 PE=2 SV=1//0	GO:0005739(mitochondrion);GO:0008150(biological_process)	ko03018(RNA degradation)	3	3326-3346	Y	3337	2		1																	.\4_T_Plot\SL\TRIAE_CS42_1BS_TGACv1_050369_AA0171280.1--3337--tae-miR1127b-3p_degradome.jpg	NA
tae-miR1127b-3p	ACAAGUAUUUCUGGACGGAGG	TRIAE_CS42_3DL_TGACv1_250288_AA0865380.1		sp|Q8LSN3|FYPP_PEA Phytochrome-associated serine/threonine-protein phosphatase OS=Pisum sativum GN=FYPP PE=1 SV=1//0	GO:0004721(phosphoprotein phosphatase activity);GO:0004722(protein serine/threonine phosphatase activity);GO:0005737(cytoplasm);GO:0046872(metal ion binding)	ko03015(mRNA surveillance pathway)	1	1462-1482	Y	1473	2	2	1	1																.\4_T_Plot\SL\TRIAE_CS42_3DL_TGACv1_250288_AA0865380.1--1473--tae-miR1127b-3p_degradome.jpg	.\4_T_Plot\NN\TRIAE_CS42_3DL_TGACv1_250288_AA0865380.1--1473--tae-miR1127b-3p_degradome.jpg
tae-miR1127b-3p	ACAAGUAUUUCUGGACGGAGG	TRIAE_CS42_1BL_TGACv1_030303_AA0086160.1		sp|Q01899|HSP7M_PHAVU Heat shock 70 kDa protein, mitochondrial OS=Phaseolus vulgaris PE=2 SV=1//1.29356e-100	GO:0005524(ATP binding);GO:0005618(cell wall);GO:0005739(mitochondrion);GO:0005759(mitochondrial matrix);GO:0005774(vacuolar membrane);GO:0005794(Golgi apparatus);GO:0006457(protein folding);GO:0009408(response to heat);GO:0009507(chloroplast);GO:0009615(response to virus);GO:0009651(response to salt stress);GO:0046686(response to cadmium ion);GO:0051082(unfolded protein binding)	ko03018(RNA degradation)	2	2485-2505	Y	2496	2	2	0.999986	0.999994																.\4_T_Plot\SL\TRIAE_CS42_1BL_TGACv1_030303_AA0086160.1--2496--tae-miR1127b-3p_degradome.jpg	.\4_T_Plot\NN\TRIAE_CS42_1BL_TGACv1_030303_AA0086160.1--2496--tae-miR1127b-3p_degradome.jpg
tae-miR1127b-3p	ACAAGUAUUUCUGGACGGAGG	TRIAE_CS42_1BL_TGACv1_030303_AA0086160.2		sp|Q01899|HSP7M_PHAVU Heat shock 70 kDa protein, mitochondrial OS=Phaseolus vulgaris PE=2 SV=1//1.29356e-100	GO:0005524(ATP binding);GO:0005618(cell wall);GO:0005739(mitochondrion);GO:0005759(mitochondrial matrix);GO:0005774(vacuolar membrane);GO:0005794(Golgi apparatus);GO:0006457(protein folding);GO:0009408(response to heat);GO:0009507(chloroplast);GO:0009615(response to virus);GO:0009651(response to salt stress);GO:0046686(response to cadmium ion);GO:0051082(unfolded protein binding)	ko03018(RNA degradation)	2	2403-2423	Y	2414	2	2	0.999986	0.999994																.\4_T_Plot\SL\TRIAE_CS42_1BL_TGACv1_030303_AA0086160.2--2414--tae-miR1127b-3p_degradome.jpg	.\4_T_Plot\NN\TRIAE_CS42_1BL_TGACv1_030303_AA0086160.2--2414--tae-miR1127b-3p_degradome.jpg
tae-miR1127b-3p	ACAAGUAUUUCUGGACGGAGG	TRIAE_CS42_5DL_TGACv1_434791_AA1441710.1		sp|Q9S7D8|APS4_ARATH ATP sulfurylase 4, chloroplastic OS=Arabidopsis thaliana GN=APS4 PE=2 SV=1//0	GO:0000103(sulfate assimilation);GO:0004020(adenylylsulfate kinase activity)	ko00920(Sulfur metabolism);ko00230(Purine metabolism);ko00450(Selenocompound metabolism);ko00261(Monobactam biosynthesis)	1	1906-1926	Y	1917		2		1																NA	.\4_T_Plot\NN\TRIAE_CS42_5DL_TGACv1_434791_AA1441710.1--1917--tae-miR1127b-3p_degradome.jpg
tae-miR1127b-3p	ACAAGUAUUUCUGGACGGAGG	TRIAE_CS42_2BL_TGACv1_130162_AA0405360.2		-	GO:0005829(cytosol);GO:0016791(phosphatase activity)	ko01200(Carbon metabolism);ko01230(Biosynthesis of amino acids);ko00010(Glycolysis / Gluconeogenesis);ko00260(Glycine, serine and threonine metabolism)	4	2234-2254	Y	2245	2		0.99999																	.\4_T_Plot\SL\TRIAE_CS42_2BL_TGACv1_130162_AA0405360.2--2245--tae-miR1127b-3p_degradome.jpg	NA
tae-miR1127b-3p	ACAAGUAUUUCUGGACGGAGG	TRIAE_CS42_5BL_TGACv1_404512_AA1302580.1		-	GO:0003674(molecular_function);GO:0005739(mitochondrion);GO:0008150(biological_process);GO:0016021(integral component of membrane)	ko04144(Endocytosis)	1.5	2371-2391	Y	2382	4		0.922836																	.\4_T_Plot\SL\TRIAE_CS42_5BL_TGACv1_404512_AA1302580.1--2382--tae-miR1127b-3p_degradome.jpg	NA
tae-miR1127b-3p	ACAAGUAUUUCUGGACGGAGG	TRIAE_CS42_5DL_TGACv1_433569_AA1416400.2		sp|Q0J0A4|LPAAT_ORYSJ Probable 1-acylglycerol-3-phosphate O-acyltransferase OS=Oryza sativa subsp. japonica GN=Os09g0520200 PE=3 SV=3//1.39086e-10	GO:0052689(carboxylic ester hydrolase activity)	ko00564(Glycerophospholipid metabolism)	3.5	2269-2289	Y	2280	2		1																	.\4_T_Plot\SL\TRIAE_CS42_5DL_TGACv1_433569_AA1416400.2--2280--tae-miR1127b-3p_degradome.jpg	NA
tae-miR1127b-3p	ACAAGUAUUUCUGGACGGAGG	TRIAE_CS42_4DL_TGACv1_343139_AA1130410.1		sp|Q9S7M2|TI10B_ARATH Protein TIFY 10B OS=Arabidopsis thaliana GN=TIFY10B PE=1 SV=1//4.25165e-12	GO:0003714(transcription corepressor activity);GO:0005634(nucleus);GO:0009611(response to wounding);GO:0031347(regulation of defense response);GO:1903507(negative regulation of nucleic acid-templated transcription);GO:2000022(regulation of jasmonic acid mediated signaling pathway)	ko04075(Plant hormone signal transduction)	3.5	1434-1454	Y	1445	3		0.997111																	.\4_T_Plot\SL\TRIAE_CS42_4DL_TGACv1_343139_AA1130410.1--1445--tae-miR1127b-3p_degradome.jpg	NA
tae-miR1127b-3p	ACAAGUAUUUCUGGACGGAGG	TRIAE_CS42_1AS_TGACv1_019689_AA0069990.1		sp|Q8VY89|APC7_ARATH Anaphase-promoting complex subunit 7 OS=Arabidopsis thaliana GN=APC7 PE=2 SV=1//0	GO:0005515(protein binding);GO:0005634(nucleus);GO:0007067(mitotic nuclear division);GO:0016567(protein ubiquitination);GO:0051301(cell division)	ko04120(Ubiquitin mediated proteolysis)	3.5	2177-2197	Y	2188	2	0	1	0.309678																.\4_T_Plot\SL\TRIAE_CS42_1AS_TGACv1_019689_AA0069990.1--2188--tae-miR1127b-3p_degradome.jpg	.\4_T_Plot\NN\TRIAE_CS42_1AS_TGACv1_019689_AA0069990.1--2188--tae-miR1127b-3p_degradome.jpg
tae-miR1127b-3p	ACAAGUAUUUCUGGACGGAGG	TRIAE_CS42_3B_TGACv1_224253_AA0794370.1		sp|Q9MA46|PLA12_ARATH Galactolipase DONGLE, chloroplastic OS=Arabidopsis thaliana GN=DGL PE=1 SV=1//1.80927e-123	GO:0004806(triglyceride lipase activity);GO:0005811(lipid particle);GO:0006629(lipid metabolic process);GO:0008970(phosphatidylcholine 1-acylhydrolase activity);GO:0009507(chloroplast);GO:0009611(response to wounding);GO:0009695(jasmonic acid biosynthetic process);GO:0016042(lipid catabolic process);GO:0030308(negative regulation of cell growth);GO:0047714(galactolipase activity);GO:0050832(defen…	ko00564(Glycerophospholipid metabolism);ko00592(alpha-Linolenic acid metabolism)	3.5	1505-1525	Y	1516		2		1																NA	.\4_T_Plot\NN\TRIAE_CS42_3B_TGACv1_224253_AA0794370.1--1516--tae-miR1127b-3p_degradome.jpg
tae-miR1127b-3p	ACAAGUAUUUCUGGACGGAGG	TRIAE_CS42_U_TGACv1_641465_AA2095900.1		-	GO:0003674(molecular_function);GO:0005737(cytoplasm);GO:0005739(mitochondrion);GO:0007005(mitochondrion organization);GO:0009738(abscisic acid-activated signaling pathway);GO:0016021(integral component of membrane);GO:0031930(mitochondria-nucleus signaling pathway)	-	3.5	1565-1585	Y	1576		2		1																NA	.\4_T_Plot\NN\TRIAE_CS42_U_TGACv1_641465_AA2095900.1--1576--tae-miR1127b-3p_degradome.jpg
tae-miR1127b-3p	ACAAGUAUUUCUGGACGGAGG	TRIAE_CS42_3B_TGACv1_221981_AA0754380.1		sp|Q56YU0|AL2C4_ARATH Aldehyde dehydrogenase family 2 member C4 OS=Arabidopsis thaliana GN=ALDH2C4 PE=1 SV=2//0	GO:0004029(aldehyde dehydrogenase (NAD) activity)	ko00940(Phenylpropanoid biosynthesis)	3.5	1257-1277	Y	1268		2		1																NA	.\4_T_Plot\NN\TRIAE_CS42_3B_TGACv1_221981_AA0754380.1--1268--tae-miR1127b-3p_degradome.jpg
tae-miR1127b-3p	ACAAGUAUUUCUGGACGGAGG	TRIAE_CS42_2AL_TGACv1_093150_AA0273360.1		-	-	-	1	520-540	Y	531	2	3	1	0.999486																.\4_T_Plot\SL\TRIAE_CS42_2AL_TGACv1_093150_AA0273360.1--531--tae-miR1127b-3p_degradome.jpg	.\4_T_Plot\NN\TRIAE_CS42_2AL_TGACv1_093150_AA0273360.1--531--tae-miR1127b-3p_degradome.jpg
tae-miR1127b-3p	ACAAGUAUUUCUGGACGGAGG	TRIAE_CS42_5AL_TGACv1_378293_AA1252550.2		sp|P11369|LORF2_MOUSE LINE-1 retrotransposable element ORF2 protein OS=Mus musculus GN=Pol PE=1 SV=2//8.26381e-09	-	-	3.5	3471-3491	Y	3482		3		0.995358																NA	.\4_T_Plot\NN\TRIAE_CS42_5AL_TGACv1_378293_AA1252550.2--3482--tae-miR1127b-3p_degradome.jpg
tae-miR1127b-3p	ACAAGUAUUUCUGGACGGAGG	TRIAE_CS42_5BL_TGACv1_404359_AA1296900.1		sp|Q9FZ59|PEPR2_ARATH Leucine-rich repeat receptor-like protein kinase PEPR2 OS=Arabidopsis thaliana GN=PEPR2 PE=1 SV=1//1.82655e-33	GO:0001653(peptide receptor activity);GO:0004383(guanylate cyclase activity);GO:0004674(protein serine/threonine kinase activity);GO:0005515(protein binding);GO:0005524(ATP binding);GO:0005886(plasma membrane);GO:0006468(protein phosphorylation);GO:0006955(immune response);GO:0007169(transmembrane receptor protein tyrosine kinase signaling pathway);GO:0009506(plasmodesma);GO:0009611(response to w…	ko04626(Plant-pathogen interaction)	3.5	3706-3726	Y	3717		2		1																NA	.\4_T_Plot\NN\TRIAE_CS42_5BL_TGACv1_404359_AA1296900.1--3717--tae-miR1127b-3p_degradome.jpg
tae-miR1127b-3p	ACAAGUAUUUCUGGACGGAGG	TRIAE_CS42_5AL_TGACv1_376323_AA1235350.1		sp|Q9M896|TBL20_ARATH Protein trichome birefringence-like 20 OS=Arabidopsis thaliana GN=TBL20 PE=2 SV=2//1.29073e-96	GO:0005794(Golgi apparatus);GO:0016413(O-acetyltransferase activity);GO:0071554(cell wall organization or biogenesis)	-	4	1478-1498	Y	1489		2		0.999996																NA	.\4_T_Plot\NN\TRIAE_CS42_5AL_TGACv1_376323_AA1235350.1--1489--tae-miR1127b-3p_degradome.jpg
tae-miR1127b-3p	ACAAGUAUUUCUGGACGGAGG	TRIAE_CS42_2DS_TGACv1_179333_AA0606240.1		sp|Q5RD67|S2544_PONAB Solute carrier family 25 member 44 OS=Pongo abelii GN=SLC25A44 PE=2 SV=2//3.0275e-10	GO:0003735(structural constituent of ribosome);GO:0006412(translation)	ko03015(mRNA surveillance pathway)	3.5	1511-1531	Y	1522		4		0.999882																NA	.\4_T_Plot\NN\TRIAE_CS42_2DS_TGACv1_179333_AA0606240.1--1522--tae-miR1127b-3p_degradome.jpg
tae-miR1127b-3p	ACAAGUAUUUCUGGACGGAGG	TRIAE_CS42_1BS_TGACv1_050369_AA0171280.2		sp|Q76C99|RF1_ORYSI Protein Rf1, mitochondrial OS=Oryza sativa subsp. indica GN=Rf1 PE=2 SV=1//0	GO:0005739(mitochondrion);GO:0008150(biological_process)	ko03018(RNA degradation)	3	3331-3351	Y	3342	3		0.996212																	.\4_T_Plot\SL\TRIAE_CS42_1BS_TGACv1_050369_AA0171280.2--3342--tae-miR1127b-3p_degradome.jpg	NA
tae-miR1127b-3p	ACAAGUAUUUCUGGACGGAGG	TRIAE_CS42_6AS_TGACv1_485422_AA1545160.1		sp|Q8W0Z7|BCAL1_ARATH Branched-chain-amino-acid aminotransferase-like protein 1 OS=Arabidopsis thaliana GN=At3g05190 PE=2 SV=1//0	GO:0003824(catalytic activity);GO:0008152(metabolic process);GO:0009507(chloroplast)	ko01210(2-Oxocarboxylic acid metabolism);ko01230(Biosynthesis of amino acids);ko00270(Cysteine and methionine metabolism);ko00280(Valine, leucine and isoleucine degradation);ko00290(Valine, leucine and isoleucine biosynthesis);ko00770(Pantothenate and CoA biosynthesis)	4	2033-2053	Y	2044	2	2	0.99999	0.999996																.\4_T_Plot\SL\TRIAE_CS42_6AS_TGACv1_485422_AA1545160.1--2044--tae-miR1127b-3p_degradome.jpg	.\4_T_Plot\NN\TRIAE_CS42_6AS_TGACv1_485422_AA1545160.1--2044--tae-miR1127b-3p_degradome.jpg
tae-miR1127b-3p	ACAAGUAUUUCUGGACGGAGG	TRIAE_CS42_5AS_TGACv1_393634_AA1274760.1		sp|Q9FUM8|HMT3_MAIZE Homocysteine S-methyltransferase 3 OS=Zea mays GN=HMT-3 PE=2 SV=1//0	GO:0005737(cytoplasm);GO:0008168(methyltransferase activity);GO:0008898(S-adenosylmethionine-homocysteine S-methyltransferase activity);GO:0009086(methionine biosynthetic process);GO:0032259(methylation);GO:0033528(S-methylmethionine cycle);GO:0046872(metal ion binding)	ko00270(Cysteine and methionine metabolism)	2.5	1649-1669	Y	1660	2	2	0.934583	0.947287																.\4_T_Plot\SL\TRIAE_CS42_5AS_TGACv1_393634_AA1274760.1--1660--tae-miR1127b-3p_degradome.jpg	.\4_T_Plot\NN\TRIAE_CS42_5AS_TGACv1_393634_AA1274760.1--1660--tae-miR1127b-3p_degradome.jpg
tae-miR1127b-3p	ACAAGUAUUUCUGGACGGAGG	TRIAE_CS42_2DL_TGACv1_158239_AA0513260.5		sp|Q9CAD5|YODA_ARATH Mitogen-activated protein kinase kinase kinase YODA OS=Arabidopsis thaliana GN=YDA PE=1 SV=1//0	GO:0004702(receptor signaling protein serine/threonine kinase activity);GO:0005737(cytoplasm)	ko04626(Plant-pathogen interaction)	1	3330-3350	Y	3341	2		1																	.\4_T_Plot\SL\TRIAE_CS42_2DL_TGACv1_158239_AA0513260.5--3341--tae-miR1127b-3p_degradome.jpg	NA
tae-miR1127b-3p	ACAAGUAUUUCUGGACGGAGG	TRIAE_CS42_2DL_TGACv1_158239_AA0513260.4		sp|Q9CAD5|YODA_ARATH Mitogen-activated protein kinase kinase kinase YODA OS=Arabidopsis thaliana GN=YDA PE=1 SV=1//0	GO:0004702(receptor signaling protein serine/threonine kinase activity);GO:0005737(cytoplasm)	ko04626(Plant-pathogen interaction)	1	3330-3350	Y	3341	2		1																	.\4_T_Plot\SL\TRIAE_CS42_2DL_TGACv1_158239_AA0513260.4--3341--tae-miR1127b-3p_degradome.jpg	NA
tae-miR1127b-3p	ACAAGUAUUUCUGGACGGAGG	TRIAE_CS42_2DL_TGACv1_158239_AA0513260.6		sp|Q9CAD5|YODA_ARATH Mitogen-activated protein kinase kinase kinase YODA OS=Arabidopsis thaliana GN=YDA PE=1 SV=1//0	GO:0004702(receptor signaling protein serine/threonine kinase activity);GO:0005737(cytoplasm)	ko04626(Plant-pathogen interaction)	1	3090-3110	Y	3101	2		1																	.\4_T_Plot\SL\TRIAE_CS42_2DL_TGACv1_158239_AA0513260.6--3101--tae-miR1127b-3p_degradome.jpg	NA
tae-miR1127b-3p	ACAAGUAUUUCUGGACGGAGG	TRIAE_CS42_2DL_TGACv1_158239_AA0513260.2		sp|Q9CAD5|YODA_ARATH Mitogen-activated protein kinase kinase kinase YODA OS=Arabidopsis thaliana GN=YDA PE=1 SV=1//0	GO:0004702(receptor signaling protein serine/threonine kinase activity);GO:0005737(cytoplasm)	ko04626(Plant-pathogen interaction)	1	3330-3350	Y	3341	2		1																	.\4_T_Plot\SL\TRIAE_CS42_2DL_TGACv1_158239_AA0513260.2--3341--tae-miR1127b-3p_degradome.jpg	NA
tae-miR1127b-3p	ACAAGUAUUUCUGGACGGAGG	TRIAE_CS42_2DL_TGACv1_158239_AA0513260.3		sp|Q9CAD5|YODA_ARATH Mitogen-activated protein kinase kinase kinase YODA OS=Arabidopsis thaliana GN=YDA PE=1 SV=1//0	GO:0004702(receptor signaling protein serine/threonine kinase activity);GO:0005737(cytoplasm)	ko04626(Plant-pathogen interaction)	1	3330-3350	Y	3341	2		1																	.\4_T_Plot\SL\TRIAE_CS42_2DL_TGACv1_158239_AA0513260.3--3341--tae-miR1127b-3p_degradome.jpg	NA
tae-miR1127b-3p	ACAAGUAUUUCUGGACGGAGG	TRIAE_CS42_6BL_TGACv1_501060_AA1613060.1		sp|Q3E911|PP400_ARATH Pentatricopeptide repeat-containing protein At5g27460 OS=Arabidopsis thaliana GN=At5g27460 PE=2 SV=1//9.42378e-140	GO:0003674(molecular_function);GO:0005739(mitochondrion);GO:0008150(biological_process)	-	3.5	2341-2361	Y	2352	2	4	1	0.999882																.\4_T_Plot\SL\TRIAE_CS42_6BL_TGACv1_501060_AA1613060.1--2352--tae-miR1127b-3p_degradome.jpg	.\4_T_Plot\NN\TRIAE_CS42_6BL_TGACv1_501060_AA1613060.1--2352--tae-miR1127b-3p_degradome.jpg
tae-miR1127b-3p	ACAAGUAUUUCUGGACGGAGG	TRIAE_CS42_1BS_TGACv1_049604_AA0157580.1		sp|Q6AT25|C3H34_ORYSJ Zinc finger CCCH domain-containing protein 34 OS=Oryza sativa subsp. japonica GN=Os05g0176400 PE=2 SV=1//1.13041e-147	GO:0003676(nucleic acid binding);GO:0003677(DNA binding);GO:0005634(nucleus);GO:0008150(biological_process);GO:0046872(metal ion binding)	-	3	2036-2056	Y	2047	2	2	1	1																.\4_T_Plot\SL\TRIAE_CS42_1BS_TGACv1_049604_AA0157580.1--2047--tae-miR1127b-3p_degradome.jpg	.\4_T_Plot\NN\TRIAE_CS42_1BS_TGACv1_049604_AA0157580.1--2047--tae-miR1127b-3p_degradome.jpg
tae-miR1127b-3p	ACAAGUAUUUCUGGACGGAGG	TRIAE_CS42_2BL_TGACv1_130162_AA0405360.1		-	GO:0005829(cytosol);GO:0016791(phosphatase activity)	ko01200(Carbon metabolism);ko01230(Biosynthesis of amino acids);ko00010(Glycolysis / Gluconeogenesis);ko00260(Glycine, serine and threonine metabolism)	4	2200-2220	Y	2211	3		0.986472																	.\4_T_Plot\SL\TRIAE_CS42_2BL_TGACv1_130162_AA0405360.1--2211--tae-miR1127b-3p_degradome.jpg	NA
tae-miR1127b-3p	ACAAGUAUUUCUGGACGGAGG	TRIAE_CS42_1BS_TGACv1_051077_AA0177630.2		sp|Q5B5X8|EXGA_EMENI Probable glucan 1,3-beta-glucosidase A OS=Emericella nidulans (strain FGSC A4 / ATCC 38163 / CBS 112.46 / NRRL 194 / M139) GN=exgA PE=3 SV=2//1.31547e-32	GO:0005576(extracellular region);GO:0006073(cellular glucan metabolic process);GO:0008422(beta-glucosidase activity);GO:0009251(glucan catabolic process);GO:0009986(cell surface)	-	1	3659-3679	Y	3670	3		0.999737																	.\4_T_Plot\SL\TRIAE_CS42_1BS_TGACv1_051077_AA0177630.2--3670--tae-miR1127b-3p_degradome.jpg	NA
tae-miR1127b-3p	ACAAGUAUUUCUGGACGGAGG	TRIAE_CS42_1BS_TGACv1_051077_AA0177630.1		sp|Q5B5X8|EXGA_EMENI Probable glucan 1,3-beta-glucosidase A OS=Emericella nidulans (strain FGSC A4 / ATCC 38163 / CBS 112.46 / NRRL 194 / M139) GN=exgA PE=3 SV=2//1.31547e-32	GO:0005576(extracellular region);GO:0006073(cellular glucan metabolic process);GO:0008422(beta-glucosidase activity);GO:0009251(glucan catabolic process);GO:0009986(cell surface)	-	1	3689-3709	Y	3700	2		1																	.\4_T_Plot\SL\TRIAE_CS42_1BS_TGACv1_051077_AA0177630.1--3700--tae-miR1127b-3p_degradome.jpg	NA
tae-miR1127b-3p	ACAAGUAUUUCUGGACGGAGG	TRIAE_CS42_7BS_TGACv1_591997_AA1927730.1		-	-	-	3	1027-1047	Y	1038	4		0.999278																	.\4_T_Plot\SL\TRIAE_CS42_7BS_TGACv1_591997_AA1927730.1--1038--tae-miR1127b-3p_degradome.jpg	NA
tae-miR1127b-3p	ACAAGUAUUUCUGGACGGAGG	TRIAE_CS42_4BL_TGACv1_320500_AA1041630.1		-	-	-	3	1436-1456	Y	1447	4		0.999278																	.\4_T_Plot\SL\TRIAE_CS42_4BL_TGACv1_320500_AA1041630.1--1447--tae-miR1127b-3p_degradome.jpg	NA
tae-miR1127b-3p	ACAAGUAUUUCUGGACGGAGG	TRIAE_CS42_2BL_TGACv1_130162_AA0405360.3		-	GO:0005829(cytosol);GO:0016791(phosphatase activity)	ko01200(Carbon metabolism);ko01230(Biosynthesis of amino acids);ko00010(Glycolysis / Gluconeogenesis);ko00260(Glycine, serine and threonine metabolism)	4	2209-2229	Y	2220	3		0.986472																	.\4_T_Plot\SL\TRIAE_CS42_2BL_TGACv1_130162_AA0405360.3--2220--tae-miR1127b-3p_degradome.jpg	NA
tae-miR1127b-3p	ACAAGUAUUUCUGGACGGAGG	TRIAE_CS42_5DL_TGACv1_433824_AA1423100.2		sp|Q9LF64|ATL52_ARATH RING-H2 finger protein ATL52 OS=Arabidopsis thaliana GN=ATL52 PE=2 SV=1//1.0236e-19	GO:0043161(proteasome-mediated ubiquitin-dependent protein catabolic process);GO:0061630(ubiquitin protein ligase activity)	-	1	2796-2816	Y	2807	3		0.999737																	.\4_T_Plot\SL\TRIAE_CS42_5DL_TGACv1_433824_AA1423100.2--2807--tae-miR1127b-3p_degradome.jpg	NA
tae-miR1127b-3p	ACAAGUAUUUCUGGACGGAGG	TRIAE_CS42_2BL_TGACv1_132573_AA0438470.1		sp|Q8L850|PI5K9_ARATH Phosphatidylinositol 4-phosphate 5-kinase 9 OS=Arabidopsis thaliana GN=PIP5K9 PE=1 SV=2//0	GO:0005515(protein binding);GO:0005524(ATP binding);GO:0005634(nucleus);GO:0005829(cytosol);GO:0005975(carbohydrate metabolic process);GO:0006520(cellular amino acid metabolic process);GO:0016020(membrane);GO:0016308(1-phosphatidylinositol-4-phosphate 5-kinase activity)	ko00562(Inositol phosphate metabolism);ko04070(Phosphatidylinositol signaling system);ko04144(Endocytosis)	4	2809-2829	Y	2820	3		0.986472																	.\4_T_Plot\SL\TRIAE_CS42_2BL_TGACv1_132573_AA0438470.1--2820--tae-miR1127b-3p_degradome.jpg	NA
tae-miR1127b-3p	ACAAGUAUUUCUGGACGGAGG	TRIAE_CS42_2BL_TGACv1_131418_AA0427470.3		sp|Q9LZ19|PP364_ARATH Pentatricopeptide repeat-containing protein At5g04780 OS=Arabidopsis thaliana GN=PCMP-H16 PE=2 SV=2//0	GO:0005575(cellular_component);GO:0008150(biological_process);GO:0008270(zinc ion binding)	ko00240(Pyrimidine metabolism)	2	3892-3912	Y	3903	3		0.984282																	.\4_T_Plot\SL\TRIAE_CS42_2BL_TGACv1_131418_AA0427470.3--3903--tae-miR1127b-3p_degradome.jpg	NA
tae-miR1127b-3p	ACAAGUAUUUCUGGACGGAGG	TRIAE_CS42_7BS_TGACv1_592895_AA1945950.1		sp|Q9M175|PTR39_ARATH Protein NRT1/ PTR FAMILY 2.3 OS=Arabidopsis thaliana GN=NPF2.3 PE=2 SV=1//1.86276e-51	GO:0005215(transporter activity);GO:0005886(plasma membrane);GO:0006857(oligopeptide transport);GO:0009624(response to nematode);GO:0015112(nitrate transmembrane transporter activity);GO:0015706(nitrate transport);GO:0016020(membrane);GO:0016021(integral component of membrane);GO:0042128(nitrate assimilation);GO:0071472(cellular response to salt stress)	-	1	2620-2640	Y	2631	2		1																	.\4_T_Plot\SL\TRIAE_CS42_7BS_TGACv1_592895_AA1945950.1--2631--tae-miR1127b-3p_degradome.jpg	NA
tae-miR1127b-3p	ACAAGUAUUUCUGGACGGAGG	TRIAE_CS42_2BL_TGACv1_132842_AA0440070.1		sp|Q8L850|PI5K9_ARATH Phosphatidylinositol 4-phosphate 5-kinase 9 OS=Arabidopsis thaliana GN=PIP5K9 PE=1 SV=2//0	GO:0005515(protein binding);GO:0005524(ATP binding);GO:0005634(nucleus);GO:0005829(cytosol);GO:0005975(carbohydrate metabolic process);GO:0006520(cellular amino acid metabolic process);GO:0016020(membrane);GO:0016308(1-phosphatidylinositol-4-phosphate 5-kinase activity)	ko00562(Inositol phosphate metabolism);ko04070(Phosphatidylinositol signaling system);ko04144(Endocytosis)	4	2809-2829	Y	2820	3		0.986472																	.\4_T_Plot\SL\TRIAE_CS42_2BL_TGACv1_132842_AA0440070.1--2820--tae-miR1127b-3p_degradome.jpg	NA
tae-miR1127b-3p	ACAAGUAUUUCUGGACGGAGG	TRIAE_CS42_2BL_TGACv1_131418_AA0427470.2		sp|Q9LZ19|PP364_ARATH Pentatricopeptide repeat-containing protein At5g04780 OS=Arabidopsis thaliana GN=PCMP-H16 PE=2 SV=2//0	GO:0005575(cellular_component);GO:0008150(biological_process);GO:0008270(zinc ion binding)	ko00240(Pyrimidine metabolism)	2	3801-3821	Y	3812	3		0.984282																	.\4_T_Plot\SL\TRIAE_CS42_2BL_TGACv1_131418_AA0427470.2--3812--tae-miR1127b-3p_degradome.jpg	NA
tae-miR1127b-3p	ACAAGUAUUUCUGGACGGAGG	TRIAE_CS42_2BL_TGACv1_131418_AA0427470.1		sp|Q9LZ19|PP364_ARATH Pentatricopeptide repeat-containing protein At5g04780 OS=Arabidopsis thaliana GN=PCMP-H16 PE=2 SV=2//0	GO:0005739(mitochondrion);GO:0008270(zinc ion binding);GO:0016554(cytidine to uridine editing)	ko01212(Fatty acid metabolism);ko00062(Fatty acid elongation)	2	4062-4082	Y	4073	3		0.984282																	.\4_T_Plot\SL\TRIAE_CS42_2BL_TGACv1_131418_AA0427470.1--4073--tae-miR1127b-3p_degradome.jpg	NA
tae-miR1127b-3p	ACAAGUAUUUCUGGACGGAGG	TRIAE_CS42_3B_TGACv1_221753_AA0749220.1		sp|Q9LYT3|TT12_ARATH Protein TRANSPARENT TESTA 12 OS=Arabidopsis thaliana GN=TT12 PE=2 SV=1//8.6178e-102	GO:0006855(drug transmembrane transport);GO:0015238(drug transmembrane transporter activity)	-	3	896-916	Y	907	2		1																	.\4_T_Plot\SL\TRIAE_CS42_3B_TGACv1_221753_AA0749220.1--907--tae-miR1127b-3p_degradome.jpg	NA
tae-miR1127b-3p	ACAAGUAUUUCUGGACGGAGG	TRIAE_CS42_3B_TGACv1_226130_AA0814170.1		sp|P0C2F6|RNHX1_ARATH Putative ribonuclease H protein At1g65750 OS=Arabidopsis thaliana GN=At1g65750 PE=3 SV=1//1.74602e-10	GO:0003674(molecular_function);GO:0008150(biological_process);GO:0009507(chloroplast)	-	1.5	1474-1494	Y	1485	3	2	0.861213	0.996713																.\4_T_Plot\SL\TRIAE_CS42_3B_TGACv1_226130_AA0814170.1--1485--tae-miR1127b-3p_degradome.jpg	.\4_T_Plot\NN\TRIAE_CS42_3B_TGACv1_226130_AA0814170.1--1485--tae-miR1127b-3p_degradome.jpg
tae-miR1127b-3p	ACAAGUAUUUCUGGACGGAGG	TRIAE_CS42_2BL_TGACv1_130844_AA0418630.1		-	-	-	1	1237-1257	Y	1248		4		0.999997																NA	.\4_T_Plot\NN\TRIAE_CS42_2BL_TGACv1_130844_AA0418630.1--1248--tae-miR1127b-3p_degradome.jpg
tae-miR1127b-3p	ACAAGUAUUUCUGGACGGAGG	TRIAE_CS42_1BL_TGACv1_034064_AA0143290.2		-	-	-	4	729-749	Y	740	4		0.996235																	.\4_T_Plot\SL\TRIAE_CS42_1BL_TGACv1_034064_AA0143290.2--740--tae-miR1127b-3p_degradome.jpg	NA
tae-miR1127b-3p	ACAAGUAUUUCUGGACGGAGG	TRIAE_CS42_1BL_TGACv1_034064_AA0143290.1		-	-	-	4	768-788	Y	779	4		0.996235																	.\4_T_Plot\SL\TRIAE_CS42_1BL_TGACv1_034064_AA0143290.1--779--tae-miR1127b-3p_degradome.jpg	NA
tae-miR1127b-3p	ACAAGUAUUUCUGGACGGAGG	TRIAE_CS42_2AS_TGACv1_114888_AA0369800.3		sp|O65399|E131_ARATH Glucan endo-1,3-beta-glucosidase 1 OS=Arabidopsis thaliana GN=At1g11820 PE=1 SV=3//6.38808e-23	GO:0004553(hydrolase activity, hydrolyzing O-glycosyl compounds);GO:0030247(polysaccharide binding);GO:0046658(anchored component of plasma membrane)	ko00500(Starch and sucrose metabolism)	3.5	4449-4469	Y	4460	4		0.999492																	.\4_T_Plot\SL\TRIAE_CS42_2AS_TGACv1_114888_AA0369800.3--4460--tae-miR1127b-3p_degradome.jpg	NA
tae-miR1127b-3p	ACAAGUAUUUCUGGACGGAGG	TRIAE_CS42_4DL_TGACv1_343038_AA1128050.2		sp|Q9P6K0|YLA3_SCHPO Uncharacterized HTH La-type RNA-binding protein C1527.03 OS=Schizosaccharomyces pombe (strain 972 / ATCC 24843) GN=SPAC1527.03 PE=1 SV=1//5.40794e-11	GO:0002181(cytoplasmic translation);GO:0003723(RNA binding);GO:0005737(cytoplasm);GO:0005829(cytosol);GO:0005844(polysome)	-	3.5	2864-2884	Y	2875	4		0.999492																	.\4_T_Plot\SL\TRIAE_CS42_4DL_TGACv1_343038_AA1128050.2--2875--tae-miR1127b-3p_degradome.jpg	NA
tae-miR1127b-3p	ACAAGUAUUUCUGGACGGAGG	TRIAE_CS42_1BL_TGACv1_034064_AA0143290.3		-	-	-	4	741-761	Y	752	4		0.996235																	.\4_T_Plot\SL\TRIAE_CS42_1BL_TGACv1_034064_AA0143290.3--752--tae-miR1127b-3p_degradome.jpg	NA
tae-miR1127b-3p	ACAAGUAUUUCUGGACGGAGG	TRIAE_CS42_5BL_TGACv1_404190_AA1289260.4		sp|P24805|TSJT1_TOBAC Stem-specific protein TSJT1 OS=Nicotiana tabacum GN=TSJT1 PE=2 SV=1//3.0881e-19	GO:0004066(asparagine synthase (glutamine-hydrolyzing) activity);GO:0005829(cytosol);GO:0006529(asparagine biosynthetic process);GO:0006541(glutamine metabolic process);GO:0042803(protein homodimerization activity)	-	3.5	971-991	Y	982	4		0.999492																	.\4_T_Plot\SL\TRIAE_CS42_5BL_TGACv1_404190_AA1289260.4--982--tae-miR1127b-3p_degradome.jpg	NA
tae-miR1127b-3p	ACAAGUAUUUCUGGACGGAGG	TRIAE_CS42_2BS_TGACv1_149484_AA0497090.1		sp|Q7XMI0|KCY2_ORYSJ Probable UMP/CMP kinase 2 OS=Oryza sativa subsp. japonica GN=Os04g0105500 PE=2 SV=3//5.23282e-114	GO:0004127(cytidylate kinase activity);GO:0005524(ATP binding);GO:0005634(nucleus);GO:0005737(cytoplasm);GO:0006207('de novo' pyrimidine nucleobase biosynthetic process);GO:0006221(pyrimidine nucleotide biosynthetic process);GO:0009041(uridylate kinase activity);GO:0019201(nucleotide kinase activity)	ko00240(Pyrimidine metabolism)	2	1280-1300	Y	1291	4	2	0.995426	0.999994																.\4_T_Plot\SL\TRIAE_CS42_2BS_TGACv1_149484_AA0497090.1--1291--tae-miR1127b-3p_degradome.jpg	.\4_T_Plot\NN\TRIAE_CS42_2BS_TGACv1_149484_AA0497090.1--1291--tae-miR1127b-3p_degradome.jpg
tae-miR1127b-3p	ACAAGUAUUUCUGGACGGAGG	TRIAE_CS42_2BS_TGACv1_149484_AA0497090.2		sp|Q7XMI0|KCY2_ORYSJ Probable UMP/CMP kinase 2 OS=Oryza sativa subsp. japonica GN=Os04g0105500 PE=2 SV=3//5.23282e-114	GO:0004127(cytidylate kinase activity);GO:0005524(ATP binding);GO:0005634(nucleus);GO:0005737(cytoplasm);GO:0006207('de novo' pyrimidine nucleobase biosynthetic process);GO:0006221(pyrimidine nucleotide biosynthetic process);GO:0009041(uridylate kinase activity);GO:0019201(nucleotide kinase activity)	ko00240(Pyrimidine metabolism)	2	1068-1088	Y	1079	4	2	0.995426	0.999994																.\4_T_Plot\SL\TRIAE_CS42_2BS_TGACv1_149484_AA0497090.2--1079--tae-miR1127b-3p_degradome.jpg	.\4_T_Plot\NN\TRIAE_CS42_2BS_TGACv1_149484_AA0497090.2--1079--tae-miR1127b-3p_degradome.jpg
tae-miR1127b-3p	ACAAGUAUUUCUGGACGGAGG	TRIAE_CS42_3B_TGACv1_222368_AA0763220.2		-	-	-	1	1544-1564	Y	1555		3		0.999486																NA	.\4_T_Plot\NN\TRIAE_CS42_3B_TGACv1_222368_AA0763220.2--1555--tae-miR1127b-3p_degradome.jpg
tae-miR1127b-3p	ACAAGUAUUUCUGGACGGAGG	TRIAE_CS42_3B_TGACv1_220726_AA0717130.4		-	GO:0004842(ubiquitin-protein transferase activity);GO:0019005(SCF ubiquitin ligase complex);GO:0031146(SCF-dependent proteasomal ubiquitin-dependent protein catabolic process)	-	2	934-954	Y	945	4		0.995426																	.\4_T_Plot\SL\TRIAE_CS42_3B_TGACv1_220726_AA0717130.4--945--tae-miR1127b-3p_degradome.jpg	NA
tae-miR1127b-3p	ACAAGUAUUUCUGGACGGAGG	TRIAE_CS42_1BS_TGACv1_051077_AA0177630.3		sp|Q5B5X8|EXGA_EMENI Probable glucan 1,3-beta-glucosidase A OS=Emericella nidulans (strain FGSC A4 / ATCC 38163 / CBS 112.46 / NRRL 194 / M139) GN=exgA PE=3 SV=2//1.31547e-32	GO:0005576(extracellular region);GO:0006073(cellular glucan metabolic process);GO:0008422(beta-glucosidase activity);GO:0009251(glucan catabolic process);GO:0009986(cell surface)	-	1	3559-3579	Y	3570	4		0.999977																	.\4_T_Plot\SL\TRIAE_CS42_1BS_TGACv1_051077_AA0177630.3--3570--tae-miR1127b-3p_degradome.jpg	NA
tae-miR1127b-3p	ACAAGUAUUUCUGGACGGAGG	TRIAE_CS42_1DL_TGACv1_063134_AA0224270.2		-	GO:0003674(molecular_function);GO:0005634(nucleus);GO:0008150(biological_process)	ko00511(Other glycan degradation)	1.5	2940-2960	Y	2951		4		0.952914																NA	.\4_T_Plot\NN\TRIAE_CS42_1DL_TGACv1_063134_AA0224270.2--2951--tae-miR1127b-3p_degradome.jpg
tae-miR1127b-3p	ACAAGUAUUUCUGGACGGAGG	TRIAE_CS42_1DL_TGACv1_063724_AA0230260.1		sp|Q9UBS8|RNF14_HUMAN E3 ubiquitin-protein ligase RNF14 OS=Homo sapiens GN=RNF14 PE=1 SV=1//1.99419e-07	GO:0000151(ubiquitin ligase complex);GO:0000209(protein polyubiquitination);GO:0005737(cytoplasm);GO:0031624(ubiquitin conjugating enzyme binding);GO:0032436(positive regulation of proteasomal ubiquitin-dependent protein catabolic process);GO:0042787(protein ubiquitination involved in ubiquitin-dependent protein catabolic process);GO:0061630(ubiquitin protein ligase activity)	-	3	768-788	Y	779		4		0.999821																NA	.\4_T_Plot\NN\TRIAE_CS42_1DL_TGACv1_063724_AA0230260.1--779--tae-miR1127b-3p_degradome.jpg
tae-miR1127b-3p	ACAAGUAUUUCUGGACGGAGG	TRIAE_CS42_1DL_TGACv1_063134_AA0224270.1		-	GO:0003674(molecular_function);GO:0005634(nucleus);GO:0008150(biological_process)	ko00511(Other glycan degradation)	1.5	1764-1784	Y	1775		4		0.952914																NA	.\4_T_Plot\NN\TRIAE_CS42_1DL_TGACv1_063134_AA0224270.1--1775--tae-miR1127b-3p_degradome.jpg
tae-miR1127b-3p	ACAAGUAUUUCUGGACGGAGG	TRIAE_CS42_1DL_TGACv1_063134_AA0224270.3		-	GO:0003674(molecular_function);GO:0005634(nucleus);GO:0008150(biological_process)	ko00511(Other glycan degradation)	1.5	2503-2523	Y	2514		4		0.952914																NA	.\4_T_Plot\NN\TRIAE_CS42_1DL_TGACv1_063134_AA0224270.3--2514--tae-miR1127b-3p_degradome.jpg
tae-miR1127b-3p	ACAAGUAUUUCUGGACGGAGG	TRIAE_CS42_2BL_TGACv1_130844_AA0418630.3		-	-	-	1	1089-1109	Y	1100	4	4	0.999977	0.999997																.\4_T_Plot\SL\TRIAE_CS42_2BL_TGACv1_130844_AA0418630.3--1100--tae-miR1127b-3p_degradome.jpg	.\4_T_Plot\NN\TRIAE_CS42_2BL_TGACv1_130844_AA0418630.3--1100--tae-miR1127b-3p_degradome.jpg
tae-miR1127b-3p	ACAAGUAUUUCUGGACGGAGG	TRIAE_CS42_3DL_TGACv1_249369_AA0846900.3		sp|A0JPQ9|CHID1_RAT Chitinase domain-containing protein 1 OS=Rattus norvegicus GN=Chid1 PE=2 SV=2//8.61976e-55	GO:0004568(chitinase activity);GO:0005576(extracellular region);GO:0006032(chitin catabolic process);GO:0008061(chitin binding)	ko00230(Purine metabolism)	1	6198-6218	Y	6209	4		0.999977																	.\4_T_Plot\SL\TRIAE_CS42_3DL_TGACv1_249369_AA0846900.3--6209--tae-miR1127b-3p_degradome.jpg	NA
tae-miR1127b-3p	ACAAGUAUUUCUGGACGGAGG	TRIAE_CS42_5BL_TGACv1_404779_AA1310640.1		sp|Q9SFC7|FB135_ARATH F-box protein At3g07870 OS=Arabidopsis thaliana GN=At3g07870 PE=2 SV=1//6.79609e-14	GO:0004842(ubiquitin-protein transferase activity);GO:0019005(SCF ubiquitin ligase complex);GO:0031146(SCF-dependent proteasomal ubiquitin-dependent protein catabolic process)	-	1	2117-2137	Y	2128	4		0.999977																	.\4_T_Plot\SL\TRIAE_CS42_5BL_TGACv1_404779_AA1310640.1--2128--tae-miR1127b-3p_degradome.jpg	NA
tae-miR1127b-3p	ACAAGUAUUUCUGGACGGAGG	TRIAE_CS42_3DL_TGACv1_249369_AA0846900.2		sp|A0JPQ9|CHID1_RAT Chitinase domain-containing protein 1 OS=Rattus norvegicus GN=Chid1 PE=2 SV=2//8.61976e-55	GO:0004568(chitinase activity);GO:0005576(extracellular region);GO:0006032(chitin catabolic process);GO:0008061(chitin binding)	-	1	1718-1738	Y	1729	4		0.999977																	.\4_T_Plot\SL\TRIAE_CS42_3DL_TGACv1_249369_AA0846900.2--1729--tae-miR1127b-3p_degradome.jpg	NA
tae-miR1127b-3p	ACAAGUAUUUCUGGACGGAGG	TRIAE_CS42_3DL_TGACv1_249369_AA0846900.1		sp|A0JPQ9|CHID1_RAT Chitinase domain-containing protein 1 OS=Rattus norvegicus GN=Chid1 PE=2 SV=2//8.61976e-55	GO:0004568(chitinase activity);GO:0005576(extracellular region);GO:0006032(chitin catabolic process);GO:0008061(chitin binding)	-	1	2315-2335	Y	2326	4		0.999977																	.\4_T_Plot\SL\TRIAE_CS42_3DL_TGACv1_249369_AA0846900.1--2326--tae-miR1127b-3p_degradome.jpg	NA
tae-miR1127b-3p	ACAAGUAUUUCUGGACGGAGG	TRIAE_CS42_3AL_TGACv1_195702_AA0652890.3		sp|P0C896|PP209_ARATH Pentatricopeptide repeat-containing protein At3g02650, mitochondrial OS=Arabidopsis thaliana GN=At3g02650 PE=2 SV=1//4.93667e-127	GO:0005739(mitochondrion)	-	3.5	2233-2253	Y	2244		4		0.999882																NA	.\4_T_Plot\NN\TRIAE_CS42_3AL_TGACv1_195702_AA0652890.3--2244--tae-miR1127b-3p_degradome.jpg
tae-miR1127b-3p	ACAAGUAUUUCUGGACGGAGG	TRIAE_CS42_3AL_TGACv1_195702_AA0652890.2		sp|P0C896|PP209_ARATH Pentatricopeptide repeat-containing protein At3g02650, mitochondrial OS=Arabidopsis thaliana GN=At3g02650 PE=2 SV=1//4.93667e-127	GO:0005739(mitochondrion);GO:0008150(biological_process)	-	3.5	2227-2247	Y	2238		4		0.999882																NA	.\4_T_Plot\NN\TRIAE_CS42_3AL_TGACv1_195702_AA0652890.2--2238--tae-miR1127b-3p_degradome.jpg
tae-miR1127b-3p	ACAAGUAUUUCUGGACGGAGG	TRIAE_CS42_3AL_TGACv1_195702_AA0652890.1		sp|P0C896|PP209_ARATH Pentatricopeptide repeat-containing protein At3g02650, mitochondrial OS=Arabidopsis thaliana GN=At3g02650 PE=2 SV=1//4.93667e-127	GO:0005739(mitochondrion);GO:0008150(biological_process)	-	3.5	2359-2379	Y	2370		4		0.999882																NA	.\4_T_Plot\NN\TRIAE_CS42_3AL_TGACv1_195702_AA0652890.1--2370--tae-miR1127b-3p_degradome.jpg
tae-miR1127b-3p	ACAAGUAUUUCUGGACGGAGG	TRIAE_CS42_3AL_TGACv1_195702_AA0652890.4		sp|P0C896|PP209_ARATH Pentatricopeptide repeat-containing protein At3g02650, mitochondrial OS=Arabidopsis thaliana GN=At3g02650 PE=2 SV=1//4.93667e-127	GO:0005739(mitochondrion);GO:0009507(chloroplast);GO:0009793(embryo development ending in seed dormancy)	-	3.5	2101-2121	Y	2112		4		0.999882																NA	.\4_T_Plot\NN\TRIAE_CS42_3AL_TGACv1_195702_AA0652890.4--2112--tae-miR1127b-3p_degradome.jpg
tae-miR1127b-3p	ACAAGUAUUUCUGGACGGAGG	TRIAE_CS42_5AL_TGACv1_376732_AA1240430.1		sp|Q9FGZ9|UBL5_ARATH Ubiquitin-like protein 5 OS=Arabidopsis thaliana GN=UBL5 PE=3 SV=1//2.17629e-41	GO:0000398(mRNA splicing, via spliceosome);GO:0005634(nucleus);GO:0005737(cytoplasm);GO:0006464(cellular protein modification process);GO:0031386(protein tag)	ko00190(Oxidative phosphorylation);ko04145(Phagosome)	3.5	291-311	Y	302		4		0.999882																NA	.\4_T_Plot\NN\TRIAE_CS42_5AL_TGACv1_376732_AA1240430.1--302--tae-miR1127b-3p_degradome.jpg
tae-miR1127b-3p	ACAAGUAUUUCUGGACGGAGG	TRIAE_CS42_7DL_TGACv1_602835_AA1969710.1		-	-	-	4	1282-1302	Y	1293		4		0.998717																NA	.\4_T_Plot\NN\TRIAE_CS42_7DL_TGACv1_602835_AA1969710.1--1293--tae-miR1127b-3p_degradome.jpg
tae-miR1127b-3p	ACAAGUAUUUCUGGACGGAGG	TRIAE_CS42_7DS_TGACv1_622552_AA2041690.2		sp|Q8RH03|DNAJ_FUSNN Chaperone protein DnaJ OS=Fusobacterium nucleatum subsp. nucleatum (strain ATCC 25586 / CIP 101130 / JCM 8532 / LMG 13131) GN=dnaJ PE=3 SV=1//4.63165e-08	GO:0005737(cytoplasm)	ko04141(Protein processing in endoplasmic reticulum)	3.5	1455-1475	Y	1466		4		0.999882																NA	.\4_T_Plot\NN\TRIAE_CS42_7DS_TGACv1_622552_AA2041690.2--1466--tae-miR1127b-3p_degradome.jpg
tae-miR1127b-3p	ACAAGUAUUUCUGGACGGAGG	TRIAE_CS42_7DS_TGACv1_622552_AA2041690.3		sp|Q8RH03|DNAJ_FUSNN Chaperone protein DnaJ OS=Fusobacterium nucleatum subsp. nucleatum (strain ATCC 25586 / CIP 101130 / JCM 8532 / LMG 13131) GN=dnaJ PE=3 SV=1//4.63165e-08	GO:0005737(cytoplasm)	ko04141(Protein processing in endoplasmic reticulum)	3.5	1295-1315	Y	1306		4		0.999882																NA	.\4_T_Plot\NN\TRIAE_CS42_7DS_TGACv1_622552_AA2041690.3--1306--tae-miR1127b-3p_degradome.jpg
tae-miR1127b-3p	ACAAGUAUUUCUGGACGGAGG	TRIAE_CS42_7DS_TGACv1_622552_AA2041690.1		sp|Q8RH03|DNAJ_FUSNN Chaperone protein DnaJ OS=Fusobacterium nucleatum subsp. nucleatum (strain ATCC 25586 / CIP 101130 / JCM 8532 / LMG 13131) GN=dnaJ PE=3 SV=1//4.63165e-08	GO:0005737(cytoplasm)	ko04141(Protein processing in endoplasmic reticulum)	3.5	1276-1296	Y	1287		4		0.999882																NA	.\4_T_Plot\NN\TRIAE_CS42_7DS_TGACv1_622552_AA2041690.1--1287--tae-miR1127b-3p_degradome.jpg
tae-miR1127b-3p	ACAAGUAUUUCUGGACGGAGG	TRIAE_CS42_7AS_TGACv1_569886_AA1826270.4		-	GO:0003674(molecular_function);GO:0005773(vacuole);GO:0008150(biological_process);GO:0009507(chloroplast);GO:0016021(integral component of membrane)	-	4	1644-1664	Y	1655		4		0.998717																NA	.\4_T_Plot\NN\TRIAE_CS42_7AS_TGACv1_569886_AA1826270.4--1655--tae-miR1127b-3p_degradome.jpg
tae-miR1127b-3p	ACAAGUAUUUCUGGACGGAGG	TRIAE_CS42_1AL_TGACv1_001646_AA0033410.1		-	-	-	4	1168-1188	Y	1179		4		0.998717																NA	.\4_T_Plot\NN\TRIAE_CS42_1AL_TGACv1_001646_AA0033410.1--1179--tae-miR1127b-3p_degradome.jpg
tae-miR1127b-3p	ACAAGUAUUUCUGGACGGAGG	TRIAE_CS42_7AS_TGACv1_569886_AA1826270.1		-	GO:0003674(molecular_function);GO:0005773(vacuole);GO:0008150(biological_process);GO:0009507(chloroplast);GO:0016021(integral component of membrane)	-	4	1678-1698	Y	1689		4		0.998717																NA	.\4_T_Plot\NN\TRIAE_CS42_7AS_TGACv1_569886_AA1826270.1--1689--tae-miR1127b-3p_degradome.jpg
tae-miR1127b-3p	ACAAGUAUUUCUGGACGGAGG	TRIAE_CS42_1BS_TGACv1_050232_AA0169250.2		sp|Q9SX65|DNAT1_ARATH 1,4-dihydroxy-2-naphthoyl-CoA thioesterase 1 OS=Arabidopsis thaliana GN=DHNAT1 PE=1 SV=1//3.27962e-34	GO:0005777(peroxisome);GO:0009507(chloroplast);GO:0016787(hydrolase activity);GO:0016788(hydrolase activity, acting on ester bonds);GO:0042372(phylloquinone biosynthetic process);GO:0047617(acyl-CoA hydrolase activity);GO:0051289(protein homotetramerization)	-	2	869-889	Y	880		4		0.998381																NA	.\4_T_Plot\NN\TRIAE_CS42_1BS_TGACv1_050232_AA0169250.2--880--tae-miR1127b-3p_degradome.jpg
tae-miR1127b-3p	ACAAGUAUUUCUGGACGGAGG	TRIAE_CS42_4AL_TGACv1_290836_AA0989920.1		-	-	-	2	1018-1038	Y	1029		4		0.998381																NA	.\4_T_Plot\NN\TRIAE_CS42_4AL_TGACv1_290836_AA0989920.1--1029--tae-miR1127b-3p_degradome.jpg
tae-miR1127b-3p	ACAAGUAUUUCUGGACGGAGG	TRIAE_CS42_7AS_TGACv1_569886_AA1826270.5		-	GO:0003674(molecular_function);GO:0005773(vacuole);GO:0008150(biological_process);GO:0009507(chloroplast);GO:0016021(integral component of membrane)	-	4	1572-1592	Y	1583		4		0.998717																NA	.\4_T_Plot\NN\TRIAE_CS42_7AS_TGACv1_569886_AA1826270.5--1583--tae-miR1127b-3p_degradome.jpg
tae-miR1127b-3p	ACAAGUAUUUCUGGACGGAGG	TRIAE_CS42_7AS_TGACv1_569886_AA1826270.2		-	GO:0003674(molecular_function);GO:0005773(vacuole);GO:0008150(biological_process);GO:0009507(chloroplast);GO:0016021(integral component of membrane)	-	4	3180-3200	Y	3191		4		0.998717																NA	.\4_T_Plot\NN\TRIAE_CS42_7AS_TGACv1_569886_AA1826270.2--3191--tae-miR1127b-3p_degradome.jpg
tae-miR1127b-3p	ACAAGUAUUUCUGGACGGAGG	TRIAE_CS42_6BL_TGACv1_500464_AA1605220.1		sp|Q8VXX4|RFC3_ARATH Replication factor C subunit 3 OS=Arabidopsis thaliana GN=RFC3 PE=2 SV=1//7.95784e-70	GO:0003689(DNA clamp loader activity);GO:0005663(DNA replication factor C complex);GO:0006261(DNA-dependent DNA replication)	ko03030(DNA replication);ko03420(Nucleotide excision repair);ko03430(Mismatch repair)	3.5	3610-3630	Y	3621		4		0.999882																NA	.\4_T_Plot\NN\TRIAE_CS42_6BL_TGACv1_500464_AA1605220.1--3621--tae-miR1127b-3p_degradome.jpg
tae-miR1127b-3p	ACAAGUAUUUCUGGACGGAGG	TRIAE_CS42_3B_TGACv1_223661_AA0785230.3		sp|Q9C823|Y1523_ARATH C-type lectin receptor-like tyrosine-protein kinase At1g52310 OS=Arabidopsis thaliana GN=At1g52310 PE=2 SV=1//0	GO:0004674(protein serine/threonine kinase activity);GO:0005886(plasma membrane)	ko04626(Plant-pathogen interaction)	3	1330-1350	Y	1341		4		0.999821																NA	.\4_T_Plot\NN\TRIAE_CS42_3B_TGACv1_223661_AA0785230.3--1341--tae-miR1127b-3p_degradome.jpg
tae-miR1127b-3p	ACAAGUAUUUCUGGACGGAGG	TRIAE_CS42_6BL_TGACv1_500970_AA1612110.1		-	-	-	2	1066-1086	Y	1077		4		0.998381																NA	.\4_T_Plot\NN\TRIAE_CS42_6BL_TGACv1_500970_AA1612110.1--1077--tae-miR1127b-3p_degradome.jpg
tae-miR1127b-3p	ACAAGUAUUUCUGGACGGAGG	TRIAE_CS42_7AS_TGACv1_569886_AA1826270.3		-	GO:0003674(molecular_function);GO:0005773(vacuole);GO:0008150(biological_process);GO:0009507(chloroplast);GO:0016021(integral component of membrane)	-	4	1631-1651	Y	1642		4		0.998717																NA	.\4_T_Plot\NN\TRIAE_CS42_7AS_TGACv1_569886_AA1826270.3--1642--tae-miR1127b-3p_degradome.jpg
tae-miR1127b-3p	ACAAGUAUUUCUGGACGGAGG	TRIAE_CS42_7AS_TGACv1_569886_AA1826270.6		-	GO:0003674(molecular_function);GO:0005773(vacuole);GO:0008150(biological_process);GO:0009507(chloroplast);GO:0016021(integral component of membrane)	-	4	3498-3518	Y	3509		4		0.998717																NA	.\4_T_Plot\NN\TRIAE_CS42_7AS_TGACv1_569886_AA1826270.6--3509--tae-miR1127b-3p_degradome.jpg
tae-miR1127b-3p	ACAAGUAUUUCUGGACGGAGG	TRIAE_CS42_6BL_TGACv1_500970_AA1612110.2		-	-	-	2	910-930	Y	921		4		0.998381																NA	.\4_T_Plot\NN\TRIAE_CS42_6BL_TGACv1_500970_AA1612110.2--921--tae-miR1127b-3p_degradome.jpg
tae-miR1127b-3p	ACAAGUAUUUCUGGACGGAGG	TRIAE_CS42_4AL_TGACv1_290836_AA0989920.2		-	-	-	2	648-668	Y	659		4		0.998381																NA	.\4_T_Plot\NN\TRIAE_CS42_4AL_TGACv1_290836_AA0989920.2--659--tae-miR1127b-3p_degradome.jpg
tae-miR1127b-3p	ACAAGUAUUUCUGGACGGAGG	TRIAE_CS42_3B_TGACv1_221714_AA0748100.2		sp|Q8S9Z2|AXS_ORYSJ UDP-D-apiose/UDP-D-xylose synthase OS=Oryza sativa subsp. japonica GN=Os01g0969100 PE=2 SV=1//3.61954e-59	GO:0003824(catalytic activity);GO:0005634(nucleus);GO:0005737(cytoplasm);GO:0005829(cytosol);GO:0009226(nucleotide-sugar biosynthetic process);GO:0048040(UDP-glucuronate decarboxylase activity);GO:0048046(apoplast);GO:0050662(coenzyme binding);GO:0071555(cell wall organization)	ko00520(Amino sugar and nucleotide sugar metabolism)	1	1337-1357	Y	1348		4		0.999997																NA	.\4_T_Plot\NN\TRIAE_CS42_3B_TGACv1_221714_AA0748100.2--1348--tae-miR1127b-3p_degradome.jpg
tae-miR1127b-3p	ACAAGUAUUUCUGGACGGAGG	TRIAE_CS42_3B_TGACv1_221268_AA0735680.1		sp|Q93VT8|ACLB1_ORYSJ ATP-citrate synthase beta chain protein 1 OS=Oryza sativa subsp. japonica GN=ACLB-1 PE=2 SV=1//7.53625e-26	GO:0042781(3'-tRNA processing endoribonuclease activity)	ko00020(Citrate cycle (TCA cycle))	3.5	3908-3928	Y	3919	4		0.999492																	.\4_T_Plot\SL\TRIAE_CS42_3B_TGACv1_221268_AA0735680.1--3919--tae-miR1127b-3p_degradome.jpg	NA
tae-miR1127b-3p	ACAAGUAUUUCUGGACGGAGG	TRIAE_CS42_4BS_TGACv1_329981_AA1105270.2		sp|Q9SG80|ASD1_ARATH Alpha-L-arabinofuranosidase 1 OS=Arabidopsis thaliana GN=ASD1 PE=1 SV=1//0	GO:0005576(extracellular region);GO:0005578(proteinaceous extracellular matrix);GO:0005773(vacuole);GO:0009044(xylan 1,4-beta-xylosidase activity);GO:0009505(plant-type cell wall);GO:0016798(hydrolase activity, acting on glycosyl bonds);GO:0045493(xylan catabolic process);GO:0046373(L-arabinose metabolic process);GO:0046556(alpha-L-arabinofuranosidase activity);GO:0048046(apoplast)	ko00520(Amino sugar and nucleotide sugar metabolism)	3.5	2516-2536	Y	2527	4		0.999492																	.\4_T_Plot\SL\TRIAE_CS42_4BS_TGACv1_329981_AA1105270.2--2527--tae-miR1127b-3p_degradome.jpg	NA
tae-miR1127b-3p	ACAAGUAUUUCUGGACGGAGG	TRIAE_CS42_5AL_TGACv1_374396_AA1198830.2		sp|Q2QYE1|APY3_ORYSJ Probable apyrase 3 OS=Oryza sativa subsp. japonica GN=APY3 PE=2 SV=2//0	GO:0005886(plasma membrane);GO:0009877(nodulation);GO:0017110(nucleoside-diphosphatase activity);GO:0043273(CTPase activity)	ko00230(Purine metabolism);ko00240(Pyrimidine metabolism)	3.5	1512-1532	Y	1523	4		0.999492																	.\4_T_Plot\SL\TRIAE_CS42_5AL_TGACv1_374396_AA1198830.2--1523--tae-miR1127b-3p_degradome.jpg	NA
tae-miR1127b-3p	ACAAGUAUUUCUGGACGGAGG	TRIAE_CS42_5AL_TGACv1_374396_AA1198830.1		sp|Q2QYE1|APY3_ORYSJ Probable apyrase 3 OS=Oryza sativa subsp. japonica GN=APY3 PE=2 SV=2//0	GO:0005886(plasma membrane);GO:0009877(nodulation);GO:0017110(nucleoside-diphosphatase activity);GO:0043273(CTPase activity)	ko00230(Purine metabolism);ko00240(Pyrimidine metabolism)	3.5	1387-1407	Y	1398	4		0.999492																	.\4_T_Plot\SL\TRIAE_CS42_5AL_TGACv1_374396_AA1198830.1--1398--tae-miR1127b-3p_degradome.jpg	NA
tae-miR1127b-3p	ACAAGUAUUUCUGGACGGAGG	TRIAE_CS42_3B_TGACv1_221268_AA0735680.2		sp|Q93VT8|ACLB1_ORYSJ ATP-citrate synthase beta chain protein 1 OS=Oryza sativa subsp. japonica GN=ACLB-1 PE=2 SV=1//7.53625e-26	GO:0042781(3'-tRNA processing endoribonuclease activity)	ko00020(Citrate cycle (TCA cycle))	3.5	3821-3841	Y	3832	4		0.999492																	.\4_T_Plot\SL\TRIAE_CS42_3B_TGACv1_221268_AA0735680.2--3832--tae-miR1127b-3p_degradome.jpg	NA
tae-miR1127b-3p	ACAAGUAUUUCUGGACGGAGG	TRIAE_CS42_5AL_TGACv1_374396_AA1198830.3		sp|Q2QYE1|APY3_ORYSJ Probable apyrase 3 OS=Oryza sativa subsp. japonica GN=APY3 PE=2 SV=2//0	GO:0005886(plasma membrane);GO:0009877(nodulation);GO:0017110(nucleoside-diphosphatase activity);GO:0043273(CTPase activity)	ko00230(Purine metabolism);ko00240(Pyrimidine metabolism)	3.5	1631-1651	Y	1642	4		0.999492																	.\4_T_Plot\SL\TRIAE_CS42_5AL_TGACv1_374396_AA1198830.3--1642--tae-miR1127b-3p_degradome.jpg	NA
tae-miR1127b-3p	ACAAGUAUUUCUGGACGGAGG	TRIAE_CS42_4BS_TGACv1_329981_AA1105270.1		sp|Q9SG80|ASD1_ARATH Alpha-L-arabinofuranosidase 1 OS=Arabidopsis thaliana GN=ASD1 PE=1 SV=1//0	GO:0005576(extracellular region);GO:0005578(proteinaceous extracellular matrix);GO:0005773(vacuole);GO:0009044(xylan 1,4-beta-xylosidase activity);GO:0009505(plant-type cell wall);GO:0016798(hydrolase activity, acting on glycosyl bonds);GO:0045493(xylan catabolic process);GO:0046373(L-arabinose metabolic process);GO:0046556(alpha-L-arabinofuranosidase activity);GO:0048046(apoplast)	ko00520(Amino sugar and nucleotide sugar metabolism)	3.5	2594-2614	Y	2605	4		0.999492																	.\4_T_Plot\SL\TRIAE_CS42_4BS_TGACv1_329981_AA1105270.1--2605--tae-miR1127b-3p_degradome.jpg	NA
tae-miR1127b-3p	ACAAGUAUUUCUGGACGGAGG	TRIAE_CS42_2AL_TGACv1_093792_AA0286770.1		-	-	-	2.5	675-695	Y	686	3	2	0.638123	0.947287																.\4_T_Plot\SL\TRIAE_CS42_2AL_TGACv1_093792_AA0286770.1--686--tae-miR1127b-3p_degradome.jpg	.\4_T_Plot\NN\TRIAE_CS42_2AL_TGACv1_093792_AA0286770.1--686--tae-miR1127b-3p_degradome.jpg
tae-miR1127b-3p	ACAAGUAUUUCUGGACGGAGG	TRIAE_CS42_2BL_TGACv1_130260_AA0407550.2		sp|C0LGH2|Y1561_ARATH Probable LRR receptor-like serine/threonine-protein kinase At1g56130 OS=Arabidopsis thaliana GN=At1g56130 PE=2 SV=2//2.34388e-10	GO:0004674(protein serine/threonine kinase activity);GO:0005886(plasma membrane)	ko00520(Amino sugar and nucleotide sugar metabolism)	3.5	3612-3632	Y	3623	2	2	1	1																.\4_T_Plot\SL\TRIAE_CS42_2BL_TGACv1_130260_AA0407550.2--3623--tae-miR1127b-3p_degradome.jpg	.\4_T_Plot\NN\TRIAE_CS42_2BL_TGACv1_130260_AA0407550.2--3623--tae-miR1127b-3p_degradome.jpg
tae-miR1127b-3p	ACAAGUAUUUCUGGACGGAGG	TRIAE_CS42_2BL_TGACv1_130260_AA0407550.3		sp|C0LGH2|Y1561_ARATH Probable LRR receptor-like serine/threonine-protein kinase At1g56130 OS=Arabidopsis thaliana GN=At1g56130 PE=2 SV=2//2.34388e-10	GO:0004674(protein serine/threonine kinase activity);GO:0005886(plasma membrane)	ko00520(Amino sugar and nucleotide sugar metabolism)	3.5	5316-5336	Y	5327	2	2	1	1																.\4_T_Plot\SL\TRIAE_CS42_2BL_TGACv1_130260_AA0407550.3--5327--tae-miR1127b-3p_degradome.jpg	.\4_T_Plot\NN\TRIAE_CS42_2BL_TGACv1_130260_AA0407550.3--5327--tae-miR1127b-3p_degradome.jpg
tae-miR1127b-3p	ACAAGUAUUUCUGGACGGAGG	TRIAE_CS42_7BL_TGACv1_580695_AA1915080.1		-	-	-	3.5	2246-2266	Y	2257	3	3	0.997111	0.995358																.\4_T_Plot\SL\TRIAE_CS42_7BL_TGACv1_580695_AA1915080.1--2257--tae-miR1127b-3p_degradome.jpg	.\4_T_Plot\NN\TRIAE_CS42_7BL_TGACv1_580695_AA1915080.1--2257--tae-miR1127b-3p_degradome.jpg
tae-miR1127b-3p	ACAAGUAUUUCUGGACGGAGG	TRIAE_CS42_6BS_TGACv1_513415_AA1640850.1		sp|Q9M667|RPP13_ARATH Disease resistance protein RPP13 OS=Arabidopsis thaliana GN=RPP13 PE=2 SV=2//2.88728e-14	GO:0006952(defense response)	ko04626(Plant-pathogen interaction)	3.5	1193-1213	Y	1204	3	3	0.997111	0.995358																.\4_T_Plot\SL\TRIAE_CS42_6BS_TGACv1_513415_AA1640850.1--1204--tae-miR1127b-3p_degradome.jpg	.\4_T_Plot\NN\TRIAE_CS42_6BS_TGACv1_513415_AA1640850.1--1204--tae-miR1127b-3p_degradome.jpg
tae-miR1127b-3p	ACAAGUAUUUCUGGACGGAGG	TRIAE_CS42_3AL_TGACv1_194091_AA0626210.1		sp|B9DFS6|SNX2B_ARATH Sorting nexin 2B OS=Arabidopsis thaliana GN=SNX2B PE=1 SV=1//4.24871e-101	GO:0005768(endosome);GO:0006897(endocytosis);GO:0016050(vesicle organization);GO:0019898(extrinsic component of membrane);GO:0035091(phosphatidylinositol binding)	ko04144(Endocytosis)	3	1828-1848	Y	1839	2	2	1	1																.\4_T_Plot\SL\TRIAE_CS42_3AL_TGACv1_194091_AA0626210.1--1839--tae-miR1127b-3p_degradome.jpg	.\4_T_Plot\NN\TRIAE_CS42_3AL_TGACv1_194091_AA0626210.1--1839--tae-miR1127b-3p_degradome.jpg
tae-miR1127b-3p	ACAAGUAUUUCUGGACGGAGG	TRIAE_CS42_3AL_TGACv1_194029_AA0624980.1		-	-	-	1	2004-2024	Y	2015	2	2	1	1																.\4_T_Plot\SL\TRIAE_CS42_3AL_TGACv1_194029_AA0624980.1--2015--tae-miR1127b-3p_degradome.jpg	.\4_T_Plot\NN\TRIAE_CS42_3AL_TGACv1_194029_AA0624980.1--2015--tae-miR1127b-3p_degradome.jpg
tae-miR1127b-3p	ACAAGUAUUUCUGGACGGAGG	TRIAE_CS42_3B_TGACv1_225279_AA0806700.1		sp|Q9SHJ8|HIBC8_ARATH 3-hydroxyisobutyryl-CoA hydrolase-like protein 5 OS=Arabidopsis thaliana GN=At1g06550 PE=1 SV=2//2.72066e-174	GO:0005737(cytoplasm);GO:0016787(hydrolase activity);GO:0016836(hydro-lyase activity);GO:0080167(response to karrikin)	ko01200(Carbon metabolism);ko00640(Propanoate metabolism);ko00280(Valine, leucine and isoleucine degradation);ko00410(beta-Alanine metabolism)	3.5	1505-1525	Y	1516	2	2	1	1																.\4_T_Plot\SL\TRIAE_CS42_3B_TGACv1_225279_AA0806700.1--1516--tae-miR1127b-3p_degradome.jpg	.\4_T_Plot\NN\TRIAE_CS42_3B_TGACv1_225279_AA0806700.1--1516--tae-miR1127b-3p_degradome.jpg
tae-miR1127b-3p	ACAAGUAUUUCUGGACGGAGG	TRIAE_CS42_5AL_TGACv1_375619_AA1224630.1		sp|Q7X843|ATL48_ARATH RING-H2 finger protein ATL48 OS=Arabidopsis thaliana GN=ATL48 PE=1 SV=2//1.05639e-16	GO:0001666(response to hypoxia);GO:0005634(nucleus);GO:0008270(zinc ion binding);GO:0016021(integral component of membrane);GO:0016567(protein ubiquitination)	-	3	1662-1682	Y	1673	2	2	1	1																.\4_T_Plot\SL\TRIAE_CS42_5AL_TGACv1_375619_AA1224630.1--1673--tae-miR1127b-3p_degradome.jpg	.\4_T_Plot\NN\TRIAE_CS42_5AL_TGACv1_375619_AA1224630.1--1673--tae-miR1127b-3p_degradome.jpg
tae-miR1127b-3p	ACAAGUAUUUCUGGACGGAGG	TRIAE_CS42_1BS_TGACv1_050418_AA0171860.3		sp|Q5B5X8|EXGA_EMENI Probable glucan 1,3-beta-glucosidase A OS=Emericella nidulans (strain FGSC A4 / ATCC 38163 / CBS 112.46 / NRRL 194 / M139) GN=exgA PE=3 SV=2//1.68571e-34	GO:0005576(extracellular region);GO:0006073(cellular glucan metabolic process);GO:0008422(beta-glucosidase activity);GO:0009251(glucan catabolic process);GO:0009986(cell surface)	-	3	3519-3539	Y	3530	2	2	1	1																.\4_T_Plot\SL\TRIAE_CS42_1BS_TGACv1_050418_AA0171860.3--3530--tae-miR1127b-3p_degradome.jpg	.\4_T_Plot\NN\TRIAE_CS42_1BS_TGACv1_050418_AA0171860.3--3530--tae-miR1127b-3p_degradome.jpg
tae-miR1127b-3p	ACAAGUAUUUCUGGACGGAGG	TRIAE_CS42_1BS_TGACv1_050418_AA0171860.4		sp|Q5B5X8|EXGA_EMENI Probable glucan 1,3-beta-glucosidase A OS=Emericella nidulans (strain FGSC A4 / ATCC 38163 / CBS 112.46 / NRRL 194 / M139) GN=exgA PE=3 SV=2//1.68571e-34	GO:0005576(extracellular region);GO:0006073(cellular glucan metabolic process);GO:0008422(beta-glucosidase activity);GO:0009251(glucan catabolic process);GO:0009986(cell surface)	-	3	3519-3539	Y	3530	2	2	1	1																.\4_T_Plot\SL\TRIAE_CS42_1BS_TGACv1_050418_AA0171860.4--3530--tae-miR1127b-3p_degradome.jpg	.\4_T_Plot\NN\TRIAE_CS42_1BS_TGACv1_050418_AA0171860.4--3530--tae-miR1127b-3p_degradome.jpg
tae-miR1127b-3p	ACAAGUAUUUCUGGACGGAGG	TRIAE_CS42_1BS_TGACv1_050418_AA0171860.5		sp|Q5B5X8|EXGA_EMENI Probable glucan 1,3-beta-glucosidase A OS=Emericella nidulans (strain FGSC A4 / ATCC 38163 / CBS 112.46 / NRRL 194 / M139) GN=exgA PE=3 SV=2//1.68571e-34	GO:0005576(extracellular region);GO:0006073(cellular glucan metabolic process);GO:0008422(beta-glucosidase activity);GO:0009251(glucan catabolic process);GO:0009986(cell surface)	-	3	3471-3491	Y	3482	2	2	1	1																.\4_T_Plot\SL\TRIAE_CS42_1BS_TGACv1_050418_AA0171860.5--3482--tae-miR1127b-3p_degradome.jpg	.\4_T_Plot\NN\TRIAE_CS42_1BS_TGACv1_050418_AA0171860.5--3482--tae-miR1127b-3p_degradome.jpg
tae-miR1128	UACUACUCCCUCCGUCCGAAA	TRIAE_CS42_2BL_TGACv1_130844_AA0418630.2		-	-	-	2	1092-1111	Y	1103	0		0.384667																	.\4_T_Plot\SL\TRIAE_CS42_2BL_TGACv1_130844_AA0418630.2--1103--tae-miR1128_degradome.jpg	NA
tae-miR1128	UACUACUCCCUCCGUCCGAAA	TRIAE_CS42_2BL_TGACv1_130844_AA0418630.3		-	-	-	2	1193-1212	Y	1204	0		0.384667																	.\4_T_Plot\SL\TRIAE_CS42_2BL_TGACv1_130844_AA0418630.3--1204--tae-miR1128_degradome.jpg	NA
tae-miR1128	UACUACUCCCUCCGUCCGAAA	TRIAE_CS42_2BL_TGACv1_130844_AA0418630.1		-	-	-	2	1341-1360	Y	1352	1		0.133248																	.\4_T_Plot\SL\TRIAE_CS42_2BL_TGACv1_130844_AA0418630.1--1352--tae-miR1128_degradome.jpg	NA
tae-miR1128	UACUACUCCCUCCGUCCGAAA	TRIAE_CS42_3AL_TGACv1_197375_AA0666090.1		sp|P38812|GEP4_YEAST Phosphatidylglycerophosphatase GEP4, mitochondrial OS=Saccharomyces cerevisiae (strain ATCC 204508 / S288c) GN=GEP4 PE=1 SV=1//1.06252e-10	GO:0016311(dephosphorylation);GO:0016791(phosphatase activity)	ko00564(Glycerophospholipid metabolism)	4	1019-1038	Y	1030		2		1																NA	.\4_T_Plot\NN\TRIAE_CS42_3AL_TGACv1_197375_AA0666090.1--1030--tae-miR1128_degradome.jpg
tae-miR1128	UACUACUCCCUCCGUCCGAAA	TRIAE_CS42_7DL_TGACv1_603755_AA1988570.1		-	-	-	2.5	452-473	Y	464		2		0.999992																NA	.\4_T_Plot\NN\TRIAE_CS42_7DL_TGACv1_603755_AA1988570.1--464--tae-miR1128_degradome.jpg
tae-miR1128	UACUACUCCCUCCGUCCGAAA	TRIAE_CS42_3DL_TGACv1_251524_AA0882290.1		sp|Q96IK5|GMCL1_HUMAN Germ cell-less protein-like 1 OS=Homo sapiens GN=GMCL1 PE=1 SV=1//9.02796e-15	GO:0004842(ubiquitin-protein transferase activity);GO:0031463(Cul3-RING ubiquitin ligase complex)	-	3.5	2888-2909	Y	2899		2		1																NA	.\4_T_Plot\NN\TRIAE_CS42_3DL_TGACv1_251524_AA0882290.1--2899--tae-miR1128_degradome.jpg
tae-miR1128	UACUACUCCCUCCGUCCGAAA	TRIAE_CS42_2DS_TGACv1_178053_AA0589910.2		sp|Q11200|SIA4A_CHICK CMP-N-acetylneuraminate-beta-galactosamide-alpha-2,3-sialyltransferase 1 OS=Gallus gallus GN=ST3GAL1 PE=2 SV=1//3.13208e-12	GO:0008373(sialyltransferase activity);GO:0009311(oligosaccharide metabolic process);GO:0018279(protein N-linked glycosylation via asparagine);GO:0097503(sialylation)	ko00603(Glycosphingolipid biosynthesis - globo series);ko00604(Glycosphingolipid biosynthesis - ganglio series)	3	1844-1865	Y	1855		2		1																NA	.\4_T_Plot\NN\TRIAE_CS42_2DS_TGACv1_178053_AA0589910.2--1855--tae-miR1128_degradome.jpg
tae-miR1128	UACUACUCCCUCCGUCCGAAA	TRIAE_CS42_2BS_TGACv1_147533_AA0484440.1		sp|Q11200|SIA4A_CHICK CMP-N-acetylneuraminate-beta-galactosamide-alpha-2,3-sialyltransferase 1 OS=Gallus gallus GN=ST3GAL1 PE=2 SV=1//5.18982e-12	GO:0008373(sialyltransferase activity);GO:0009311(oligosaccharide metabolic process);GO:0018279(protein N-linked glycosylation via asparagine);GO:0097503(sialylation)	ko00603(Glycosphingolipid biosynthesis - globo series);ko00604(Glycosphingolipid biosynthesis - ganglio series)	3	1795-1816	Y	1806		2		1																NA	.\4_T_Plot\NN\TRIAE_CS42_2BS_TGACv1_147533_AA0484440.1--1806--tae-miR1128_degradome.jpg
tae-miR1128	UACUACUCCCUCCGUCCGAAA	TRIAE_CS42_2DS_TGACv1_178053_AA0589910.3		sp|Q11200|SIA4A_CHICK CMP-N-acetylneuraminate-beta-galactosamide-alpha-2,3-sialyltransferase 1 OS=Gallus gallus GN=ST3GAL1 PE=2 SV=1//3.13208e-12	GO:0008373(sialyltransferase activity);GO:0009311(oligosaccharide metabolic process);GO:0018279(protein N-linked glycosylation via asparagine);GO:0097503(sialylation)	ko00603(Glycosphingolipid biosynthesis - globo series);ko00604(Glycosphingolipid biosynthesis - ganglio series)	3	1739-1760	Y	1750		2		1																NA	.\4_T_Plot\NN\TRIAE_CS42_2DS_TGACv1_178053_AA0589910.3--1750--tae-miR1128_degradome.jpg
tae-miR1128	UACUACUCCCUCCGUCCGAAA	TRIAE_CS42_2DS_TGACv1_178053_AA0589910.1		sp|Q11200|SIA4A_CHICK CMP-N-acetylneuraminate-beta-galactosamide-alpha-2,3-sialyltransferase 1 OS=Gallus gallus GN=ST3GAL1 PE=2 SV=1//3.13208e-12	GO:0008373(sialyltransferase activity);GO:0009311(oligosaccharide metabolic process);GO:0018279(protein N-linked glycosylation via asparagine);GO:0097503(sialylation)	ko00603(Glycosphingolipid biosynthesis - globo series);ko00604(Glycosphingolipid biosynthesis - ganglio series)	3	1768-1789	Y	1779		2		1																NA	.\4_T_Plot\NN\TRIAE_CS42_2DS_TGACv1_178053_AA0589910.1--1779--tae-miR1128_degradome.jpg
tae-miR1128	UACUACUCCCUCCGUCCGAAA	TRIAE_CS42_6BL_TGACv1_500970_AA1612110.1		-	-	-	3.5	1160-1181	Y	1171		2		1																NA	.\4_T_Plot\NN\TRIAE_CS42_6BL_TGACv1_500970_AA1612110.1--1171--tae-miR1128_degradome.jpg
tae-miR1128	UACUACUCCCUCCGUCCGAAA	TRIAE_CS42_5BL_TGACv1_407080_AA1353120.2		sp|Q54YG5|TPPC5_DICDI Trafficking protein particle complex subunit 5 OS=Dictyostelium discoideum GN=trappc5 PE=3 SV=1//3.15713e-75	GO:0003674(molecular_function);GO:0005622(intracellular);GO:0005623(cell);GO:0005737(cytoplasm);GO:0005794(Golgi apparatus);GO:0006888(ER to Golgi vesicle-mediated transport)	-	3.5	1099-1119	Y	1110		2		1																NA	.\4_T_Plot\NN\TRIAE_CS42_5BL_TGACv1_407080_AA1353120.2--1110--tae-miR1128_degradome.jpg
tae-miR1128	UACUACUCCCUCCGUCCGAAA	TRIAE_CS42_5BL_TGACv1_407080_AA1353120.1		sp|Q54YG5|TPPC5_DICDI Trafficking protein particle complex subunit 5 OS=Dictyostelium discoideum GN=trappc5 PE=3 SV=1//3.15713e-75	GO:0003674(molecular_function);GO:0005622(intracellular);GO:0005623(cell);GO:0005737(cytoplasm);GO:0005794(Golgi apparatus);GO:0006888(ER to Golgi vesicle-mediated transport)	-	3.5	1073-1093	Y	1084		2		1																NA	.\4_T_Plot\NN\TRIAE_CS42_5BL_TGACv1_407080_AA1353120.1--1084--tae-miR1128_degradome.jpg
tae-miR1128	UACUACUCCCUCCGUCCGAAA	TRIAE_CS42_6BL_TGACv1_500970_AA1612110.2		-	-	-	3.5	1004-1025	Y	1015		2		1																NA	.\4_T_Plot\NN\TRIAE_CS42_6BL_TGACv1_500970_AA1612110.2--1015--tae-miR1128_degradome.jpg
tae-miR1128	UACUACUCCCUCCGUCCGAAA	TRIAE_CS42_1BS_TGACv1_050232_AA0169250.1		sp|Q9SX65|DNAT1_ARATH 1,4-dihydroxy-2-naphthoyl-CoA thioesterase 1 OS=Arabidopsis thaliana GN=DHNAT1 PE=1 SV=1//3.27962e-34	GO:0005777(peroxisome);GO:0009507(chloroplast);GO:0016787(hydrolase activity);GO:0016788(hydrolase activity, acting on ester bonds);GO:0042372(phylloquinone biosynthetic process);GO:0047617(acyl-CoA hydrolase activity);GO:0051289(protein homotetramerization)	-	4	864-883	Y	875	4		1																	.\4_T_Plot\SL\TRIAE_CS42_1BS_TGACv1_050232_AA0169250.1--875--tae-miR1128_degradome.jpg	NA
tae-miR1128	UACUACUCCCUCCGUCCGAAA	TRIAE_CS42_1BS_TGACv1_050232_AA0169250.2		sp|Q9SX65|DNAT1_ARATH 1,4-dihydroxy-2-naphthoyl-CoA thioesterase 1 OS=Arabidopsis thaliana GN=DHNAT1 PE=1 SV=1//3.27962e-34	GO:0005777(peroxisome);GO:0009507(chloroplast);GO:0016787(hydrolase activity);GO:0016788(hydrolase activity, acting on ester bonds);GO:0042372(phylloquinone biosynthetic process);GO:0047617(acyl-CoA hydrolase activity);GO:0051289(protein homotetramerization)	-	4	973-992	Y	984	4		1																	.\4_T_Plot\SL\TRIAE_CS42_1BS_TGACv1_050232_AA0169250.2--984--tae-miR1128_degradome.jpg	NA
tae-miR1128	UACUACUCCCUCCGUCCGAAA	TRIAE_CS42_1BL_TGACv1_034064_AA0143290.1		-	-	-	3	871-890	Y	882	3	2	0.999998	1																.\4_T_Plot\SL\TRIAE_CS42_1BL_TGACv1_034064_AA0143290.1--882--tae-miR1128_degradome.jpg	.\4_T_Plot\NN\TRIAE_CS42_1BL_TGACv1_034064_AA0143290.1--882--tae-miR1128_degradome.jpg
tae-miR1128	UACUACUCCCUCCGUCCGAAA	TRIAE_CS42_1BL_TGACv1_034064_AA0143290.3		-	-	-	3	844-863	Y	855	3	2	0.999998	1																.\4_T_Plot\SL\TRIAE_CS42_1BL_TGACv1_034064_AA0143290.3--855--tae-miR1128_degradome.jpg	.\4_T_Plot\NN\TRIAE_CS42_1BL_TGACv1_034064_AA0143290.3--855--tae-miR1128_degradome.jpg
tae-miR1128	UACUACUCCCUCCGUCCGAAA	TRIAE_CS42_1BL_TGACv1_034064_AA0143290.2		-	-	-	3	832-851	Y	843	3	2	0.999998	1																.\4_T_Plot\SL\TRIAE_CS42_1BL_TGACv1_034064_AA0143290.2--843--tae-miR1128_degradome.jpg	.\4_T_Plot\NN\TRIAE_CS42_1BL_TGACv1_034064_AA0143290.2--843--tae-miR1128_degradome.jpg
tae-miR1128	UACUACUCCCUCCGUCCGAAA	TRIAE_CS42_1AL_TGACv1_003365_AA0049390.2		sp|Q709C8|VP13C_HUMAN Vacuolar protein sorting-associated protein 13C OS=Homo sapiens GN=VPS13C PE=1 SV=1//1.58261e-17	GO:0005622(intracellular);GO:0006623(protein targeting to vacuole);GO:0019898(extrinsic component of membrane);GO:0045053(protein retention in Golgi apparatus)	-	3.5	1609-1628	Y	1620		4		0.999952																NA	.\4_T_Plot\NN\TRIAE_CS42_1AL_TGACv1_003365_AA0049390.2--1620--tae-miR1128_degradome.jpg
tae-miR1128	UACUACUCCCUCCGUCCGAAA	TRIAE_CS42_1AL_TGACv1_003365_AA0049390.1		sp|Q709C8|VP13C_HUMAN Vacuolar protein sorting-associated protein 13C OS=Homo sapiens GN=VPS13C PE=1 SV=1//1.58261e-17	GO:0005622(intracellular);GO:0006623(protein targeting to vacuole);GO:0019898(extrinsic component of membrane);GO:0045053(protein retention in Golgi apparatus)	-	3.5	1609-1628	Y	1620		4		0.999952																NA	.\4_T_Plot\NN\TRIAE_CS42_1AL_TGACv1_003365_AA0049390.1--1620--tae-miR1128_degradome.jpg
tae-miR1128	UACUACUCCCUCCGUCCGAAA	TRIAE_CS42_1DL_TGACv1_062446_AA0214600.1		sp|P87319|VP13A_SCHPO Vacuolar protein sorting-associated protein 13a OS=Schizosaccharomyces pombe (strain 972 / ATCC 24843) GN=vps13a PE=3 SV=2//1.6473e-10	GO:0005622(intracellular);GO:0006623(protein targeting to vacuole);GO:0019898(extrinsic component of membrane);GO:0045053(protein retention in Golgi apparatus)	-	3.5	5686-5705	Y	5697		4		0.999952																NA	.\4_T_Plot\NN\TRIAE_CS42_1DL_TGACv1_062446_AA0214600.1--5697--tae-miR1128_degradome.jpg
tae-miR1128	UACUACUCCCUCCGUCCGAAA	TRIAE_CS42_5BL_TGACv1_404731_AA1309440.3		sp|Q38859|NRPBB_ARATH DNA-directed RNA polymerases II, IV and V subunit 11 OS=Arabidopsis thaliana GN=NRPB11 PE=1 SV=1//3.00919e-54	GO:0001055(RNA polymerase II activity);GO:0005665(DNA-directed RNA polymerase II, core complex)	ko00230(Purine metabolism);ko00240(Pyrimidine metabolism);ko03020(RNA polymerase)	2.5	1187-1208	Y	1199	4	2	0.994879	0.999992																.\4_T_Plot\SL\TRIAE_CS42_5BL_TGACv1_404731_AA1309440.3--1199--tae-miR1128_degradome.jpg	.\4_T_Plot\NN\TRIAE_CS42_5BL_TGACv1_404731_AA1309440.3--1199--tae-miR1128_degradome.jpg
tae-miR1128	UACUACUCCCUCCGUCCGAAA	TRIAE_CS42_5BL_TGACv1_404731_AA1309440.2		sp|Q38859|NRPBB_ARATH DNA-directed RNA polymerases II, IV and V subunit 11 OS=Arabidopsis thaliana GN=NRPB11 PE=1 SV=1//3.00919e-54	GO:0001055(RNA polymerase II activity);GO:0005665(DNA-directed RNA polymerase II, core complex)	ko00230(Purine metabolism);ko00240(Pyrimidine metabolism);ko03020(RNA polymerase)	2.5	2817-2838	Y	2829	4	2	0.994879	0.999992																.\4_T_Plot\SL\TRIAE_CS42_5BL_TGACv1_404731_AA1309440.2--2829--tae-miR1128_degradome.jpg	.\4_T_Plot\NN\TRIAE_CS42_5BL_TGACv1_404731_AA1309440.2--2829--tae-miR1128_degradome.jpg
tae-miR1128	UACUACUCCCUCCGUCCGAAA	TRIAE_CS42_5BL_TGACv1_404731_AA1309440.1		sp|Q38859|NRPBB_ARATH DNA-directed RNA polymerases II, IV and V subunit 11 OS=Arabidopsis thaliana GN=NRPB11 PE=1 SV=1//3.00919e-54	GO:0001055(RNA polymerase II activity);GO:0005665(DNA-directed RNA polymerase II, core complex)	ko00230(Purine metabolism);ko00240(Pyrimidine metabolism);ko03020(RNA polymerase)	2.5	633-654	Y	645	4	2	0.994879	0.999992																.\4_T_Plot\SL\TRIAE_CS42_5BL_TGACv1_404731_AA1309440.1--645--tae-miR1128_degradome.jpg	.\4_T_Plot\NN\TRIAE_CS42_5BL_TGACv1_404731_AA1309440.1--645--tae-miR1128_degradome.jpg
tae-miR1128	UACUACUCCCUCCGUCCGAAA	TRIAE_CS42_5BS_TGACv1_423209_AA1370680.3		sp|P10978|POLX_TOBAC Retrovirus-related Pol polyprotein from transposon TNT 1-94 OS=Nicotiana tabacum PE=2 SV=1//3.49098e-17	GO:0000151(ubiquitin ligase complex);GO:0000209(protein polyubiquitination);GO:0005737(cytoplasm);GO:0031624(ubiquitin conjugating enzyme binding);GO:0032436(positive regulation of proteasomal ubiquitin-dependent protein catabolic process);GO:0042787(protein ubiquitination involved in ubiquitin-dependent protein catabolic process);GO:0061630(ubiquitin protein ligase activity)	-	4	1600-1620	Y	1611	2	2	1	1																.\4_T_Plot\SL\TRIAE_CS42_5BS_TGACv1_423209_AA1370680.3--1611--tae-miR1128_degradome.jpg	.\4_T_Plot\NN\TRIAE_CS42_5BS_TGACv1_423209_AA1370680.3--1611--tae-miR1128_degradome.jpg
tae-miR1128	UACUACUCCCUCCGUCCGAAA	TRIAE_CS42_5BS_TGACv1_423209_AA1370680.2		sp|P10978|POLX_TOBAC Retrovirus-related Pol polyprotein from transposon TNT 1-94 OS=Nicotiana tabacum PE=2 SV=1//3.49098e-17	GO:0000151(ubiquitin ligase complex);GO:0000209(protein polyubiquitination);GO:0005737(cytoplasm);GO:0031624(ubiquitin conjugating enzyme binding);GO:0032436(positive regulation of proteasomal ubiquitin-dependent protein catabolic process);GO:0042787(protein ubiquitination involved in ubiquitin-dependent protein catabolic process);GO:0061630(ubiquitin protein ligase activity)	-	4	3037-3057	Y	3048	2	2	1	1																.\4_T_Plot\SL\TRIAE_CS42_5BS_TGACv1_423209_AA1370680.2--3048--tae-miR1128_degradome.jpg	.\4_T_Plot\NN\TRIAE_CS42_5BS_TGACv1_423209_AA1370680.2--3048--tae-miR1128_degradome.jpg
tae-miR1130b-3p	UCUUAUAUUAUGGGACGGAGG	TRIAE_CS42_3B_TGACv1_224410_AA0796540.2		sp|Q9MBD8|BI1_ORYSJ Bax inhibitor 1 OS=Oryza sativa subsp. japonica GN=BI1 PE=2 SV=1//8.1603e-14	-	-	3	1272-1292	Y	1283	2		1																	.\4_T_Plot\SL\TRIAE_CS42_3B_TGACv1_224410_AA0796540.2--1283--tae-miR1130b-3p_degradome.jpg	NA
tae-miR1130b-3p	UCUUAUAUUAUGGGACGGAGG	TRIAE_CS42_1AL_TGACv1_002937_AA0046550.1		sp|Q6F2Z1|STT3A_ORYSJ Dolichyl-diphosphooligosaccharide--protein glycosyltransferase subunit STT3A OS=Oryza sativa subsp. japonica GN=STT3A PE=2 SV=1//0	GO:0004579(dolichyl-diphosphooligosaccharide-protein glycotransferase activity);GO:0008250(oligosaccharyltransferase complex);GO:0018279(protein N-linked glycosylation via asparagine);GO:0043687(post-translational protein modification)	ko00510(N-Glycan biosynthesis);ko04141(Protein processing in endoplasmic reticulum)	0.5	2939-2959	Y	2950	2		0.999997																	.\4_T_Plot\SL\TRIAE_CS42_1AL_TGACv1_002937_AA0046550.1--2950--tae-miR1130b-3p_degradome.jpg	NA
tae-miR1130b-3p	UCUUAUAUUAUGGGACGGAGG	TRIAE_CS42_3B_TGACv1_220706_AA0716030.2		-	GO:0001046(core promoter sequence-specific DNA binding);GO:0001228(transcriptional activator activity, RNA polymerase II transcription regulatory region sequence-specific binding);GO:0005634(nucleus);GO:0006366(transcription from RNA polymerase II promoter)	-	0	2879-2899	Y	2890	2	4	1	0.999998																.\4_T_Plot\SL\TRIAE_CS42_3B_TGACv1_220706_AA0716030.2--2890--tae-miR1130b-3p_degradome.jpg	.\4_T_Plot\NN\TRIAE_CS42_3B_TGACv1_220706_AA0716030.2--2890--tae-miR1130b-3p_degradome.jpg
tae-miR1130b-3p	UCUUAUAUUAUGGGACGGAGG	TRIAE_CS42_2BS_TGACv1_145999_AA0452520.1		sp|Q0D3S3|OBGC1_ORYSJ Probable GTP-binding protein OBGC1, chloroplastic OS=Oryza sativa subsp. japonica GN=OBGC1 PE=3 SV=1//7.88038e-17	GO:0009658(chloroplast organization)	ko03008(Ribosome biogenesis in eukaryotes)	1	1812-1832	Y	1823	2	4	1	1																.\4_T_Plot\SL\TRIAE_CS42_2BS_TGACv1_145999_AA0452520.1--1823--tae-miR1130b-3p_degradome.jpg	.\4_T_Plot\NN\TRIAE_CS42_2BS_TGACv1_145999_AA0452520.1--1823--tae-miR1130b-3p_degradome.jpg
tae-miR1130b-3p	UCUUAUAUUAUGGGACGGAGG	TRIAE_CS42_3B_TGACv1_220706_AA0716030.3		-	GO:0001046(core promoter sequence-specific DNA binding);GO:0001228(transcriptional activator activity, RNA polymerase II transcription regulatory region sequence-specific binding);GO:0005634(nucleus);GO:0006366(transcription from RNA polymerase II promoter)	-	0	2853-2873	Y	2864	2	4	1	0.999998																.\4_T_Plot\SL\TRIAE_CS42_3B_TGACv1_220706_AA0716030.3--2864--tae-miR1130b-3p_degradome.jpg	.\4_T_Plot\NN\TRIAE_CS42_3B_TGACv1_220706_AA0716030.3--2864--tae-miR1130b-3p_degradome.jpg
tae-miR1130b-3p	UCUUAUAUUAUGGGACGGAGG	TRIAE_CS42_2DL_TGACv1_160680_AA0553060.1		sp|Q8VYG2|GALAK_ARATH Galacturonokinase OS=Arabidopsis thaliana GN=GALAK PE=1 SV=1//1.67537e-155	GO:0004335(galactokinase activity);GO:0005524(ATP binding);GO:0005737(cytoplasm);GO:0005829(cytosol);GO:0006012(galactose metabolic process);GO:0046396(D-galacturonate metabolic process);GO:0046835(carbohydrate phosphorylation);GO:0046872(metal ion binding);GO:0047912(galacturonokinase activity)	ko00520(Amino sugar and nucleotide sugar metabolism)	1	1574-1594	Y	1585		2		1																NA	.\4_T_Plot\NN\TRIAE_CS42_2DL_TGACv1_160680_AA0553060.1--1585--tae-miR1130b-3p_degradome.jpg
tae-miR1130b-3p	UCUUAUAUUAUGGGACGGAGG	TRIAE_CS42_2DL_TGACv1_160680_AA0553060.2		sp|Q8VYG2|GALAK_ARATH Galacturonokinase OS=Arabidopsis thaliana GN=GALAK PE=1 SV=1//1.67537e-155	GO:0004335(galactokinase activity);GO:0005524(ATP binding);GO:0005737(cytoplasm);GO:0005829(cytosol);GO:0006012(galactose metabolic process);GO:0046396(D-galacturonate metabolic process);GO:0046835(carbohydrate phosphorylation);GO:0046872(metal ion binding);GO:0047912(galacturonokinase activity)	ko00520(Amino sugar and nucleotide sugar metabolism)	1	1583-1603	Y	1594		2		1																NA	.\4_T_Plot\NN\TRIAE_CS42_2DL_TGACv1_160680_AA0553060.2--1594--tae-miR1130b-3p_degradome.jpg
tae-miR1130b-3p	UCUUAUAUUAUGGGACGGAGG	TRIAE_CS42_4BL_TGACv1_320359_AA1036640.1		sp|Q54KJ8|T2EB_DICDI General transcription factor IIE subunit 2 OS=Dictyostelium discoideum GN=gtf2e2 PE=3 SV=1//1.02368e-12	GO:0003743(translation initiation factor activity);GO:0005634(nucleus);GO:0006355(regulation of transcription, DNA-templated);GO:0006413(translational initiation)	ko03022(Basal transcription factors)	1.5	1343-1363	Y	1354		2		0.999998																NA	.\4_T_Plot\NN\TRIAE_CS42_4BL_TGACv1_320359_AA1036640.1--1354--tae-miR1130b-3p_degradome.jpg
tae-miR1130b-3p	UCUUAUAUUAUGGGACGGAGG	TRIAE_CS42_3AL_TGACv1_194993_AA0643290.1		sp|Q9FUG4|XPB2_ARATH DNA repair helicase XPB2 OS=Arabidopsis thaliana GN=XPB2 PE=2 SV=1//0	GO:0003677(DNA binding);GO:0004003(ATP-dependent DNA helicase activity);GO:0005524(ATP binding);GO:0005634(nucleus);GO:0005737(cytoplasm);GO:0006289(nucleotide-excision repair);GO:0006355(regulation of transcription, DNA-templated);GO:0006367(transcription initiation from RNA polymerase II promoter);GO:0008026(ATP-dependent helicase activity);GO:0009411(response to UV);GO:0009636(response to toxi…	ko03022(Basal transcription factors);ko03420(Nucleotide excision repair)	4	2816-2836	Y	2827	2		1																	.\4_T_Plot\SL\TRIAE_CS42_3AL_TGACv1_194993_AA0643290.1--2827--tae-miR1130b-3p_degradome.jpg	NA
tae-miR1130b-3p	UCUUAUAUUAUGGGACGGAGG	TRIAE_CS42_3DL_TGACv1_250960_AA0875490.1		sp|Q9FUG4|XPB2_ARATH DNA repair helicase XPB2 OS=Arabidopsis thaliana GN=XPB2 PE=2 SV=1//0	GO:0003677(DNA binding);GO:0004003(ATP-dependent DNA helicase activity);GO:0005524(ATP binding);GO:0005634(nucleus);GO:0005737(cytoplasm);GO:0006289(nucleotide-excision repair);GO:0006355(regulation of transcription, DNA-templated);GO:0006367(transcription initiation from RNA polymerase II promoter);GO:0008026(ATP-dependent helicase activity);GO:0009411(response to UV);GO:0009636(response to toxi…	ko03022(Basal transcription factors);ko03420(Nucleotide excision repair)	1	2799-2819	Y	2810	2		1																	.\4_T_Plot\SL\TRIAE_CS42_3DL_TGACv1_250960_AA0875490.1--2810--tae-miR1130b-3p_degradome.jpg	NA
tae-miR1130b-3p	UCUUAUAUUAUGGGACGGAGG	TRIAE_CS42_2AS_TGACv1_113245_AA0353470.1		-	GO:0003674(molecular_function);GO:0005634(nucleus);GO:0008150(biological_process)	-	3	1341-1361	Y	1352		2		1																NA	.\4_T_Plot\NN\TRIAE_CS42_2AS_TGACv1_113245_AA0353470.1--1352--tae-miR1130b-3p_degradome.jpg
tae-miR1130b-3p	UCUUAUAUUAUGGGACGGAGG	TRIAE_CS42_2AS_TGACv1_113245_AA0353470.2		-	GO:0003674(molecular_function);GO:0005634(nucleus);GO:0008150(biological_process)	-	3	1270-1290	Y	1281		2		1																NA	.\4_T_Plot\NN\TRIAE_CS42_2AS_TGACv1_113245_AA0353470.2--1281--tae-miR1130b-3p_degradome.jpg
tae-miR1130b-3p	UCUUAUAUUAUGGGACGGAGG	TRIAE_CS42_2AS_TGACv1_113245_AA0353470.4		-	GO:0003674(molecular_function);GO:0005634(nucleus);GO:0008150(biological_process)	-	3	1203-1223	Y	1214		2		1																NA	.\4_T_Plot\NN\TRIAE_CS42_2AS_TGACv1_113245_AA0353470.4--1214--tae-miR1130b-3p_degradome.jpg
tae-miR1130b-3p	UCUUAUAUUAUGGGACGGAGG	TRIAE_CS42_2AS_TGACv1_113245_AA0353470.3		-	GO:0003674(molecular_function);GO:0005634(nucleus);GO:0008150(biological_process)	-	3	1096-1116	Y	1107		2		1																NA	.\4_T_Plot\NN\TRIAE_CS42_2AS_TGACv1_113245_AA0353470.3--1107--tae-miR1130b-3p_degradome.jpg
tae-miR1130b-3p	UCUUAUAUUAUGGGACGGAGG	TRIAE_CS42_2BL_TGACv1_129356_AA0380010.1		sp|Q0J9J6|EME1_ORYSJ Crossover junction endonuclease EME1 OS=Oryza sativa subsp. japonica GN=EME1 PE=2 SV=1//1.80998e-87	GO:0009411(response to UV);GO:0009644(response to high light intensity);GO:0010332(response to gamma radiation)	ko03440(Homologous recombination)	0.5	2238-2258	Y	2249	4		0.997874																	.\4_T_Plot\SL\TRIAE_CS42_2BL_TGACv1_129356_AA0380010.1--2249--tae-miR1130b-3p_degradome.jpg	NA
tae-miR1133	CAUAUACUCCCUCCGUCCGAAA	TRIAE_CS42_6BL_TGACv1_500464_AA1605220.1		sp|Q8VXX4|RFC3_ARATH Replication factor C subunit 3 OS=Arabidopsis thaliana GN=RFC3 PE=2 SV=1//7.95784e-70	GO:0003689(DNA clamp loader activity);GO:0005663(DNA replication factor C complex);GO:0006261(DNA-dependent DNA replication)	ko03030(DNA replication);ko03420(Nucleotide excision repair);ko03430(Mismatch repair)	3	3712-3734	Y	3725	0		0.446662																	.\4_T_Plot\SL\TRIAE_CS42_6BL_TGACv1_500464_AA1605220.1--3725--tae-miR1133_degradome.jpg	NA
tae-miR1133	CAUAUACUCCCUCCGUCCGAAA	TRIAE_CS42_3DL_TGACv1_251524_AA0882290.1		sp|Q96IK5|GMCL1_HUMAN Germ cell-less protein-like 1 OS=Homo sapiens GN=GMCL1 PE=1 SV=1//9.02796e-15	GO:0004842(ubiquitin-protein transferase activity);GO:0031463(Cul3-RING ubiquitin ligase complex)	-	3.5	2888-2909	Y	2900	2	4	0.999627	0.989472																.\4_T_Plot\SL\TRIAE_CS42_3DL_TGACv1_251524_AA0882290.1--2900--tae-miR1133_degradome.jpg	.\4_T_Plot\NN\TRIAE_CS42_3DL_TGACv1_251524_AA0882290.1--2900--tae-miR1133_degradome.jpg
tae-miR1133	CAUAUACUCCCUCCGUCCGAAA	TRIAE_CS42_3B_TGACv1_221586_AA0745180.1		-	-	-	4	556-578	Y	569		2		1																NA	.\4_T_Plot\NN\TRIAE_CS42_3B_TGACv1_221586_AA0745180.1--569--tae-miR1133_degradome.jpg
tae-miR1133	CAUAUACUCCCUCCGUCCGAAA	TRIAE_CS42_U_TGACv1_640709_AA2070380.1		sp|Q9FIY7|SM3L3_ARATH Putative SWI/SNF-related matrix-associated actin-dependent regulator of chromatin subfamily A member 3-like 3 OS=Arabidopsis thaliana GN=At5g43530 PE=3 SV=1//0	GO:0003676(nucleic acid binding);GO:0003677(DNA binding);GO:0004386(helicase activity);GO:0005524(ATP binding);GO:0005634(nucleus);GO:0006281(DNA repair);GO:0008270(zinc ion binding);GO:0009941(chloroplast envelope);GO:0016568(chromatin modification)	ko03440(Homologous recombination)	2	3815-3837	Y	3827	2		0.998384																	.\4_T_Plot\SL\TRIAE_CS42_U_TGACv1_640709_AA2070380.1--3827--tae-miR1133_degradome.jpg	NA
tae-miR1133	CAUAUACUCCCUCCGUCCGAAA	TRIAE_CS42_6DL_TGACv1_527437_AA1703990.1		-	-	-	4	4089-4110	Y	4101	2		1																	.\4_T_Plot\SL\TRIAE_CS42_6DL_TGACv1_527437_AA1703990.1--4101--tae-miR1133_degradome.jpg	NA
tae-miR1133	CAUAUACUCCCUCCGUCCGAAA	TRIAE_CS42_3AL_TGACv1_197375_AA0666090.1		sp|P38812|GEP4_YEAST Phosphatidylglycerophosphatase GEP4, mitochondrial OS=Saccharomyces cerevisiae (strain ATCC 204508 / S288c) GN=GEP4 PE=1 SV=1//1.06252e-10	GO:0016311(dephosphorylation);GO:0016791(phosphatase activity)	ko00564(Glycerophospholipid metabolism)	2	1019-1040	Y	1031		2		0.999029																NA	.\4_T_Plot\NN\TRIAE_CS42_3AL_TGACv1_197375_AA0666090.1--1031--tae-miR1133_degradome.jpg
tae-miR1133	CAUAUACUCCCUCCGUCCGAAA	TRIAE_CS42_1BL_TGACv1_031476_AA0114790.1		sp|Q709C8|VP13C_HUMAN Vacuolar protein sorting-associated protein 13C OS=Homo sapiens GN=VPS13C PE=1 SV=1//1.62865e-17	GO:0005622(intracellular);GO:0006623(protein targeting to vacuole);GO:0019898(extrinsic component of membrane);GO:0045053(protein retention in Golgi apparatus)	-	4	1632-1653	Y	1644		2		1																NA	.\4_T_Plot\NN\TRIAE_CS42_1BL_TGACv1_031476_AA0114790.1--1644--tae-miR1133_degradome.jpg
tae-miR1133	CAUAUACUCCCUCCGUCCGAAA	TRIAE_CS42_2AL_TGACv1_096623_AA0320280.1		sp|Q8L719|THO4B_ARATH THO complex subunit 4B OS=Arabidopsis thaliana GN=ALY2 PE=1 SV=1//3.44061e-32	GO:0000166(nucleotide binding);GO:0003676(nucleic acid binding);GO:0003723(RNA binding);GO:0005515(protein binding);GO:0005654(nucleoplasm);GO:0051028(mRNA transport)	ko03040(Spliceosome);ko03013(RNA transport);ko03015(mRNA surveillance pathway)	3.5	955-976	Y	967		2		0.999801																NA	.\4_T_Plot\NN\TRIAE_CS42_2AL_TGACv1_096623_AA0320280.1--967--tae-miR1133_degradome.jpg
tae-miR1133	CAUAUACUCCCUCCGUCCGAAA	TRIAE_CS42_2DS_TGACv1_179258_AA0605650.1		sp|Q8L773|THO4A_ARATH THO complex subunit 4A OS=Arabidopsis thaliana GN=ALY1 PE=1 SV=1//5.47225e-37	GO:0000166(nucleotide binding);GO:0003676(nucleic acid binding);GO:0003723(RNA binding);GO:0005515(protein binding);GO:0005654(nucleoplasm);GO:0051028(mRNA transport)	ko03040(Spliceosome);ko03013(RNA transport);ko03015(mRNA surveillance pathway)	3.5	1036-1057	Y	1048		2		0.999801																NA	.\4_T_Plot\NN\TRIAE_CS42_2DS_TGACv1_179258_AA0605650.1--1048--tae-miR1133_degradome.jpg
tae-miR1133	CAUAUACUCCCUCCGUCCGAAA	TRIAE_CS42_2DS_TGACv1_179258_AA0605650.2		sp|Q8L773|THO4A_ARATH THO complex subunit 4A OS=Arabidopsis thaliana GN=ALY1 PE=1 SV=1//5.47225e-37	GO:0000166(nucleotide binding);GO:0003676(nucleic acid binding);GO:0003723(RNA binding);GO:0005515(protein binding);GO:0005654(nucleoplasm);GO:0051028(mRNA transport)	ko03040(Spliceosome);ko03013(RNA transport);ko03015(mRNA surveillance pathway)	3.5	967-988	Y	979		2		0.999801																NA	.\4_T_Plot\NN\TRIAE_CS42_2DS_TGACv1_179258_AA0605650.2--979--tae-miR1133_degradome.jpg
tae-miR1133	CAUAUACUCCCUCCGUCCGAAA	TRIAE_CS42_3B_TGACv1_221185_AA0733210.1		sp|Q96IK5|GMCL1_HUMAN Germ cell-less protein-like 1 OS=Homo sapiens GN=GMCL1 PE=1 SV=1//4.85098e-14	GO:0004842(ubiquitin-protein transferase activity);GO:0031463(Cul3-RING ubiquitin ligase complex)	-	3.5	2773-2795	Y	2786	4		0.97802																	.\4_T_Plot\SL\TRIAE_CS42_3B_TGACv1_221185_AA0733210.1--2786--tae-miR1133_degradome.jpg	NA
tae-miR1133	CAUAUACUCCCUCCGUCCGAAA	TRIAE_CS42_1BL_TGACv1_034064_AA0143290.3		-	-	-	3	844-865	Y	856	3		0.999907																	.\4_T_Plot\SL\TRIAE_CS42_1BL_TGACv1_034064_AA0143290.3--856--tae-miR1133_degradome.jpg	NA
tae-miR1133	CAUAUACUCCCUCCGUCCGAAA	TRIAE_CS42_1BL_TGACv1_034064_AA0143290.2		-	-	-	3	832-853	Y	844	3		0.999907																	.\4_T_Plot\SL\TRIAE_CS42_1BL_TGACv1_034064_AA0143290.2--844--tae-miR1133_degradome.jpg	NA
tae-miR1133	CAUAUACUCCCUCCGUCCGAAA	TRIAE_CS42_1BL_TGACv1_034064_AA0143290.1		-	-	-	3	871-892	Y	883	3		0.999907																	.\4_T_Plot\SL\TRIAE_CS42_1BL_TGACv1_034064_AA0143290.1--883--tae-miR1133_degradome.jpg	NA
tae-miR1135	CUGCGACAAGUAAUUCCGAACGGA	TRIAE_CS42_3DS_TGACv1_274376_AA0935630.1		sp|Q8RWQ5|FBT4_ARATH Probable folate-biopterin transporter 4 OS=Arabidopsis thaliana GN=At5g54860 PE=2 SV=1//5.40383e-38	GO:0005215(transporter activity);GO:0006810(transport);GO:0016020(membrane);GO:0016021(integral component of membrane)	-	2	1406-1429	Y	1420	2		0.999553																	.\4_T_Plot\SL\TRIAE_CS42_3DS_TGACv1_274376_AA0935630.1--1420--tae-miR1135_degradome.jpg	NA
tae-miR1135	CUGCGACAAGUAAUUCCGAACGGA	TRIAE_CS42_U_TGACv1_644235_AA2138200.2		sp|P91924|ARF_DUGJA ADP-ribosylation factor OS=Dugesia japonica PE=2 SV=3//9.97648e-72	GO:0005525(GTP binding);GO:0005622(intracellular);GO:0005794(Golgi apparatus);GO:0007264(small GTPase mediated signal transduction)	ko04144(Endocytosis)	3	1742-1765	Y	1756	2		0.999923																	.\4_T_Plot\SL\TRIAE_CS42_U_TGACv1_644235_AA2138200.2--1756--tae-miR1135_degradome.jpg	NA
tae-miR1135	CUGCGACAAGUAAUUCCGAACGGA	TRIAE_CS42_U_TGACv1_644235_AA2138200.1		sp|P91924|ARF_DUGJA ADP-ribosylation factor OS=Dugesia japonica PE=2 SV=3//9.97648e-72	GO:0005525(GTP binding);GO:0005622(intracellular);GO:0005794(Golgi apparatus);GO:0007264(small GTPase mediated signal transduction)	ko04144(Endocytosis)	3	1808-1831	Y	1822	2		0.999923																	.\4_T_Plot\SL\TRIAE_CS42_U_TGACv1_644235_AA2138200.1--1822--tae-miR1135_degradome.jpg	NA
tae-miR1135	CUGCGACAAGUAAUUCCGAACGGA	TRIAE_CS42_7DS_TGACv1_621360_AA2012920.1		sp|P16157|ANK1_HUMAN Ankyrin-1 OS=Homo sapiens GN=ANK1 PE=1 SV=3//7.79405e-06	GO:0007165(signal transduction);GO:0016020(membrane)	-	2.5	498-521	Y	512	2	4	0.689231	0.490369																.\4_T_Plot\SL\TRIAE_CS42_7DS_TGACv1_621360_AA2012920.1--512--tae-miR1135_degradome.jpg	.\4_T_Plot\NN\TRIAE_CS42_7DS_TGACv1_621360_AA2012920.1--512--tae-miR1135_degradome.jpg
tae-miR1135	CUGCGACAAGUAAUUCCGAACGGA	TRIAE_CS42_7AS_TGACv1_570524_AA1837060.1		-	GO:0004842(ubiquitin-protein transferase activity);GO:0019005(SCF ubiquitin ligase complex);GO:0031146(SCF-dependent proteasomal ubiquitin-dependent protein catabolic process)	-	4	1332-1355	Y	1346		2		0.999709																NA	.\4_T_Plot\NN\TRIAE_CS42_7AS_TGACv1_570524_AA1837060.1--1346--tae-miR1135_degradome.jpg
tae-miR1135	CUGCGACAAGUAAUUCCGAACGGA	TRIAE_CS42_7BL_TGACv1_580695_AA1915080.1		-	-	-	3	2248-2271	Y	2262	3		0.970652																	.\4_T_Plot\SL\TRIAE_CS42_7BL_TGACv1_580695_AA1915080.1--2262--tae-miR1135_degradome.jpg	NA
tae-miR1135	CUGCGACAAGUAAUUCCGAACGGA	TRIAE_CS42_6BS_TGACv1_513415_AA1640850.1		sp|Q9M667|RPP13_ARATH Disease resistance protein RPP13 OS=Arabidopsis thaliana GN=RPP13 PE=2 SV=2//2.88728e-14	GO:0006952(defense response)	ko04626(Plant-pathogen interaction)	3	1195-1218	Y	1209	3		0.970652																	.\4_T_Plot\SL\TRIAE_CS42_6BS_TGACv1_513415_AA1640850.1--1209--tae-miR1135_degradome.jpg	NA
tae-miR1135	CUGCGACAAGUAAUUCCGAACGGA	TRIAE_CS42_2AL_TGACv1_093792_AA0286770.1		-	-	-	4	677-700	Y	691	3		0.939926																	.\4_T_Plot\SL\TRIAE_CS42_2AL_TGACv1_093792_AA0286770.1--691--tae-miR1135_degradome.jpg	NA
tae-miR1135	CUGCGACAAGUAAUUCCGAACGGA	TRIAE_CS42_3AS_TGACv1_210495_AA0673670.1		sp|Q9M0E1|FBL77_ARATH F-box/LRR-repeat protein At4g29420 OS=Arabidopsis thaliana GN=At4g29420 PE=2 SV=1//1.27951e-53	GO:0003674(molecular_function);GO:0005634(nucleus);GO:0008150(biological_process)	-	3	2269-2292	Y	2283		4		0.995746																NA	.\4_T_Plot\NN\TRIAE_CS42_3AS_TGACv1_210495_AA0673670.1--2283--tae-miR1135_degradome.jpg
tae-miR1135	CUGCGACAAGUAAUUCCGAACGGA	TRIAE_CS42_6AS_TGACv1_485422_AA1545160.1		sp|Q8W0Z7|BCAL1_ARATH Branched-chain-amino-acid aminotransferase-like protein 1 OS=Arabidopsis thaliana GN=At3g05190 PE=2 SV=1//0	GO:0003824(catalytic activity);GO:0008152(metabolic process);GO:0009507(chloroplast)	ko01210(2-Oxocarboxylic acid metabolism);ko01230(Biosynthesis of amino acids);ko00270(Cysteine and methionine metabolism);ko00280(Valine, leucine and isoleucine degradation);ko00290(Valine, leucine and isoleucine biosynthesis);ko00770(Pantothenate and CoA biosynthesis)	3	2035-2058	Y	2049	2	4	0.999923	0.995746																.\4_T_Plot\SL\TRIAE_CS42_6AS_TGACv1_485422_AA1545160.1--2049--tae-miR1135_degradome.jpg	.\4_T_Plot\NN\TRIAE_CS42_6AS_TGACv1_485422_AA1545160.1--2049--tae-miR1135_degradome.jpg
tae-miR1135	CUGCGACAAGUAAUUCCGAACGGA	TRIAE_CS42_5DL_TGACv1_433569_AA1416400.2		sp|Q0J0A4|LPAAT_ORYSJ Probable 1-acylglycerol-3-phosphate O-acyltransferase OS=Oryza sativa subsp. japonica GN=Os09g0520200 PE=3 SV=3//1.39086e-10	GO:0052689(carboxylic ester hydrolase activity)	ko00564(Glycerophospholipid metabolism)	3	2271-2294	Y	2285		4		0.995746																NA	.\4_T_Plot\NN\TRIAE_CS42_5DL_TGACv1_433569_AA1416400.2--2285--tae-miR1135_degradome.jpg
tae-miR1135	CUGCGACAAGUAAUUCCGAACGGA	TRIAE_CS42_7AL_TGACv1_556112_AA1756020.1		sp|Q9FJU2|FBD37_ARATH Putative FBD-associated F-box protein At5g56700 OS=Arabidopsis thaliana GN=At5g56700 PE=2 SV=2//1.43883e-10	GO:0003674(molecular_function);GO:0005634(nucleus);GO:0008150(biological_process)	-	2.5	1720-1743	Y	1734		4		0.490369																NA	.\4_T_Plot\NN\TRIAE_CS42_7AL_TGACv1_556112_AA1756020.1--1734--tae-miR1135_degradome.jpg
tae-miR1135	CUGCGACAAGUAAUUCCGAACGGA	TRIAE_CS42_4DL_TGACv1_343139_AA1130410.1		sp|Q9S7M2|TI10B_ARATH Protein TIFY 10B OS=Arabidopsis thaliana GN=TIFY10B PE=1 SV=1//4.25165e-12	GO:0003714(transcription corepressor activity);GO:0005634(nucleus);GO:0009611(response to wounding);GO:0031347(regulation of defense response);GO:1903507(negative regulation of nucleic acid-templated transcription);GO:2000022(regulation of jasmonic acid mediated signaling pathway)	ko04075(Plant hormone signal transduction)	3	1436-1459	Y	1450		4		0.995746																NA	.\4_T_Plot\NN\TRIAE_CS42_4DL_TGACv1_343139_AA1130410.1--1450--tae-miR1135_degradome.jpg
tae-miR1135	CUGCGACAAGUAAUUCCGAACGGA	TRIAE_CS42_7DS_TGACv1_622292_AA2037180.2		-	GO:0005515(protein binding);GO:0008150(biological_process);GO:0016021(integral component of membrane)	-	1.5	1569-1592	Y	1583	4		0.595123																	.\4_T_Plot\SL\TRIAE_CS42_7DS_TGACv1_622292_AA2037180.2--1583--tae-miR1135_degradome.jpg	NA
tae-miR1135	CUGCGACAAGUAAUUCCGAACGGA	TRIAE_CS42_7DS_TGACv1_622292_AA2037180.1		-	GO:0005515(protein binding);GO:0008150(biological_process);GO:0016021(integral component of membrane)	-	1.5	1565-1588	Y	1579	4		0.595123																	.\4_T_Plot\SL\TRIAE_CS42_7DS_TGACv1_622292_AA2037180.1--1579--tae-miR1135_degradome.jpg	NA
tae-miR1135	CUGCGACAAGUAAUUCCGAACGGA	TRIAE_CS42_7DS_TGACv1_622292_AA2037180.3		-	GO:0005515(protein binding);GO:0008150(biological_process);GO:0016021(integral component of membrane)	-	1.5	1569-1592	Y	1583	4		0.595123																	.\4_T_Plot\SL\TRIAE_CS42_7DS_TGACv1_622292_AA2037180.3--1583--tae-miR1135_degradome.jpg	NA
tae-miR1135	CUGCGACAAGUAAUUCCGAACGGA	TRIAE_CS42_6BS_TGACv1_514181_AA1656530.2		sp|Q8W0Z7|BCAL1_ARATH Branched-chain-amino-acid aminotransferase-like protein 1 OS=Arabidopsis thaliana GN=At3g05190 PE=2 SV=1//0	GO:0003824(catalytic activity);GO:0008152(metabolic process);GO:0009507(chloroplast)	ko01210(2-Oxocarboxylic acid metabolism);ko01230(Biosynthesis of amino acids);ko00270(Cysteine and methionine metabolism);ko00280(Valine, leucine and isoleucine degradation);ko00290(Valine, leucine and isoleucine biosynthesis);ko00770(Pantothenate and CoA biosynthesis)	3	2069-2092	Y	2083	2	2	0.999923	0.999963																.\4_T_Plot\SL\TRIAE_CS42_6BS_TGACv1_514181_AA1656530.2--2083--tae-miR1135_degradome.jpg	.\4_T_Plot\NN\TRIAE_CS42_6BS_TGACv1_514181_AA1656530.2--2083--tae-miR1135_degradome.jpg
tae-miR1135	CUGCGACAAGUAAUUCCGAACGGA	TRIAE_CS42_6BS_TGACv1_514181_AA1656530.1		sp|Q8W0Z7|BCAL1_ARATH Branched-chain-amino-acid aminotransferase-like protein 1 OS=Arabidopsis thaliana GN=At3g05190 PE=2 SV=1//0	GO:0003824(catalytic activity);GO:0008152(metabolic process);GO:0009507(chloroplast)	ko01210(2-Oxocarboxylic acid metabolism);ko01230(Biosynthesis of amino acids);ko00270(Cysteine and methionine metabolism);ko00280(Valine, leucine and isoleucine degradation);ko00290(Valine, leucine and isoleucine biosynthesis);ko00770(Pantothenate and CoA biosynthesis)	3	2024-2047	Y	2038	2	2	0.999923	0.999963																.\4_T_Plot\SL\TRIAE_CS42_6BS_TGACv1_514181_AA1656530.1--2038--tae-miR1135_degradome.jpg	.\4_T_Plot\NN\TRIAE_CS42_6BS_TGACv1_514181_AA1656530.1--2038--tae-miR1135_degradome.jpg
tae-miR1135	CUGCGACAAGUAAUUCCGAACGGA	TRIAE_CS42_5AS_TGACv1_393202_AA1269790.2		sp|Q0JL46|NCASE_ORYSJ Neutral ceramidase OS=Oryza sativa subsp. japonica GN=Os01g0624000 PE=1 SV=1//1.81193e-125	GO:0005783(endoplasmic reticulum);GO:0005794(Golgi apparatus)	ko00600(Sphingolipid metabolism)	4	3181-3204	Y	3195	2	4	0.999471	0.987112																.\4_T_Plot\SL\TRIAE_CS42_5AS_TGACv1_393202_AA1269790.2--3195--tae-miR1135_degradome.jpg	.\4_T_Plot\NN\TRIAE_CS42_5AS_TGACv1_393202_AA1269790.2--3195--tae-miR1135_degradome.jpg
tae-miR1135	CUGCGACAAGUAAUUCCGAACGGA	TRIAE_CS42_1DL_TGACv1_063485_AA0227840.1		sp|Q9FPT1|UBP12_ARATH Ubiquitin carboxyl-terminal hydrolase 12 OS=Arabidopsis thaliana GN=UBP12 PE=1 SV=2//2.28276e-12	-	-	4	1060-1083	Y	1074	3	3	0.939926	0.924529																.\4_T_Plot\SL\TRIAE_CS42_1DL_TGACv1_063485_AA0227840.1--1074--tae-miR1135_degradome.jpg	.\4_T_Plot\NN\TRIAE_CS42_1DL_TGACv1_063485_AA0227840.1--1074--tae-miR1135_degradome.jpg
tae-miR1135	CUGCGACAAGUAAUUCCGAACGGA	TRIAE_CS42_5AL_TGACv1_376510_AA1237840.1		sp|Q9SY57|P2A10_ARATH Protein PHLOEM PROTEIN 2-LIKE A10 OS=Arabidopsis thaliana GN=PP2A10 PE=2 SV=1//2.05699e-59	GO:0005739(mitochondrion);GO:0016021(integral component of membrane);GO:0030246(carbohydrate binding)	-	4	2544-2567	Y	2558	3	3	0.939926	0.924529																.\4_T_Plot\SL\TRIAE_CS42_5AL_TGACv1_376510_AA1237840.1--2558--tae-miR1135_degradome.jpg	.\4_T_Plot\NN\TRIAE_CS42_5AL_TGACv1_376510_AA1237840.1--2558--tae-miR1135_degradome.jpg
tae-miR1135	CUGCGACAAGUAAUUCCGAACGGA	TRIAE_CS42_6AS_TGACv1_486981_AA1567200.3		-	-	-	4	1066-1089	Y	1080	3	3	0.939926	0.924529																.\4_T_Plot\SL\TRIAE_CS42_6AS_TGACv1_486981_AA1567200.3--1080--tae-miR1135_degradome.jpg	.\4_T_Plot\NN\TRIAE_CS42_6AS_TGACv1_486981_AA1567200.3--1080--tae-miR1135_degradome.jpg
tae-miR1136	UUGUCGCAGGUAUGGAUGUAUCUA	TRIAE_CS42_7BL_TGACv1_580695_AA1915080.1		-	-	-	3	2302-2325	Y	2316	2		0.957383																	.\4_T_Plot\SL\TRIAE_CS42_7BL_TGACv1_580695_AA1915080.1--2316--tae-miR1136_degradome.jpg	NA
tae-miR1137a	UAGUACAAAGUUGAGUCAUC	TRIAE_CS42_2AL_TGACv1_093526_AA0281770.3		sp|Q9SHI2|Y1723_ARATH Leucine-rich repeat receptor-like serine/threonine-protein kinase At1g17230 OS=Arabidopsis thaliana GN=At1g17230 PE=2 SV=2//0	GO:0004672(protein kinase activity);GO:0004674(protein serine/threonine kinase activity);GO:0005524(ATP binding);GO:0005886(plasma membrane);GO:0006468(protein phosphorylation);GO:0016021(integral component of membrane)	ko04626(Plant-pathogen interaction)	3	3713-3732	Y	3723	0		0.139318																	.\4_T_Plot\SL\TRIAE_CS42_2AL_TGACv1_093526_AA0281770.3--3723--tae-miR1137a_degradome.jpg	NA
tae-miR1137a	UAGUACAAAGUUGAGUCAUC	TRIAE_CS42_5BL_TGACv1_404731_AA1309440.1		sp|Q38859|NRPBB_ARATH DNA-directed RNA polymerases II, IV and V subunit 11 OS=Arabidopsis thaliana GN=NRPB11 PE=1 SV=1//3.00919e-54	GO:0001055(RNA polymerase II activity);GO:0005665(DNA-directed RNA polymerase II, core complex)	ko00230(Purine metabolism);ko00240(Pyrimidine metabolism);ko03020(RNA polymerase)	3	576-595	Y	586	4		0.952716																	.\4_T_Plot\SL\TRIAE_CS42_5BL_TGACv1_404731_AA1309440.1--586--tae-miR1137a_degradome.jpg	NA
tae-miR1137a	UAGUACAAAGUUGAGUCAUC	TRIAE_CS42_5BL_TGACv1_404731_AA1309440.2		sp|Q38859|NRPBB_ARATH DNA-directed RNA polymerases II, IV and V subunit 11 OS=Arabidopsis thaliana GN=NRPB11 PE=1 SV=1//3.00919e-54	GO:0001055(RNA polymerase II activity);GO:0005665(DNA-directed RNA polymerase II, core complex)	ko00230(Purine metabolism);ko00240(Pyrimidine metabolism);ko03020(RNA polymerase)	3	2760-2779	Y	2770	4		0.952716																	.\4_T_Plot\SL\TRIAE_CS42_5BL_TGACv1_404731_AA1309440.2--2770--tae-miR1137a_degradome.jpg	NA
tae-miR1137a	UAGUACAAAGUUGAGUCAUC	TRIAE_CS42_5BL_TGACv1_404731_AA1309440.3		sp|Q38859|NRPBB_ARATH DNA-directed RNA polymerases II, IV and V subunit 11 OS=Arabidopsis thaliana GN=NRPB11 PE=1 SV=1//3.00919e-54	GO:0001055(RNA polymerase II activity);GO:0005665(DNA-directed RNA polymerase II, core complex)	ko00230(Purine metabolism);ko00240(Pyrimidine metabolism);ko03020(RNA polymerase)	3	1130-1149	Y	1140	4		0.952716																	.\4_T_Plot\SL\TRIAE_CS42_5BL_TGACv1_404731_AA1309440.3--1140--tae-miR1137a_degradome.jpg	NA
tae-miR1137b-5p	UCCGUUCCAGAAUAGAUGACC	TRIAE_CS42_U_TGACv1_644989_AA2142570.1		sp|Q99ME9|NOG1_MOUSE Nucleolar GTP-binding protein 1 OS=Mus musculus GN=Gtpbp4 PE=2 SV=3//1.15203e-33	GO:0005525(GTP binding);GO:0005634(nucleus);GO:0015093(ferrous iron transmembrane transporter activity);GO:0016021(integral component of membrane)	ko03008(Ribosome biogenesis in eukaryotes)	2	1929-1949	Y	1940	2	2	0.999858	0.999929																.\4_T_Plot\SL\TRIAE_CS42_U_TGACv1_644989_AA2142570.1--1940--tae-miR1137b-5p_degradome.jpg	.\4_T_Plot\NN\TRIAE_CS42_U_TGACv1_644989_AA2142570.1--1940--tae-miR1137b-5p_degradome.jpg
tae-miR1137b-5p	UCCGUUCCAGAAUAGAUGACC	TRIAE_CS42_6BS_TGACv1_514328_AA1658440.1		sp|Q9H2H9|S38A1_HUMAN Sodium-coupled neutral amino acid transporter 1 OS=Homo sapiens GN=SLC38A1 PE=1 SV=1//2.36541e-21	GO:0003333(amino acid transmembrane transport);GO:0015171(amino acid transmembrane transporter activity)	-	3	1909-1929	Y	1920	2	2	0.997101	0.998175																.\4_T_Plot\SL\TRIAE_CS42_6BS_TGACv1_514328_AA1658440.1--1920--tae-miR1137b-5p_degradome.jpg	.\4_T_Plot\NN\TRIAE_CS42_6BS_TGACv1_514328_AA1658440.1--1920--tae-miR1137b-5p_degradome.jpg
tae-miR1137b-5p	UCCGUUCCAGAAUAGAUGACC	TRIAE_CS42_3B_TGACv1_223500_AA0782950.1		sp|Q9SU92|PPSP3_ARATH Inorganic pyrophosphatase 3 OS=Arabidopsis thaliana GN=At4g29530 PE=2 SV=1//5.14455e-64	GO:0016791(phosphatase activity)	ko00564(Glycerophospholipid metabolism)	4	1130-1150	Y	1141		0		0.096006																NA	.\4_T_Plot\NN\TRIAE_CS42_3B_TGACv1_223500_AA0782950.1--1141--tae-miR1137b-5p_degradome.jpg
tae-miR1137b-5p	UCCGUUCCAGAAUAGAUGACC	TRIAE_CS42_7BL_TGACv1_577276_AA1871060.1		-	-	-	2	1835-1855	Y	1846	2		0.999858																	.\4_T_Plot\SL\TRIAE_CS42_7BL_TGACv1_577276_AA1871060.1--1846--tae-miR1137b-5p_degradome.jpg	NA
tae-miR1137b-5p	UCCGUUCCAGAAUAGAUGACC	TRIAE_CS42_1AL_TGACv1_004538_AA0053810.1		sp|Q9LMN4|LSM3A_ARATH Sm-like protein LSM3A OS=Arabidopsis thaliana GN=LSM3A PE=1 SV=1//4.17552e-53	GO:0000398(mRNA splicing, via spliceosome);GO:0000932(cytoplasmic mRNA processing body);GO:0003723(RNA binding);GO:0005688(U6 snRNP);GO:0033962(cytoplasmic mRNA processing body assembly);GO:0046540(U4/U6 x U5 tri-snRNP complex);GO:0071011(precatalytic spliceosome);GO:0071013(catalytic step 2 spliceosome)	ko03040(Spliceosome);ko03018(RNA degradation)	1	555-575	Y	566	2	2	0.999697	0.999841																.\4_T_Plot\SL\TRIAE_CS42_1AL_TGACv1_004538_AA0053810.1--566--tae-miR1137b-5p_degradome.jpg	.\4_T_Plot\NN\TRIAE_CS42_1AL_TGACv1_004538_AA0053810.1--566--tae-miR1137b-5p_degradome.jpg
tae-miR1137b-5p	UCCGUUCCAGAAUAGAUGACC	TRIAE_CS42_5DS_TGACv1_459172_AA1495000.1		sp|Q8L3R3|RFL1_ARATH Disease resistance protein RFL1 OS=Arabidopsis thaliana GN=RFL1 PE=3 SV=2//4.54266e-27	GO:0005737(cytoplasm);GO:0005739(mitochondrion);GO:0006952(defense response);GO:0007165(signal transduction);GO:0010193(response to ozone);GO:0043531(ADP binding)	ko04626(Plant-pathogen interaction)	1	1519-1539	Y	1530	0	0	0.175214	0.174226																.\4_T_Plot\SL\TRIAE_CS42_5DS_TGACv1_459172_AA1495000.1--1530--tae-miR1137b-5p_degradome.jpg	.\4_T_Plot\NN\TRIAE_CS42_5DS_TGACv1_459172_AA1495000.1--1530--tae-miR1137b-5p_degradome.jpg
tae-miR1137b-5p	UCCGUUCCAGAAUAGAUGACC	TRIAE_CS42_7BS_TGACv1_592947_AA1946630.1		sp|Q9S850|SUOX_ARATH Sulfite oxidase OS=Arabidopsis thaliana GN=SOX PE=1 SV=1//0	GO:0005739(mitochondrion);GO:0005777(peroxisome);GO:0005829(cytosol);GO:0006790(sulfur compound metabolic process);GO:0008482(sulfite oxidase activity);GO:0009507(chloroplast);GO:0010477(response to sulfur dioxide);GO:0015994(chlorophyll metabolic process);GO:0016491(oxidoreductase activity);GO:0030151(molybdenum ion binding);GO:0042128(nitrate assimilation);GO:0055114(oxidation-reduction process)	ko00920(Sulfur metabolism)	2	1508-1528	Y	1519	2	2	0.999858	0.999929																.\4_T_Plot\SL\TRIAE_CS42_7BS_TGACv1_592947_AA1946630.1--1519--tae-miR1137b-5p_degradome.jpg	.\4_T_Plot\NN\TRIAE_CS42_7BS_TGACv1_592947_AA1946630.1--1519--tae-miR1137b-5p_degradome.jpg
tae-miR1137b-5p	UCCGUUCCAGAAUAGAUGACC	TRIAE_CS42_7AL_TGACv1_556014_AA1752680.2		sp|Q40746|NIP11_ORYSJ Aquaporin NIP1-1 OS=Oryza sativa subsp. japonica GN=NIP1-1 PE=2 SV=1//1.40204e-143	GO:0005887(integral component of plasma membrane);GO:0009992(cellular water homeostasis);GO:0015250(water channel activity);GO:0015254(glycerol channel activity);GO:0034220(ion transmembrane transport)	-	2	1140-1160	Y	1151		2		0.999929																NA	.\4_T_Plot\NN\TRIAE_CS42_7AL_TGACv1_556014_AA1752680.2--1151--tae-miR1137b-5p_degradome.jpg
tae-miR1137b-5p	UCCGUUCCAGAAUAGAUGACC	TRIAE_CS42_6DS_TGACv1_544130_AA1746660.1		sp|Q0J7J7|CAF2M_ORYSJ CRS2-associated factor 2, mitochondrial OS=Oryza sativa subsp. japonica GN=Os08g0188000 PE=2 SV=2//1.47707e-160	GO:0003723(RNA binding);GO:0005739(mitochondrion);GO:0006397(mRNA processing);GO:0008380(RNA splicing);GO:0030529(intracellular ribonucleoprotein complex)	-	2	1420-1440	Y	1431		2		0.999929																NA	.\4_T_Plot\NN\TRIAE_CS42_6DS_TGACv1_544130_AA1746660.1--1431--tae-miR1137b-5p_degradome.jpg
tae-miR1137b-5p	UCCGUUCCAGAAUAGAUGACC	TRIAE_CS42_5BL_TGACv1_404785_AA1310760.2		sp|Q5JJV0|INV4_ORYSJ Beta-fructofuranosidase, insoluble isoenzyme 4 OS=Oryza sativa subsp. japonica GN=CIN4 PE=2 SV=1//0	GO:0016787(hydrolase activity)	ko00052(Galactose metabolism);ko00500(Starch and sucrose metabolism)	1	1830-1850	Y	1841		2		0.999841																NA	.\4_T_Plot\NN\TRIAE_CS42_5BL_TGACv1_404785_AA1310760.2--1841--tae-miR1137b-5p_degradome.jpg
tae-miR1137b-5p	UCCGUUCCAGAAUAGAUGACC	TRIAE_CS42_5BL_TGACv1_404785_AA1310760.1		sp|Q5JJV0|INV4_ORYSJ Beta-fructofuranosidase, insoluble isoenzyme 4 OS=Oryza sativa subsp. japonica GN=CIN4 PE=2 SV=1//0	GO:0016787(hydrolase activity)	ko00052(Galactose metabolism);ko00500(Starch and sucrose metabolism)	1	3882-3902	Y	3893		2		0.999841																NA	.\4_T_Plot\NN\TRIAE_CS42_5BL_TGACv1_404785_AA1310760.1--3893--tae-miR1137b-5p_degradome.jpg
tae-miR1137b-5p	UCCGUUCCAGAAUAGAUGACC	TRIAE_CS42_3B_TGACv1_221385_AA0738890.1		sp|Q9SUE7|ATX4_ARATH Histone-lysine N-methyltransferase ATX4 OS=Arabidopsis thaliana GN=ATX4 PE=2 SV=3//0	GO:0005634(nucleus);GO:0008270(zinc ion binding);GO:0018024(histone-lysine N-methyltransferase activity)	ko00310(Lysine degradation)	1	4037-4057	Y	4048		4		0.990661																NA	.\4_T_Plot\NN\TRIAE_CS42_3B_TGACv1_221385_AA0738890.1--4048--tae-miR1137b-5p_degradome.jpg
tae-miR1137b-5p	UCCGUUCCAGAAUAGAUGACC	TRIAE_CS42_U_TGACv1_641208_AA2088380.1		sp|Q0E0Y3|PUS7_ORYSJ RNA pseudouridine synthase 7 OS=Oryza sativa subsp. japonica GN=Os02g0512300 PE=2 SV=2//0	GO:0005739(mitochondrion);GO:0009982(pseudouridine synthase activity);GO:0019239(deaminase activity);GO:0031119(tRNA pseudouridine synthesis)	-	1	1522-1542	Y	1533		4		0.990661																NA	.\4_T_Plot\NN\TRIAE_CS42_U_TGACv1_641208_AA2088380.1--1533--tae-miR1137b-5p_degradome.jpg
tae-miR1137b-5p	UCCGUUCCAGAAUAGAUGACC	TRIAE_CS42_2AL_TGACv1_096087_AA0317090.1		sp|Q9LR67|PPR9_ARATH Pentatricopeptide repeat-containing protein At1g03560, mitochondrial OS=Arabidopsis thaliana GN=At1g03560 PE=2 SV=1//0	GO:0005739(mitochondrion);GO:0008150(biological_process)	ko03018(RNA degradation)	3	2842-2862	Y	2853		4		0.965622																NA	.\4_T_Plot\NN\TRIAE_CS42_2AL_TGACv1_096087_AA0317090.1--2853--tae-miR1137b-5p_degradome.jpg
tae-miR1137b-5p	UCCGUUCCAGAAUAGAUGACC	TRIAE_CS42_5BL_TGACv1_404731_AA1309440.1		sp|Q38859|NRPBB_ARATH DNA-directed RNA polymerases II, IV and V subunit 11 OS=Arabidopsis thaliana GN=NRPB11 PE=1 SV=1//3.00919e-54	GO:0001055(RNA polymerase II activity);GO:0005665(DNA-directed RNA polymerase II, core complex)	ko00230(Purine metabolism);ko00240(Pyrimidine metabolism);ko03020(RNA polymerase)	2	624-644	Y	635	2	2	0.999858	0.999929																.\4_T_Plot\SL\TRIAE_CS42_5BL_TGACv1_404731_AA1309440.1--635--tae-miR1137b-5p_degradome.jpg	.\4_T_Plot\NN\TRIAE_CS42_5BL_TGACv1_404731_AA1309440.1--635--tae-miR1137b-5p_degradome.jpg
tae-miR1137b-5p	UCCGUUCCAGAAUAGAUGACC	TRIAE_CS42_5BL_TGACv1_404731_AA1309440.3		sp|Q38859|NRPBB_ARATH DNA-directed RNA polymerases II, IV and V subunit 11 OS=Arabidopsis thaliana GN=NRPB11 PE=1 SV=1//3.00919e-54	GO:0001055(RNA polymerase II activity);GO:0005665(DNA-directed RNA polymerase II, core complex)	ko00230(Purine metabolism);ko00240(Pyrimidine metabolism);ko03020(RNA polymerase)	2	1178-1198	Y	1189	2	2	0.999858	0.999929																.\4_T_Plot\SL\TRIAE_CS42_5BL_TGACv1_404731_AA1309440.3--1189--tae-miR1137b-5p_degradome.jpg	.\4_T_Plot\NN\TRIAE_CS42_5BL_TGACv1_404731_AA1309440.3--1189--tae-miR1137b-5p_degradome.jpg
tae-miR1137b-5p	UCCGUUCCAGAAUAGAUGACC	TRIAE_CS42_5BL_TGACv1_404731_AA1309440.2		sp|Q38859|NRPBB_ARATH DNA-directed RNA polymerases II, IV and V subunit 11 OS=Arabidopsis thaliana GN=NRPB11 PE=1 SV=1//3.00919e-54	GO:0001055(RNA polymerase II activity);GO:0005665(DNA-directed RNA polymerase II, core complex)	ko00230(Purine metabolism);ko00240(Pyrimidine metabolism);ko03020(RNA polymerase)	2	2808-2828	Y	2819	2	2	0.999858	0.999929																.\4_T_Plot\SL\TRIAE_CS42_5BL_TGACv1_404731_AA1309440.2--2819--tae-miR1137b-5p_degradome.jpg	.\4_T_Plot\NN\TRIAE_CS42_5BL_TGACv1_404731_AA1309440.2--2819--tae-miR1137b-5p_degradome.jpg
tae-miR1137b-5p	UCCGUUCCAGAAUAGAUGACC	TRIAE_CS42_5BS_TGACv1_424411_AA1389460.2		sp|Q795R8|YTFP_BACSU Uncharacterized protein YtfP OS=Bacillus subtilis (strain 168) GN=ytfP PE=4 SV=2//6.31649e-48	GO:0005575(cellular_component);GO:0016491(oxidoreductase activity);GO:0055114(oxidation-reduction process)	-	1	1805-1825	Y	1816	0	2	0.175214	0.999841																.\4_T_Plot\SL\TRIAE_CS42_5BS_TGACv1_424411_AA1389460.2--1816--tae-miR1137b-5p_degradome.jpg	.\4_T_Plot\NN\TRIAE_CS42_5BS_TGACv1_424411_AA1389460.2--1816--tae-miR1137b-5p_degradome.jpg
tae-miR1137b-5p	UCCGUUCCAGAAUAGAUGACC	TRIAE_CS42_5BS_TGACv1_424411_AA1389460.1		sp|Q795R8|YTFP_BACSU Uncharacterized protein YtfP OS=Bacillus subtilis (strain 168) GN=ytfP PE=4 SV=2//6.31649e-48	GO:0005575(cellular_component);GO:0016491(oxidoreductase activity);GO:0055114(oxidation-reduction process)	-	1	1808-1828	Y	1819	0	2	0.175214	0.999841																.\4_T_Plot\SL\TRIAE_CS42_5BS_TGACv1_424411_AA1389460.1--1819--tae-miR1137b-5p_degradome.jpg	.\4_T_Plot\NN\TRIAE_CS42_5BS_TGACv1_424411_AA1389460.1--1819--tae-miR1137b-5p_degradome.jpg
tae-miR1137b-5p	UCCGUUCCAGAAUAGAUGACC	TRIAE_CS42_6BL_TGACv1_501954_AA1621870.1		sp|O81208|HLIP_ARATH High-light-induced protein, chloroplastic OS=Arabidopsis thaliana GN=HLIP PE=1 SV=1//5.00623e-31	GO:0007623(circadian rhythm);GO:0009507(chloroplast);GO:0009523(photosystem II);GO:0009535(chloroplast thylakoid membrane);GO:0009644(response to high light intensity);GO:0015979(photosynthesis);GO:0016021(integral component of membrane);GO:0016168(chlorophyll binding);GO:0018298(protein-chromophore linkage)	-	3	792-812	Y	803	2	2	0.997101	0.998175																.\4_T_Plot\SL\TRIAE_CS42_6BL_TGACv1_501954_AA1621870.1--803--tae-miR1137b-5p_degradome.jpg	.\4_T_Plot\NN\TRIAE_CS42_6BL_TGACv1_501954_AA1621870.1--803--tae-miR1137b-5p_degradome.jpg
tae-miR1137b-5p	UCCGUUCCAGAAUAGAUGACC	TRIAE_CS42_U_TGACv1_641308_AA2091490.2		sp|Q9LES3|AI5L2_ARATH ABSCISIC ACID-INSENSITIVE 5-like protein 2 OS=Arabidopsis thaliana GN=DPBF3 PE=1 SV=1//6.69312e-52	GO:0003677(DNA binding);GO:0003700(transcription factor activity, sequence-specific DNA binding);GO:0005634(nucleus);GO:0006351(transcription, DNA-templated);GO:0006355(regulation of transcription, DNA-templated);GO:0009737(response to abscisic acid);GO:0009738(abscisic acid-activated signaling pathway);GO:0043565(sequence-specific DNA binding)	ko04075(Plant hormone signal transduction)	3	1674-1694	Y	1685		4		0.965622																NA	.\4_T_Plot\NN\TRIAE_CS42_U_TGACv1_641308_AA2091490.2--1685--tae-miR1137b-5p_degradome.jpg
tae-miR1137b-5p	UCCGUUCCAGAAUAGAUGACC	TRIAE_CS42_U_TGACv1_641308_AA2091490.3		sp|Q9LES3|AI5L2_ARATH ABSCISIC ACID-INSENSITIVE 5-like protein 2 OS=Arabidopsis thaliana GN=DPBF3 PE=1 SV=1//6.69312e-52	GO:0003677(DNA binding);GO:0003700(transcription factor activity, sequence-specific DNA binding);GO:0005634(nucleus);GO:0006351(transcription, DNA-templated);GO:0006355(regulation of transcription, DNA-templated);GO:0009737(response to abscisic acid);GO:0009738(abscisic acid-activated signaling pathway);GO:0043565(sequence-specific DNA binding)	ko04075(Plant hormone signal transduction)	3	3455-3475	Y	3466		4		0.965622																NA	.\4_T_Plot\NN\TRIAE_CS42_U_TGACv1_641308_AA2091490.3--3466--tae-miR1137b-5p_degradome.jpg
tae-miR1137b-5p	UCCGUUCCAGAAUAGAUGACC	TRIAE_CS42_4DS_TGACv1_362041_AA1176060.1		sp|D8WUA4|SECA2_ARATH Protein translocase subunit SECA2, chloroplastic OS=Arabidopsis thaliana GN=SECA2 PE=2 SV=1//0	GO:0009507(chloroplast)	ko03060(Protein export)	2	3537-3557	Y	3548	0	0	0.18985	0.18879																.\4_T_Plot\SL\TRIAE_CS42_4DS_TGACv1_362041_AA1176060.1--3548--tae-miR1137b-5p_degradome.jpg	.\4_T_Plot\NN\TRIAE_CS42_4DS_TGACv1_362041_AA1176060.1--3548--tae-miR1137b-5p_degradome.jpg
tae-miR1137b-5p	UCCGUUCCAGAAUAGAUGACC	TRIAE_CS42_3B_TGACv1_224507_AA0797470.1		sp|Q54MZ4|MCFB_DICDI Mitochondrial substrate carrier family protein B OS=Dictyostelium discoideum GN=mcfB PE=3 SV=1//3.08431e-17	GO:0003735(structural constituent of ribosome);GO:0006412(translation)	-	1	1302-1322	Y	1313	0	0	0.175214	0.174226																.\4_T_Plot\SL\TRIAE_CS42_3B_TGACv1_224507_AA0797470.1--1313--tae-miR1137b-5p_degradome.jpg	.\4_T_Plot\NN\TRIAE_CS42_3B_TGACv1_224507_AA0797470.1--1313--tae-miR1137b-5p_degradome.jpg
tae-miR156	UGACAGAAGAGAGUGAGCACA	TRIAE_CS42_2BS_TGACv1_146872_AA0474440.1		sp|Q6Z461|SPL13_ORYSJ Squamosa promoter-binding-like protein 13 OS=Oryza sativa subsp. japonica GN=SPL13 PE=2 SV=1//1.67963e-45	GO:0003677(DNA binding);GO:0003700(transcription factor activity, sequence-specific DNA binding);GO:0005634(nucleus);GO:0005737(cytoplasm);GO:0006351(transcription, DNA-templated);GO:0006355(regulation of transcription, DNA-templated);GO:0009908(flower development);GO:0010321(regulation of vegetative phase change);GO:0046872(metal ion binding)	ko04075(Plant hormone signal transduction)	3	781-801	Y	792	2	2	0.931985	0.945024																.\4_T_Plot\SL\TRIAE_CS42_2BS_TGACv1_146872_AA0474440.1--792--tae-miR156_degradome.jpg	.\4_T_Plot\NN\TRIAE_CS42_2BS_TGACv1_146872_AA0474440.1--792--tae-miR156_degradome.jpg
tae-miR156	UGACAGAAGAGAGUGAGCACA	TRIAE_CS42_2DS_TGACv1_177719_AA0583150.2		sp|Q6Z461|SPL13_ORYSJ Squamosa promoter-binding-like protein 13 OS=Oryza sativa subsp. japonica GN=SPL13 PE=2 SV=1//1.31169e-33	GO:0003677(DNA binding);GO:0003700(transcription factor activity, sequence-specific DNA binding);GO:0005634(nucleus);GO:0005737(cytoplasm);GO:0006351(transcription, DNA-templated);GO:0006355(regulation of transcription, DNA-templated);GO:0009908(flower development);GO:0010321(regulation of vegetative phase change);GO:0046872(metal ion binding)	ko04075(Plant hormone signal transduction)	3	689-709	Y	700	2	2	0.931985	0.945024																.\4_T_Plot\SL\TRIAE_CS42_2DS_TGACv1_177719_AA0583150.2--700--tae-miR156_degradome.jpg	.\4_T_Plot\NN\TRIAE_CS42_2DS_TGACv1_177719_AA0583150.2--700--tae-miR156_degradome.jpg
tae-miR156	UGACAGAAGAGAGUGAGCACA	TRIAE_CS42_2DS_TGACv1_177719_AA0583150.1		sp|Q6Z461|SPL13_ORYSJ Squamosa promoter-binding-like protein 13 OS=Oryza sativa subsp. japonica GN=SPL13 PE=2 SV=1//1.31169e-33	GO:0003677(DNA binding);GO:0003700(transcription factor activity, sequence-specific DNA binding);GO:0005634(nucleus);GO:0005737(cytoplasm);GO:0006351(transcription, DNA-templated);GO:0006355(regulation of transcription, DNA-templated);GO:0009908(flower development);GO:0010321(regulation of vegetative phase change);GO:0046872(metal ion binding)	ko04075(Plant hormone signal transduction)	3	725-745	Y	736	2	2	0.931985	0.945024																.\4_T_Plot\SL\TRIAE_CS42_2DS_TGACv1_177719_AA0583150.1--736--tae-miR156_degradome.jpg	.\4_T_Plot\NN\TRIAE_CS42_2DS_TGACv1_177719_AA0583150.1--736--tae-miR156_degradome.jpg
tae-miR156	UGACAGAAGAGAGUGAGCACA	TRIAE_CS42_7DS_TGACv1_621401_AA2014240.1		sp|Q6YZE8|SPL16_ORYSJ Squamosa promoter-binding-like protein 16 OS=Oryza sativa subsp. japonica GN=SPL16 PE=2 SV=1//4.70418e-110	GO:0003677(DNA binding);GO:0003700(transcription factor activity, sequence-specific DNA binding);GO:0005634(nucleus);GO:0006351(transcription, DNA-templated);GO:0006355(regulation of transcription, DNA-templated);GO:0046872(metal ion binding);GO:0048653(anther development)	ko04075(Plant hormone signal transduction)	1	1473-1493	Y	1484		2		0.954818																NA	.\4_T_Plot\NN\TRIAE_CS42_7DS_TGACv1_621401_AA2014240.1--1484--tae-miR156_degradome.jpg
tae-miR156	UGACAGAAGAGAGUGAGCACA	TRIAE_CS42_7BS_TGACv1_594382_AA1957310.1		sp|Q6YZE8|SPL16_ORYSJ Squamosa promoter-binding-like protein 16 OS=Oryza sativa subsp. japonica GN=SPL16 PE=2 SV=1//1.89854e-108	GO:0003677(DNA binding);GO:0003700(transcription factor activity, sequence-specific DNA binding);GO:0005634(nucleus);GO:0006351(transcription, DNA-templated);GO:0006355(regulation of transcription, DNA-templated);GO:0046872(metal ion binding);GO:0048653(anther development)	ko04075(Plant hormone signal transduction)	1	1329-1349	Y	1340		2		0.954818																NA	.\4_T_Plot\NN\TRIAE_CS42_7BS_TGACv1_594382_AA1957310.1--1340--tae-miR156_degradome.jpg
tae-miR156	UGACAGAAGAGAGUGAGCACA	TRIAE_CS42_7AS_TGACv1_570449_AA1835860.1		sp|Q6YZE8|SPL16_ORYSJ Squamosa promoter-binding-like protein 16 OS=Oryza sativa subsp. japonica GN=SPL16 PE=2 SV=1//3.13847e-111	GO:0003677(DNA binding);GO:0003700(transcription factor activity, sequence-specific DNA binding);GO:0005634(nucleus);GO:0006351(transcription, DNA-templated);GO:0006355(regulation of transcription, DNA-templated);GO:0046872(metal ion binding);GO:0048653(anther development)	ko04075(Plant hormone signal transduction)	1	1163-1183	Y	1174		3		0.625775																NA	.\4_T_Plot\NN\TRIAE_CS42_7AS_TGACv1_570449_AA1835860.1--1174--tae-miR156_degradome.jpg
tae-miR156	UGACAGAAGAGAGUGAGCACA	TRIAE_CS42_5DL_TGACv1_432985_AA1396830.1		sp|Q0J0K1|SPL18_ORYSJ Squamosa promoter-binding-like protein 18 OS=Oryza sativa subsp. japonica GN=SPL18 PE=2 SV=1//4.56742e-106	GO:0003677(DNA binding);GO:0003700(transcription factor activity, sequence-specific DNA binding);GO:0005634(nucleus);GO:0006351(transcription, DNA-templated);GO:0006355(regulation of transcription, DNA-templated);GO:0046872(metal ion binding);GO:0048653(anther development)	ko04075(Plant hormone signal transduction)	1	1752-1772	Y	1763		3		0.625775																NA	.\4_T_Plot\NN\TRIAE_CS42_5DL_TGACv1_432985_AA1396830.1--1763--tae-miR156_degradome.jpg
tae-miR156	UGACAGAAGAGAGUGAGCACA	TRIAE_CS42_5AL_TGACv1_377393_AA1246520.1		sp|Q0J0K1|SPL18_ORYSJ Squamosa promoter-binding-like protein 18 OS=Oryza sativa subsp. japonica GN=SPL18 PE=2 SV=1//2.07467e-106	GO:0003677(DNA binding);GO:0003700(transcription factor activity, sequence-specific DNA binding);GO:0005634(nucleus);GO:0006351(transcription, DNA-templated);GO:0006355(regulation of transcription, DNA-templated);GO:0046872(metal ion binding);GO:0048653(anther development)	ko04075(Plant hormone signal transduction)	1	1559-1579	Y	1570		3		0.625775																NA	.\4_T_Plot\NN\TRIAE_CS42_5AL_TGACv1_377393_AA1246520.1--1570--tae-miR156_degradome.jpg
tae-miR156	UGACAGAAGAGAGUGAGCACA	TRIAE_CS42_5BL_TGACv1_406028_AA1339440.1		sp|Q0J0K1|SPL18_ORYSJ Squamosa promoter-binding-like protein 18 OS=Oryza sativa subsp. japonica GN=SPL18 PE=2 SV=1//7.62841e-108	GO:0003677(DNA binding);GO:0003700(transcription factor activity, sequence-specific DNA binding);GO:0005634(nucleus);GO:0006351(transcription, DNA-templated);GO:0006355(regulation of transcription, DNA-templated);GO:0046872(metal ion binding);GO:0048653(anther development)	ko04075(Plant hormone signal transduction)	1	1725-1745	Y	1736		3		0.625775																NA	.\4_T_Plot\NN\TRIAE_CS42_5BL_TGACv1_406028_AA1339440.1--1736--tae-miR156_degradome.jpg
tae-miR156	UGACAGAAGAGAGUGAGCACA	TRIAE_CS42_5AL_TGACv1_377393_AA1246520.2		sp|Q0J0K1|SPL18_ORYSJ Squamosa promoter-binding-like protein 18 OS=Oryza sativa subsp. japonica GN=SPL18 PE=2 SV=1//2.07467e-106	GO:0003677(DNA binding);GO:0003700(transcription factor activity, sequence-specific DNA binding);GO:0005634(nucleus);GO:0006351(transcription, DNA-templated);GO:0006355(regulation of transcription, DNA-templated);GO:0046872(metal ion binding);GO:0048653(anther development)	ko04075(Plant hormone signal transduction)	1	1577-1597	Y	1588		3		0.625775																NA	.\4_T_Plot\NN\TRIAE_CS42_5AL_TGACv1_377393_AA1246520.2--1588--tae-miR156_degradome.jpg
tae-miR156	UGACAGAAGAGAGUGAGCACA	TRIAE_CS42_7AS_TGACv1_569032_AA1805200.1		sp|A3C057|SPL17_ORYSJ Squamosa promoter-binding-like protein 17 OS=Oryza sativa subsp. japonica GN=SPL17 PE=2 SV=2//6.79303e-101	GO:0003677(DNA binding);GO:0003700(transcription factor activity, sequence-specific DNA binding);GO:0005634(nucleus);GO:0005737(cytoplasm);GO:0006351(transcription, DNA-templated);GO:0006355(regulation of transcription, DNA-templated);GO:0010228(vegetative to reproductive phase transition of meristem);GO:0046872(metal ion binding);GO:0048366(leaf development);GO:0048653(anther development);GO:200…	ko04075(Plant hormone signal transduction)	1	917-937	Y	928	2	2	0.943291	0.954818																.\4_T_Plot\SL\TRIAE_CS42_7AS_TGACv1_569032_AA1805200.1--928--tae-miR156_degradome.jpg	.\4_T_Plot\NN\TRIAE_CS42_7AS_TGACv1_569032_AA1805200.1--928--tae-miR156_degradome.jpg
tae-miR156	UGACAGAAGAGAGUGAGCACA	TRIAE_CS42_7DS_TGACv1_622188_AA2034840.1		sp|A3C057|SPL17_ORYSJ Squamosa promoter-binding-like protein 17 OS=Oryza sativa subsp. japonica GN=SPL17 PE=2 SV=2//1.00329e-100	GO:0003677(DNA binding);GO:0003700(transcription factor activity, sequence-specific DNA binding);GO:0005634(nucleus);GO:0005737(cytoplasm);GO:0006351(transcription, DNA-templated);GO:0006355(regulation of transcription, DNA-templated);GO:0010228(vegetative to reproductive phase transition of meristem);GO:0046872(metal ion binding);GO:0048366(leaf development);GO:0048653(anther development);GO:200…	ko04075(Plant hormone signal transduction)	1	1185-1205	Y	1196	2	2	0.943291	0.954818																.\4_T_Plot\SL\TRIAE_CS42_7DS_TGACv1_622188_AA2034840.1--1196--tae-miR156_degradome.jpg	.\4_T_Plot\NN\TRIAE_CS42_7DS_TGACv1_622188_AA2034840.1--1196--tae-miR156_degradome.jpg
tae-miR156	UGACAGAAGAGAGUGAGCACA	TRIAE_CS42_7BS_TGACv1_593254_AA1949880.1		sp|A3C057|SPL17_ORYSJ Squamosa promoter-binding-like protein 17 OS=Oryza sativa subsp. japonica GN=SPL17 PE=2 SV=2//1.93762e-99	GO:0003677(DNA binding);GO:0003700(transcription factor activity, sequence-specific DNA binding);GO:0005634(nucleus);GO:0005737(cytoplasm);GO:0006351(transcription, DNA-templated);GO:0006355(regulation of transcription, DNA-templated);GO:0010228(vegetative to reproductive phase transition of meristem);GO:0046872(metal ion binding);GO:0048366(leaf development);GO:0048653(anther development);GO:200…	ko04075(Plant hormone signal transduction)	1	1007-1027	Y	1018	2	2	0.943291	0.954818																.\4_T_Plot\SL\TRIAE_CS42_7BS_TGACv1_593254_AA1949880.1--1018--tae-miR156_degradome.jpg	.\4_T_Plot\NN\TRIAE_CS42_7BS_TGACv1_593254_AA1949880.1--1018--tae-miR156_degradome.jpg
tae-miR159a	UUUGGAUUGAAGGGAGCUCUG	TRIAE_CS42_1AL_TGACv1_000571_AA0014890.1		-	-	-	3.5	631-651	Y	642		0		0.066412																NA	.\4_T_Plot\NN\TRIAE_CS42_1AL_TGACv1_000571_AA0014890.1--642--tae-miR159a_degradome.jpg
tae-miR159a	UUUGGAUUGAAGGGAGCUCUG	TRIAE_CS42_1BL_TGACv1_031078_AA0107280.1		-	-	-	3.5	793-813	Y	804		2		0.956678																NA	.\4_T_Plot\NN\TRIAE_CS42_1BL_TGACv1_031078_AA0107280.1--804--tae-miR159a_degradome.jpg
tae-miR159a	UUUGGAUUGAAGGGAGCUCUG	TRIAE_CS42_3DS_TGACv1_272147_AA0915620.1		-	-	ko04144(Endocytosis)	3.5	800-820	Y	811		4		0.813193																NA	.\4_T_Plot\NN\TRIAE_CS42_3DS_TGACv1_272147_AA0915620.1--811--tae-miR159a_degradome.jpg
tae-miR159a	UUUGGAUUGAAGGGAGCUCUG	TRIAE_CS42_1AL_TGACv1_002945_AA0046600.1		sp|Q0JIC2|GAM1_ORYSJ Transcription factor GAMYB OS=Oryza sativa subsp. japonica GN=GAM1 PE=2 SV=1//2.58809e-70	GO:0003677(DNA binding);GO:0003700(transcription factor activity, sequence-specific DNA binding);GO:0005634(nucleus);GO:0006355(regulation of transcription, DNA-templated);GO:0009723(response to ethylene);GO:0009740(gibberellic acid mediated signaling pathway);GO:0009751(response to salicylic acid);GO:0043068(positive regulation of programmed cell death);GO:0045893(positive regulation of transcri…	-	4	1775-1795	Y	1786	3		0.556546																	.\4_T_Plot\SL\TRIAE_CS42_1AL_TGACv1_002945_AA0046600.1--1786--tae-miR159a_degradome.jpg	NA
tae-miR159a	UUUGGAUUGAAGGGAGCUCUG	TRIAE_CS42_1BL_TGACv1_032297_AA0128130.2		sp|Q0JIC2|GAM1_ORYSJ Transcription factor GAMYB OS=Oryza sativa subsp. japonica GN=GAM1 PE=2 SV=1//4.3121e-142	GO:0003677(DNA binding);GO:0003700(transcription factor activity, sequence-specific DNA binding);GO:0005634(nucleus);GO:0006355(regulation of transcription, DNA-templated);GO:0009740(gibberellic acid mediated signaling pathway);GO:0009789(positive regulation of abscisic acid-activated signaling pathway);GO:0043068(positive regulation of programmed cell death);GO:0045893(positive regulation of tra…	ko00190(Oxidative phosphorylation);ko00860(Porphyrin and chlorophyll metabolism)	4	1070-1090	Y	1081	3		0.556546																	.\4_T_Plot\SL\TRIAE_CS42_1BL_TGACv1_032297_AA0128130.2--1081--tae-miR159a_degradome.jpg	NA
tae-miR159a	UUUGGAUUGAAGGGAGCUCUG	TRIAE_CS42_1DL_TGACv1_062854_AA0220950.1		sp|A2WW87|GAM1_ORYSI Transcription factor GAMYB OS=Oryza sativa subsp. indica GN=GAM1 PE=2 SV=1//3.87505e-132	GO:0003677(DNA binding);GO:0003700(transcription factor activity, sequence-specific DNA binding);GO:0005634(nucleus);GO:0006355(regulation of transcription, DNA-templated);GO:0009740(gibberellic acid mediated signaling pathway);GO:0009789(positive regulation of abscisic acid-activated signaling pathway);GO:0043068(positive regulation of programmed cell death);GO:0045893(positive regulation of tra…	ko00190(Oxidative phosphorylation);ko00860(Porphyrin and chlorophyll metabolism)	4	1072-1092	Y	1083	2		0.887137																	.\4_T_Plot\SL\TRIAE_CS42_1DL_TGACv1_062854_AA0220950.1--1083--tae-miR159a_degradome.jpg	NA
tae-miR159a	UUUGGAUUGAAGGGAGCUCUG	TRIAE_CS42_1DL_TGACv1_062854_AA0220950.2		sp|A2WW87|GAM1_ORYSI Transcription factor GAMYB OS=Oryza sativa subsp. indica GN=GAM1 PE=2 SV=1//3.87505e-132	GO:0003677(DNA binding);GO:0003700(transcription factor activity, sequence-specific DNA binding);GO:0005634(nucleus);GO:0006355(regulation of transcription, DNA-templated);GO:0009740(gibberellic acid mediated signaling pathway);GO:0009789(positive regulation of abscisic acid-activated signaling pathway);GO:0043068(positive regulation of programmed cell death);GO:0045893(positive regulation of tra…	ko00190(Oxidative phosphorylation);ko00860(Porphyrin and chlorophyll metabolism)	4	1067-1087	Y	1078	2		0.887137																	.\4_T_Plot\SL\TRIAE_CS42_1DL_TGACv1_062854_AA0220950.2--1078--tae-miR159a_degradome.jpg	NA
tae-miR159a	UUUGGAUUGAAGGGAGCUCUG	TRIAE_CS42_1DL_TGACv1_062854_AA0220950.3		sp|A2WW87|GAM1_ORYSI Transcription factor GAMYB OS=Oryza sativa subsp. indica GN=GAM1 PE=2 SV=1//3.87505e-132	GO:0003677(DNA binding);GO:0003700(transcription factor activity, sequence-specific DNA binding);GO:0005634(nucleus);GO:0006355(regulation of transcription, DNA-templated);GO:0009740(gibberellic acid mediated signaling pathway);GO:0009789(positive regulation of abscisic acid-activated signaling pathway);GO:0043068(positive regulation of programmed cell death);GO:0045893(positive regulation of tra…	ko00190(Oxidative phosphorylation);ko00860(Porphyrin and chlorophyll metabolism)	4	1067-1087	Y	1078	2		0.887137																	.\4_T_Plot\SL\TRIAE_CS42_1DL_TGACv1_062854_AA0220950.3--1078--tae-miR159a_degradome.jpg	NA
tae-miR159a	UUUGGAUUGAAGGGAGCUCUG	TRIAE_CS42_1BL_TGACv1_032297_AA0128130.1		sp|Q0JIC2|GAM1_ORYSJ Transcription factor GAMYB OS=Oryza sativa subsp. japonica GN=GAM1 PE=2 SV=1//4.3121e-142	GO:0003677(DNA binding);GO:0003700(transcription factor activity, sequence-specific DNA binding);GO:0005634(nucleus);GO:0006355(regulation of transcription, DNA-templated);GO:0009740(gibberellic acid mediated signaling pathway);GO:0009789(positive regulation of abscisic acid-activated signaling pathway);GO:0043068(positive regulation of programmed cell death);GO:0045893(positive regulation of tra…	ko00190(Oxidative phosphorylation);ko00860(Porphyrin and chlorophyll metabolism)	4	1070-1090	Y	1081	3		0.556546																	.\4_T_Plot\SL\TRIAE_CS42_1BL_TGACv1_032297_AA0128130.1--1081--tae-miR159a_degradome.jpg	NA
tae-miR159a	UUUGGAUUGAAGGGAGCUCUG	TRIAE_CS42_3AS_TGACv1_211194_AA0686570.2		-	-	ko04144(Endocytosis)	3	873-893	Y	884	2	2	0.373422	0.396191																.\4_T_Plot\SL\TRIAE_CS42_3AS_TGACv1_211194_AA0686570.2--884--tae-miR159a_degradome.jpg	.\4_T_Plot\NN\TRIAE_CS42_3AS_TGACv1_211194_AA0686570.2--884--tae-miR159a_degradome.jpg
tae-miR159a	UUUGGAUUGAAGGGAGCUCUG	TRIAE_CS42_3AS_TGACv1_211194_AA0686570.1		-	-	ko04144(Endocytosis)	3	953-973	Y	964	2	2	0.373422	0.396191																.\4_T_Plot\SL\TRIAE_CS42_3AS_TGACv1_211194_AA0686570.1--964--tae-miR159a_degradome.jpg	.\4_T_Plot\NN\TRIAE_CS42_3AS_TGACv1_211194_AA0686570.1--964--tae-miR159a_degradome.jpg
tae-miR159a	UUUGGAUUGAAGGGAGCUCUG	TRIAE_CS42_3AS_TGACv1_211194_AA0686570.3		-	-	ko04144(Endocytosis)	3	839-859	Y	850	2	2	0.373422	0.396191																.\4_T_Plot\SL\TRIAE_CS42_3AS_TGACv1_211194_AA0686570.3--850--tae-miR159a_degradome.jpg	.\4_T_Plot\NN\TRIAE_CS42_3AS_TGACv1_211194_AA0686570.3--850--tae-miR159a_degradome.jpg
tae-miR159a	UUUGGAUUGAAGGGAGCUCUG	TRIAE_CS42_3B_TGACv1_222649_AA0768570.1		-	-	ko04144(Endocytosis)	3.5	795-815	Y	806	2	2	0.945458	0.956678																.\4_T_Plot\SL\TRIAE_CS42_3B_TGACv1_222649_AA0768570.1--806--tae-miR159a_degradome.jpg	.\4_T_Plot\NN\TRIAE_CS42_3B_TGACv1_222649_AA0768570.1--806--tae-miR159a_degradome.jpg
tae-miR160	UGCCUGGCUCCCUGUAUGCCA	TRIAE_CS42_7AL_TGACv1_558468_AA1793590.2		sp|Q653H7|ARFR_ORYSJ Auxin response factor 18 OS=Oryza sativa subsp. japonica GN=ARF18 PE=2 SV=1//0	GO:0003677(DNA binding);GO:0003700(transcription factor activity, sequence-specific DNA binding);GO:0005634(nucleus);GO:0006351(transcription, DNA-templated);GO:0006355(regulation of transcription, DNA-templated);GO:0007389(pattern specification process);GO:0009733(response to auxin);GO:0009734(auxin-activated signaling pathway);GO:0035198(miRNA binding);GO:0048829(root cap development);GO:005130…	ko04075(Plant hormone signal transduction)	1	1681-1701	Y	1692	2	0	0.965825	0.0766661																.\4_T_Plot\SL\TRIAE_CS42_7AL_TGACv1_558468_AA1793590.2--1692--tae-miR160_degradome.jpg	.\4_T_Plot\NN\TRIAE_CS42_7AL_TGACv1_558468_AA1793590.2--1692--tae-miR160_degradome.jpg
tae-miR160	UGCCUGGCUCCCUGUAUGCCA	TRIAE_CS42_7AL_TGACv1_558468_AA1793590.1		sp|Q653H7|ARFR_ORYSJ Auxin response factor 18 OS=Oryza sativa subsp. japonica GN=ARF18 PE=2 SV=1//0	GO:0003677(DNA binding);GO:0003700(transcription factor activity, sequence-specific DNA binding);GO:0005634(nucleus);GO:0006351(transcription, DNA-templated);GO:0006355(regulation of transcription, DNA-templated);GO:0007389(pattern specification process);GO:0009733(response to auxin);GO:0009734(auxin-activated signaling pathway);GO:0035198(miRNA binding);GO:0048829(root cap development);GO:005130…	ko04075(Plant hormone signal transduction)	1	1735-1755	Y	1746	2	0	0.965825	0.0766661																.\4_T_Plot\SL\TRIAE_CS42_7AL_TGACv1_558468_AA1793590.1--1746--tae-miR160_degradome.jpg	.\4_T_Plot\NN\TRIAE_CS42_7AL_TGACv1_558468_AA1793590.1--1746--tae-miR160_degradome.jpg
tae-miR160	UGCCUGGCUCCCUGUAUGCCA	TRIAE_CS42_7AL_TGACv1_558468_AA1793590.3		sp|Q653H7|ARFR_ORYSJ Auxin response factor 18 OS=Oryza sativa subsp. japonica GN=ARF18 PE=2 SV=1//0	GO:0003677(DNA binding);GO:0003700(transcription factor activity, sequence-specific DNA binding);GO:0005634(nucleus);GO:0006351(transcription, DNA-templated);GO:0006355(regulation of transcription, DNA-templated);GO:0007389(pattern specification process);GO:0009733(response to auxin);GO:0009734(auxin-activated signaling pathway);GO:0035198(miRNA binding);GO:0048829(root cap development);GO:005130…	ko04075(Plant hormone signal transduction)	1	1831-1851	Y	1842	2	0	0.965825	0.0766661																.\4_T_Plot\SL\TRIAE_CS42_7AL_TGACv1_558468_AA1793590.3--1842--tae-miR160_degradome.jpg	.\4_T_Plot\NN\TRIAE_CS42_7AL_TGACv1_558468_AA1793590.3--1842--tae-miR160_degradome.jpg
tae-miR160	UGCCUGGCUCCCUGUAUGCCA	TRIAE_CS42_7DL_TGACv1_602779_AA1968430.4		sp|Q653H7|ARFR_ORYSJ Auxin response factor 18 OS=Oryza sativa subsp. japonica GN=ARF18 PE=2 SV=1//0	GO:0003677(DNA binding);GO:0003700(transcription factor activity, sequence-specific DNA binding);GO:0005634(nucleus);GO:0006351(transcription, DNA-templated);GO:0006355(regulation of transcription, DNA-templated);GO:0007389(pattern specification process);GO:0009733(response to auxin);GO:0009734(auxin-activated signaling pathway);GO:0035198(miRNA binding);GO:0048829(root cap development);GO:005130…	ko04075(Plant hormone signal transduction)	1	2066-2086	Y	2077	0	0	0.0771264	0.0766661																.\4_T_Plot\SL\TRIAE_CS42_7DL_TGACv1_602779_AA1968430.4--2077--tae-miR160_degradome.jpg	.\4_T_Plot\NN\TRIAE_CS42_7DL_TGACv1_602779_AA1968430.4--2077--tae-miR160_degradome.jpg
tae-miR160	UGCCUGGCUCCCUGUAUGCCA	TRIAE_CS42_7BL_TGACv1_576749_AA1853680.1		sp|Q653H7|ARFR_ORYSJ Auxin response factor 18 OS=Oryza sativa subsp. japonica GN=ARF18 PE=2 SV=1//0	GO:0003677(DNA binding);GO:0003700(transcription factor activity, sequence-specific DNA binding);GO:0005634(nucleus);GO:0006351(transcription, DNA-templated);GO:0006355(regulation of transcription, DNA-templated);GO:0007389(pattern specification process);GO:0009733(response to auxin);GO:0009734(auxin-activated signaling pathway);GO:0035198(miRNA binding);GO:0048829(root cap development);GO:005130…	ko04075(Plant hormone signal transduction)	1	1789-1809	Y	1800	2	0	0.965825	0.0766661																.\4_T_Plot\SL\TRIAE_CS42_7BL_TGACv1_576749_AA1853680.1--1800--tae-miR160_degradome.jpg	.\4_T_Plot\NN\TRIAE_CS42_7BL_TGACv1_576749_AA1853680.1--1800--tae-miR160_degradome.jpg
tae-miR160	UGCCUGGCUCCCUGUAUGCCA	TRIAE_CS42_7BL_TGACv1_576749_AA1853680.2		sp|Q653H7|ARFR_ORYSJ Auxin response factor 18 OS=Oryza sativa subsp. japonica GN=ARF18 PE=2 SV=1//0	GO:0003677(DNA binding);GO:0003700(transcription factor activity, sequence-specific DNA binding);GO:0005634(nucleus);GO:0006351(transcription, DNA-templated);GO:0006355(regulation of transcription, DNA-templated);GO:0007389(pattern specification process);GO:0009733(response to auxin);GO:0009734(auxin-activated signaling pathway);GO:0035198(miRNA binding);GO:0048829(root cap development);GO:005130…	ko04075(Plant hormone signal transduction)	1	1789-1809	Y	1800	0	0	0.0771264	0.0766661																.\4_T_Plot\SL\TRIAE_CS42_7BL_TGACv1_576749_AA1853680.2--1800--tae-miR160_degradome.jpg	.\4_T_Plot\NN\TRIAE_CS42_7BL_TGACv1_576749_AA1853680.2--1800--tae-miR160_degradome.jpg
tae-miR160	UGCCUGGCUCCCUGUAUGCCA	TRIAE_CS42_7DL_TGACv1_602779_AA1968430.1		sp|Q653H7|ARFR_ORYSJ Auxin response factor 18 OS=Oryza sativa subsp. japonica GN=ARF18 PE=2 SV=1//0	GO:0003677(DNA binding);GO:0003700(transcription factor activity, sequence-specific DNA binding);GO:0005634(nucleus);GO:0006351(transcription, DNA-templated);GO:0006355(regulation of transcription, DNA-templated);GO:0007389(pattern specification process);GO:0009733(response to auxin);GO:0009734(auxin-activated signaling pathway);GO:0035198(miRNA binding);GO:0048829(root cap development);GO:005130…	ko04075(Plant hormone signal transduction)	1	2076-2096	Y	2087	2	0	0.965825	0.0766661																.\4_T_Plot\SL\TRIAE_CS42_7DL_TGACv1_602779_AA1968430.1--2087--tae-miR160_degradome.jpg	.\4_T_Plot\NN\TRIAE_CS42_7DL_TGACv1_602779_AA1968430.1--2087--tae-miR160_degradome.jpg
tae-miR160	UGCCUGGCUCCCUGUAUGCCA	TRIAE_CS42_7DL_TGACv1_602779_AA1968430.2		sp|Q653H7|ARFR_ORYSJ Auxin response factor 18 OS=Oryza sativa subsp. japonica GN=ARF18 PE=2 SV=1//0	GO:0003677(DNA binding);GO:0003700(transcription factor activity, sequence-specific DNA binding);GO:0005634(nucleus);GO:0006351(transcription, DNA-templated);GO:0006355(regulation of transcription, DNA-templated);GO:0007389(pattern specification process);GO:0009733(response to auxin);GO:0009734(auxin-activated signaling pathway);GO:0035198(miRNA binding);GO:0048829(root cap development);GO:005130…	ko04075(Plant hormone signal transduction)	1	1910-1930	Y	1921	2	0	0.965825	0.0766661																.\4_T_Plot\SL\TRIAE_CS42_7DL_TGACv1_602779_AA1968430.2--1921--tae-miR160_degradome.jpg	.\4_T_Plot\NN\TRIAE_CS42_7DL_TGACv1_602779_AA1968430.2--1921--tae-miR160_degradome.jpg
tae-miR160	UGCCUGGCUCCCUGUAUGCCA	TRIAE_CS42_7DL_TGACv1_602779_AA1968430.3		sp|Q653H7|ARFR_ORYSJ Auxin response factor 18 OS=Oryza sativa subsp. japonica GN=ARF18 PE=2 SV=1//0	GO:0003677(DNA binding);GO:0003700(transcription factor activity, sequence-specific DNA binding);GO:0005634(nucleus);GO:0006351(transcription, DNA-templated);GO:0006355(regulation of transcription, DNA-templated);GO:0007389(pattern specification process);GO:0009733(response to auxin);GO:0009734(auxin-activated signaling pathway);GO:0035198(miRNA binding);GO:0048829(root cap development);GO:005130…	ko04075(Plant hormone signal transduction)	1	1910-1930	Y	1921	0	0	0.0771264	0.0766661																.\4_T_Plot\SL\TRIAE_CS42_7DL_TGACv1_602779_AA1968430.3--1921--tae-miR160_degradome.jpg	.\4_T_Plot\NN\TRIAE_CS42_7DL_TGACv1_602779_AA1968430.3--1921--tae-miR160_degradome.jpg
tae-miR160	UGCCUGGCUCCCUGUAUGCCA	TRIAE_CS42_6DL_TGACv1_526473_AA1684570.1		sp|Q6K223|ARFH_ORYSJ Auxin response factor 8 OS=Oryza sativa subsp. japonica GN=ARF8 PE=2 SV=1//0	GO:0003677(DNA binding);GO:0003700(transcription factor activity, sequence-specific DNA binding);GO:0005634(nucleus);GO:0006351(transcription, DNA-templated);GO:0006355(regulation of transcription, DNA-templated);GO:0007389(pattern specification process);GO:0009733(response to auxin);GO:0009734(auxin-activated signaling pathway);GO:0035198(miRNA binding);GO:0048829(root cap development);GO:005130…	ko04075(Plant hormone signal transduction)	1	1509-1529	Y	1520	0	0	0.0771264	0.0766661																.\4_T_Plot\SL\TRIAE_CS42_6DL_TGACv1_526473_AA1684570.1--1520--tae-miR160_degradome.jpg	.\4_T_Plot\NN\TRIAE_CS42_6DL_TGACv1_526473_AA1684570.1--1520--tae-miR160_degradome.jpg
tae-miR160	UGCCUGGCUCCCUGUAUGCCA	TRIAE_CS42_6AL_TGACv1_471402_AA1508260.1		sp|Q6K223|ARFH_ORYSJ Auxin response factor 8 OS=Oryza sativa subsp. japonica GN=ARF8 PE=2 SV=1//0	GO:0003677(DNA binding);GO:0003700(transcription factor activity, sequence-specific DNA binding);GO:0005634(nucleus);GO:0006351(transcription, DNA-templated);GO:0006355(regulation of transcription, DNA-templated);GO:0007389(pattern specification process);GO:0009734(auxin-activated signaling pathway);GO:0009738(abscisic acid-activated signaling pathway);GO:0009743(response to carbohydrate);GO:0010…	ko04075(Plant hormone signal transduction)	1	1605-1625	Y	1616	0	0	0.0771264	0.0766661																.\4_T_Plot\SL\TRIAE_CS42_6AL_TGACv1_471402_AA1508260.1--1616--tae-miR160_degradome.jpg	.\4_T_Plot\NN\TRIAE_CS42_6AL_TGACv1_471402_AA1508260.1--1616--tae-miR160_degradome.jpg
tae-miR160	UGCCUGGCUCCCUGUAUGCCA	TRIAE_CS42_6AL_TGACv1_471402_AA1508260.2		sp|Q6K223|ARFH_ORYSJ Auxin response factor 8 OS=Oryza sativa subsp. japonica GN=ARF8 PE=2 SV=1//0	GO:0003677(DNA binding);GO:0003700(transcription factor activity, sequence-specific DNA binding);GO:0005634(nucleus);GO:0006351(transcription, DNA-templated);GO:0006355(regulation of transcription, DNA-templated);GO:0007389(pattern specification process);GO:0009733(response to auxin);GO:0009734(auxin-activated signaling pathway);GO:0035198(miRNA binding);GO:0048829(root cap development);GO:005130…	ko04075(Plant hormone signal transduction)	1	1508-1528	Y	1519	0	0	0.0771264	0.0766661																.\4_T_Plot\SL\TRIAE_CS42_6AL_TGACv1_471402_AA1508260.2--1519--tae-miR160_degradome.jpg	.\4_T_Plot\NN\TRIAE_CS42_6AL_TGACv1_471402_AA1508260.2--1519--tae-miR160_degradome.jpg
tae-miR160	UGCCUGGCUCCCUGUAUGCCA	TRIAE_CS42_6BL_TGACv1_499488_AA1584080.1		sp|Q6K223|ARFH_ORYSJ Auxin response factor 8 OS=Oryza sativa subsp. japonica GN=ARF8 PE=2 SV=1//0	GO:0003677(DNA binding);GO:0003700(transcription factor activity, sequence-specific DNA binding);GO:0005634(nucleus);GO:0006351(transcription, DNA-templated);GO:0006355(regulation of transcription, DNA-templated);GO:0007389(pattern specification process);GO:0009733(response to auxin);GO:0009734(auxin-activated signaling pathway);GO:0035198(miRNA binding);GO:0048829(root cap development);GO:005130…	ko04075(Plant hormone signal transduction)	1	1511-1531	Y	1522	0	0	0.0771264	0.0766661																.\4_T_Plot\SL\TRIAE_CS42_6BL_TGACv1_499488_AA1584080.1--1522--tae-miR160_degradome.jpg	.\4_T_Plot\NN\TRIAE_CS42_6BL_TGACv1_499488_AA1584080.1--1522--tae-miR160_degradome.jpg
tae-miR160	UGCCUGGCUCCCUGUAUGCCA	TRIAE_CS42_1DL_TGACv1_062229_AA0211020.2		sp|Q9AV47|ARFV_ORYSJ Auxin response factor 22 OS=Oryza sativa subsp. japonica GN=ARF22 PE=2 SV=1//0	GO:0003677(DNA binding);GO:0003700(transcription factor activity, sequence-specific DNA binding);GO:0005634(nucleus);GO:0006351(transcription, DNA-templated);GO:0006355(regulation of transcription, DNA-templated);GO:0007389(pattern specification process);GO:0009733(response to auxin);GO:0009734(auxin-activated signaling pathway);GO:0035198(miRNA binding);GO:0048829(root cap development);GO:005130…	ko04075(Plant hormone signal transduction)	1	1755-1775	Y	1766	0	0	0.0771264	0.0766661																.\4_T_Plot\SL\TRIAE_CS42_1DL_TGACv1_062229_AA0211020.2--1766--tae-miR160_degradome.jpg	.\4_T_Plot\NN\TRIAE_CS42_1DL_TGACv1_062229_AA0211020.2--1766--tae-miR160_degradome.jpg
tae-miR160	UGCCUGGCUCCCUGUAUGCCA	TRIAE_CS42_1BL_TGACv1_032954_AA0135740.1		sp|Q9AV47|ARFV_ORYSJ Auxin response factor 22 OS=Oryza sativa subsp. japonica GN=ARF22 PE=2 SV=1//0	GO:0003677(DNA binding);GO:0003700(transcription factor activity, sequence-specific DNA binding);GO:0005634(nucleus);GO:0006351(transcription, DNA-templated);GO:0006355(regulation of transcription, DNA-templated);GO:0007389(pattern specification process);GO:0009733(response to auxin);GO:0009734(auxin-activated signaling pathway);GO:0035198(miRNA binding);GO:0048829(root cap development);GO:005130…	ko04075(Plant hormone signal transduction)	1	1989-2009	Y	2000	0	0	0.0771264	0.0766661																.\4_T_Plot\SL\TRIAE_CS42_1BL_TGACv1_032954_AA0135740.1--2000--tae-miR160_degradome.jpg	.\4_T_Plot\NN\TRIAE_CS42_1BL_TGACv1_032954_AA0135740.1--2000--tae-miR160_degradome.jpg
tae-miR160	UGCCUGGCUCCCUGUAUGCCA	TRIAE_CS42_1BL_TGACv1_032954_AA0135740.2		sp|Q9AV47|ARFV_ORYSJ Auxin response factor 22 OS=Oryza sativa subsp. japonica GN=ARF22 PE=2 SV=1//0	GO:0003677(DNA binding);GO:0003700(transcription factor activity, sequence-specific DNA binding);GO:0005634(nucleus);GO:0006351(transcription, DNA-templated);GO:0006355(regulation of transcription, DNA-templated);GO:0007389(pattern specification process);GO:0009733(response to auxin);GO:0009734(auxin-activated signaling pathway);GO:0035198(miRNA binding);GO:0048829(root cap development);GO:005130…	ko04075(Plant hormone signal transduction)	1	2121-2141	Y	2132	0	0	0.0771264	0.0766661																.\4_T_Plot\SL\TRIAE_CS42_1BL_TGACv1_032954_AA0135740.2--2132--tae-miR160_degradome.jpg	.\4_T_Plot\NN\TRIAE_CS42_1BL_TGACv1_032954_AA0135740.2--2132--tae-miR160_degradome.jpg
tae-miR160	UGCCUGGCUCCCUGUAUGCCA	TRIAE_CS42_1AL_TGACv1_001035_AA0023850.1		sp|Q9AV47|ARFV_ORYSJ Auxin response factor 22 OS=Oryza sativa subsp. japonica GN=ARF22 PE=2 SV=1//0	GO:0003677(DNA binding);GO:0003700(transcription factor activity, sequence-specific DNA binding);GO:0005634(nucleus);GO:0006351(transcription, DNA-templated);GO:0006355(regulation of transcription, DNA-templated);GO:0007389(pattern specification process);GO:0009733(response to auxin);GO:0009734(auxin-activated signaling pathway);GO:0035198(miRNA binding);GO:0048829(root cap development);GO:005130…	ko04075(Plant hormone signal transduction)	1	1774-1794	Y	1785	0	0	0.0771264	0.0766661																.\4_T_Plot\SL\TRIAE_CS42_1AL_TGACv1_001035_AA0023850.1--1785--tae-miR160_degradome.jpg	.\4_T_Plot\NN\TRIAE_CS42_1AL_TGACv1_001035_AA0023850.1--1785--tae-miR160_degradome.jpg
tae-miR160	UGCCUGGCUCCCUGUAUGCCA	TRIAE_CS42_1DL_TGACv1_062229_AA0211020.1		sp|Q9AV47|ARFV_ORYSJ Auxin response factor 22 OS=Oryza sativa subsp. japonica GN=ARF22 PE=2 SV=1//0	GO:0003677(DNA binding);GO:0003700(transcription factor activity, sequence-specific DNA binding);GO:0005634(nucleus);GO:0006351(transcription, DNA-templated);GO:0006355(regulation of transcription, DNA-templated);GO:0007389(pattern specification process);GO:0009733(response to auxin);GO:0009734(auxin-activated signaling pathway);GO:0035198(miRNA binding);GO:0048829(root cap development);GO:005130…	ko04075(Plant hormone signal transduction)	1	1755-1775	Y	1766	0	0	0.0771264	0.0766661																.\4_T_Plot\SL\TRIAE_CS42_1DL_TGACv1_062229_AA0211020.1--1766--tae-miR160_degradome.jpg	.\4_T_Plot\NN\TRIAE_CS42_1DL_TGACv1_062229_AA0211020.1--1766--tae-miR160_degradome.jpg
tae-miR160	UGCCUGGCUCCCUGUAUGCCA	TRIAE_CS42_1AL_TGACv1_001035_AA0023850.2		sp|Q9AV47|ARFV_ORYSJ Auxin response factor 22 OS=Oryza sativa subsp. japonica GN=ARF22 PE=2 SV=1//0	GO:0003677(DNA binding);GO:0003700(transcription factor activity, sequence-specific DNA binding);GO:0005634(nucleus);GO:0006351(transcription, DNA-templated);GO:0006355(regulation of transcription, DNA-templated);GO:0007389(pattern specification process);GO:0009733(response to auxin);GO:0009734(auxin-activated signaling pathway);GO:0035198(miRNA binding);GO:0048829(root cap development);GO:005130…	ko04075(Plant hormone signal transduction)	1	1908-1928	Y	1919	0	0	0.0771264	0.0766661																.\4_T_Plot\SL\TRIAE_CS42_1AL_TGACv1_001035_AA0023850.2--1919--tae-miR160_degradome.jpg	.\4_T_Plot\NN\TRIAE_CS42_1AL_TGACv1_001035_AA0023850.2--1919--tae-miR160_degradome.jpg
tae-miR160	UGCCUGGCUCCCUGUAUGCCA	TRIAE_CS42_1DL_TGACv1_062229_AA0211020.3		sp|Q9AV47|ARFV_ORYSJ Auxin response factor 22 OS=Oryza sativa subsp. japonica GN=ARF22 PE=2 SV=1//0	GO:0003677(DNA binding);GO:0003700(transcription factor activity, sequence-specific DNA binding);GO:0005634(nucleus);GO:0006351(transcription, DNA-templated);GO:0006355(regulation of transcription, DNA-templated);GO:0007389(pattern specification process);GO:0009733(response to auxin);GO:0009734(auxin-activated signaling pathway);GO:0035198(miRNA binding);GO:0048829(root cap development);GO:005130…	ko04075(Plant hormone signal transduction)	1	1454-1474	Y	1465	0	0	0.0771264	0.0766661																.\4_T_Plot\SL\TRIAE_CS42_1DL_TGACv1_062229_AA0211020.3--1465--tae-miR160_degradome.jpg	.\4_T_Plot\NN\TRIAE_CS42_1DL_TGACv1_062229_AA0211020.3--1465--tae-miR160_degradome.jpg
tae-miR160	UGCCUGGCUCCCUGUAUGCCA	TRIAE_CS42_2BL_TGACv1_130167_AA0405470.1		sp|Q7XKK6|ARFJ_ORYSJ Auxin response factor 10 OS=Oryza sativa subsp. japonica GN=ARF10 PE=2 SV=3//0	GO:0003677(DNA binding);GO:0003700(transcription factor activity, sequence-specific DNA binding);GO:0005634(nucleus);GO:0006351(transcription, DNA-templated);GO:0006355(regulation of transcription, DNA-templated);GO:0007389(pattern specification process);GO:0009733(response to auxin);GO:0009734(auxin-activated signaling pathway);GO:0035198(miRNA binding);GO:0048829(root cap development);GO:005130…	ko04075(Plant hormone signal transduction)	2	1602-1622	Y	1613	0	0	0.0101355	0.0100729																.\4_T_Plot\SL\TRIAE_CS42_2BL_TGACv1_130167_AA0405470.1--1613--tae-miR160_degradome.jpg	.\4_T_Plot\NN\TRIAE_CS42_2BL_TGACv1_130167_AA0405470.1--1613--tae-miR160_degradome.jpg
tae-miR160	UGCCUGGCUCCCUGUAUGCCA	TRIAE_CS42_2DL_TGACv1_160096_AA0546620.1		sp|Q6K223|ARFH_ORYSJ Auxin response factor 8 OS=Oryza sativa subsp. japonica GN=ARF8 PE=2 SV=1//0	GO:0003677(DNA binding);GO:0003700(transcription factor activity, sequence-specific DNA binding);GO:0005634(nucleus);GO:0006351(transcription, DNA-templated);GO:0006355(regulation of transcription, DNA-templated);GO:0007389(pattern specification process);GO:0009733(response to auxin);GO:0009734(auxin-activated signaling pathway);GO:0035198(miRNA binding);GO:0048829(root cap development);GO:005130…	ko04075(Plant hormone signal transduction)	2	1606-1626	Y	1617	0	0	0.0101355	0.0100729																.\4_T_Plot\SL\TRIAE_CS42_2DL_TGACv1_160096_AA0546620.1--1617--tae-miR160_degradome.jpg	.\4_T_Plot\NN\TRIAE_CS42_2DL_TGACv1_160096_AA0546620.1--1617--tae-miR160_degradome.jpg
tae-miR160	UGCCUGGCUCCCUGUAUGCCA	TRIAE_CS42_2AL_TGACv1_094729_AA0302220.1		sp|Q6K223|ARFH_ORYSJ Auxin response factor 8 OS=Oryza sativa subsp. japonica GN=ARF8 PE=2 SV=1//0	GO:0003677(DNA binding);GO:0003700(transcription factor activity, sequence-specific DNA binding);GO:0005634(nucleus);GO:0006351(transcription, DNA-templated);GO:0006355(regulation of transcription, DNA-templated);GO:0007389(pattern specification process);GO:0009733(response to auxin);GO:0009734(auxin-activated signaling pathway);GO:0035198(miRNA binding);GO:0048829(root cap development);GO:005130…	ko04075(Plant hormone signal transduction)	2	1619-1639	Y	1630	0	0	0.0101355	0.0100729																.\4_T_Plot\SL\TRIAE_CS42_2AL_TGACv1_094729_AA0302220.1--1630--tae-miR160_degradome.jpg	.\4_T_Plot\NN\TRIAE_CS42_2AL_TGACv1_094729_AA0302220.1--1630--tae-miR160_degradome.jpg
tae-miR164	UGGAGAAGCAGGGCACGUGCA	TRIAE_CS42_5BS_TGACv1_423369_AA1375270.1		sp|Q84TE6|NAC22_ARATH NAC domain-containing protein 21/22 OS=Arabidopsis thaliana GN=NAC021 PE=1 SV=2//3.67089e-74	GO:0003677(DNA binding);GO:0003700(transcription factor activity, sequence-specific DNA binding);GO:0005634(nucleus);GO:0006351(transcription, DNA-templated);GO:0006355(regulation of transcription, DNA-templated);GO:0007275(multicellular organism development);GO:0009734(auxin-activated signaling pathway);GO:0010072(primary shoot apical meristem specification);GO:0048527(lateral root development)	ko03018(RNA degradation)	2	782-802	Y	793	0		0.0464281																	.\4_T_Plot\SL\TRIAE_CS42_5BS_TGACv1_423369_AA1375270.1--793--tae-miR164_degradome.jpg	NA
tae-miR164	UGGAGAAGCAGGGCACGUGCA	TRIAE_CS42_5BS_TGACv1_423369_AA1375270.3		sp|Q84TE6|NAC22_ARATH NAC domain-containing protein 21/22 OS=Arabidopsis thaliana GN=NAC021 PE=1 SV=2//3.67089e-74	GO:0003677(DNA binding);GO:0003700(transcription factor activity, sequence-specific DNA binding);GO:0005634(nucleus);GO:0006351(transcription, DNA-templated);GO:0006355(regulation of transcription, DNA-templated);GO:0007275(multicellular organism development);GO:0009734(auxin-activated signaling pathway);GO:0010072(primary shoot apical meristem specification);GO:0048527(lateral root development)	ko03018(RNA degradation)	2	785-805	Y	796	0		0.0464281																	.\4_T_Plot\SL\TRIAE_CS42_5BS_TGACv1_423369_AA1375270.3--796--tae-miR164_degradome.jpg	NA
tae-miR164	UGGAGAAGCAGGGCACGUGCA	TRIAE_CS42_5BS_TGACv1_423369_AA1375270.2		sp|Q84TE6|NAC22_ARATH NAC domain-containing protein 21/22 OS=Arabidopsis thaliana GN=NAC021 PE=1 SV=2//3.67089e-74	GO:0003677(DNA binding);GO:0003700(transcription factor activity, sequence-specific DNA binding);GO:0005634(nucleus);GO:0006351(transcription, DNA-templated);GO:0006355(regulation of transcription, DNA-templated);GO:0007275(multicellular organism development);GO:0009734(auxin-activated signaling pathway);GO:0010072(primary shoot apical meristem specification);GO:0048527(lateral root development)	ko03018(RNA degradation)	2	785-805	Y	796	0		0.0464281																	.\4_T_Plot\SL\TRIAE_CS42_5BS_TGACv1_423369_AA1375270.2--796--tae-miR164_degradome.jpg	NA
tae-miR164	UGGAGAAGCAGGGCACGUGCA	TRIAE_CS42_5DS_TGACv1_457110_AA1482510.1		sp|Q84TE6|NAC22_ARATH NAC domain-containing protein 21/22 OS=Arabidopsis thaliana GN=NAC021 PE=1 SV=2//2.8498e-74	GO:0003677(DNA binding);GO:0003700(transcription factor activity, sequence-specific DNA binding);GO:0005634(nucleus);GO:0006351(transcription, DNA-templated);GO:0006355(regulation of transcription, DNA-templated);GO:0007275(multicellular organism development);GO:0009734(auxin-activated signaling pathway);GO:0010072(primary shoot apical meristem specification);GO:0048527(lateral root development)	ko03018(RNA degradation)	2	741-761	Y	752	0		0.0464281																	.\4_T_Plot\SL\TRIAE_CS42_5DS_TGACv1_457110_AA1482510.1--752--tae-miR164_degradome.jpg	NA
tae-miR164	UGGAGAAGCAGGGCACGUGCA	TRIAE_CS42_5DS_TGACv1_457110_AA1482510.2		sp|Q84TE6|NAC22_ARATH NAC domain-containing protein 21/22 OS=Arabidopsis thaliana GN=NAC021 PE=1 SV=2//2.8498e-74	GO:0003677(DNA binding);GO:0003700(transcription factor activity, sequence-specific DNA binding);GO:0005634(nucleus);GO:0006351(transcription, DNA-templated);GO:0006355(regulation of transcription, DNA-templated);GO:0007275(multicellular organism development);GO:0009734(auxin-activated signaling pathway);GO:0010072(primary shoot apical meristem specification);GO:0048527(lateral root development)	ko03018(RNA degradation)	2	744-764	Y	755	0		0.0464281																	.\4_T_Plot\SL\TRIAE_CS42_5DS_TGACv1_457110_AA1482510.2--755--tae-miR164_degradome.jpg	NA
tae-miR164	UGGAGAAGCAGGGCACGUGCA	TRIAE_CS42_7BL_TGACv1_577097_AA1865870.1		sp|O04017|NAC98_ARATH Protein CUP-SHAPED COTYLEDON 2 OS=Arabidopsis thaliana GN=NAC098 PE=1 SV=1//1.00804e-74	GO:0003677(DNA binding);GO:0003700(transcription factor activity, sequence-specific DNA binding);GO:0005634(nucleus);GO:0006351(transcription, DNA-templated);GO:0006355(regulation of transcription, DNA-templated);GO:0007275(multicellular organism development);GO:0010072(primary shoot apical meristem specification);GO:0010160(formation of organ boundary);GO:0010223(secondary shoot formation);GO:00…	ko03018(RNA degradation)	2	862-882	Y	873	4		0.619763																	.\4_T_Plot\SL\TRIAE_CS42_7BL_TGACv1_577097_AA1865870.1--873--tae-miR164_degradome.jpg	NA
tae-miR164	UGGAGAAGCAGGGCACGUGCA	TRIAE_CS42_7AL_TGACv1_556150_AA1757040.1		sp|O04017|NAC98_ARATH Protein CUP-SHAPED COTYLEDON 2 OS=Arabidopsis thaliana GN=NAC098 PE=1 SV=1//1.70592e-68	GO:0003677(DNA binding);GO:0003700(transcription factor activity, sequence-specific DNA binding);GO:0005634(nucleus);GO:0006351(transcription, DNA-templated);GO:0006355(regulation of transcription, DNA-templated);GO:0007275(multicellular organism development);GO:0010072(primary shoot apical meristem specification);GO:0010160(formation of organ boundary);GO:0010223(secondary shoot formation);GO:00…	ko03018(RNA degradation)	2	917-937	Y	928	4		0.619763																	.\4_T_Plot\SL\TRIAE_CS42_7AL_TGACv1_556150_AA1757040.1--928--tae-miR164_degradome.jpg	NA
tae-miR164	UGGAGAAGCAGGGCACGUGCA	TRIAE_CS42_7DL_TGACv1_603025_AA1974000.1		sp|O04017|NAC98_ARATH Protein CUP-SHAPED COTYLEDON 2 OS=Arabidopsis thaliana GN=NAC098 PE=1 SV=1//4.15241e-69	GO:0003677(DNA binding);GO:0003700(transcription factor activity, sequence-specific DNA binding);GO:0005634(nucleus);GO:0006351(transcription, DNA-templated);GO:0006355(regulation of transcription, DNA-templated);GO:0007275(multicellular organism development);GO:0010072(primary shoot apical meristem specification);GO:0010160(formation of organ boundary);GO:0010223(secondary shoot formation);GO:00…	ko03018(RNA degradation)	2	900-920	Y	911	4		0.619763																	.\4_T_Plot\SL\TRIAE_CS42_7DL_TGACv1_603025_AA1974000.1--911--tae-miR164_degradome.jpg	NA
tae-miR167a	UGAAGCUGCCAGCAUGAUCUA	TRIAE_CS42_3DL_TGACv1_250136_AA0862810.1		-	-	-	4	1146-1166	Y	1157	0	0	0.066813	0.066412																.\4_T_Plot\SL\TRIAE_CS42_3DL_TGACv1_250136_AA0862810.1--1157--tae-miR167a_degradome.jpg	.\4_T_Plot\NN\TRIAE_CS42_3DL_TGACv1_250136_AA0862810.1--1157--tae-miR167a_degradome.jpg
tae-miR167a	UGAAGCUGCCAGCAUGAUCUA	TRIAE_CS42_7BS_TGACv1_592660_AA1942630.1		-	-	-	3.5	1698-1718	Y	1709	4	2	0.0955818	0.200862																.\4_T_Plot\SL\TRIAE_CS42_7BS_TGACv1_592660_AA1942630.1--1709--tae-miR167a_degradome.jpg	.\4_T_Plot\NN\TRIAE_CS42_7BS_TGACv1_592660_AA1942630.1--1709--tae-miR167a_degradome.jpg
tae-miR167a	UGAAGCUGCCAGCAUGAUCUA	TRIAE_CS42_2BL_TGACv1_129445_AA0383990.1		sp|Q258Y5|ARFL_ORYSI Auxin response factor 12 OS=Oryza sativa subsp. indica GN=ARF12 PE=3 SV=1//0	GO:0003677(DNA binding);GO:0003700(transcription factor activity, sequence-specific DNA binding);GO:0005515(protein binding);GO:0005634(nucleus);GO:0006351(transcription, DNA-templated);GO:0006355(regulation of transcription, DNA-templated);GO:0009733(response to auxin);GO:0009734(auxin-activated signaling pathway);GO:0009908(flower development)	ko04075(Plant hormone signal transduction)	4	2517-2538	Y	2528	3	2	0.661833	0.956678																.\4_T_Plot\SL\TRIAE_CS42_2BL_TGACv1_129445_AA0383990.1--2528--tae-miR167a_degradome.jpg	.\4_T_Plot\NN\TRIAE_CS42_2BL_TGACv1_129445_AA0383990.1--2528--tae-miR167a_degradome.jpg
tae-miR167a	UGAAGCUGCCAGCAUGAUCUA	TRIAE_CS42_2BL_TGACv1_129445_AA0383990.2		sp|Q258Y5|ARFL_ORYSI Auxin response factor 12 OS=Oryza sativa subsp. indica GN=ARF12 PE=3 SV=1//0	GO:0003677(DNA binding);GO:0003700(transcription factor activity, sequence-specific DNA binding);GO:0005515(protein binding);GO:0005634(nucleus);GO:0006351(transcription, DNA-templated);GO:0006355(regulation of transcription, DNA-templated);GO:0009733(response to auxin);GO:0009734(auxin-activated signaling pathway);GO:0009908(flower development)	ko04075(Plant hormone signal transduction)	4	2646-2667	Y	2657	3	2	0.661833	0.956678																.\4_T_Plot\SL\TRIAE_CS42_2BL_TGACv1_129445_AA0383990.2--2657--tae-miR167a_degradome.jpg	.\4_T_Plot\NN\TRIAE_CS42_2BL_TGACv1_129445_AA0383990.2--2657--tae-miR167a_degradome.jpg
tae-miR167a	UGAAGCUGCCAGCAUGAUCUA	TRIAE_CS42_2AL_TGACv1_093753_AA0286040.4		sp|Q258Y5|ARFL_ORYSI Auxin response factor 12 OS=Oryza sativa subsp. indica GN=ARF12 PE=3 SV=1//0	GO:0003677(DNA binding);GO:0003700(transcription factor activity, sequence-specific DNA binding);GO:0005515(protein binding);GO:0005634(nucleus);GO:0006351(transcription, DNA-templated);GO:0006355(regulation of transcription, DNA-templated);GO:0009733(response to auxin);GO:0009734(auxin-activated signaling pathway);GO:0009908(flower development)	ko04075(Plant hormone signal transduction)	4	2444-2465	Y	2455	3	2	0.661833	0.956678																.\4_T_Plot\SL\TRIAE_CS42_2AL_TGACv1_093753_AA0286040.4--2455--tae-miR167a_degradome.jpg	.\4_T_Plot\NN\TRIAE_CS42_2AL_TGACv1_093753_AA0286040.4--2455--tae-miR167a_degradome.jpg
tae-miR167a	UGAAGCUGCCAGCAUGAUCUA	TRIAE_CS42_2AL_TGACv1_093753_AA0286040.2		sp|Q258Y5|ARFL_ORYSI Auxin response factor 12 OS=Oryza sativa subsp. indica GN=ARF12 PE=3 SV=1//0	GO:0003677(DNA binding);GO:0003700(transcription factor activity, sequence-specific DNA binding);GO:0005515(protein binding);GO:0005634(nucleus);GO:0006351(transcription, DNA-templated);GO:0006355(regulation of transcription, DNA-templated);GO:0009733(response to auxin);GO:0009734(auxin-activated signaling pathway);GO:0009908(flower development)	ko04075(Plant hormone signal transduction)	4	2581-2602	Y	2592	3	2	0.661833	0.956678																.\4_T_Plot\SL\TRIAE_CS42_2AL_TGACv1_093753_AA0286040.2--2592--tae-miR167a_degradome.jpg	.\4_T_Plot\NN\TRIAE_CS42_2AL_TGACv1_093753_AA0286040.2--2592--tae-miR167a_degradome.jpg
tae-miR167a	UGAAGCUGCCAGCAUGAUCUA	TRIAE_CS42_2AL_TGACv1_093753_AA0286040.3		sp|Q258Y5|ARFL_ORYSI Auxin response factor 12 OS=Oryza sativa subsp. indica GN=ARF12 PE=3 SV=1//0	GO:0003677(DNA binding);GO:0003700(transcription factor activity, sequence-specific DNA binding);GO:0005515(protein binding);GO:0005634(nucleus);GO:0006351(transcription, DNA-templated);GO:0006355(regulation of transcription, DNA-templated);GO:0009733(response to auxin);GO:0009734(auxin-activated signaling pathway);GO:0009908(flower development)	ko04075(Plant hormone signal transduction)	4	2581-2602	Y	2592	3	2	0.661833	0.956678																.\4_T_Plot\SL\TRIAE_CS42_2AL_TGACv1_093753_AA0286040.3--2592--tae-miR167a_degradome.jpg	.\4_T_Plot\NN\TRIAE_CS42_2AL_TGACv1_093753_AA0286040.3--2592--tae-miR167a_degradome.jpg
tae-miR167a	UGAAGCUGCCAGCAUGAUCUA	TRIAE_CS42_2DL_TGACv1_157916_AA0501640.1		sp|Q258Y5|ARFL_ORYSI Auxin response factor 12 OS=Oryza sativa subsp. indica GN=ARF12 PE=3 SV=1//0	GO:0003677(DNA binding);GO:0003700(transcription factor activity, sequence-specific DNA binding);GO:0005515(protein binding);GO:0005634(nucleus);GO:0006351(transcription, DNA-templated);GO:0006355(regulation of transcription, DNA-templated);GO:0009733(response to auxin);GO:0009734(auxin-activated signaling pathway);GO:0009908(flower development)	ko04075(Plant hormone signal transduction)	4	2697-2718	Y	2708	3	2	0.661833	0.956678																.\4_T_Plot\SL\TRIAE_CS42_2DL_TGACv1_157916_AA0501640.1--2708--tae-miR167a_degradome.jpg	.\4_T_Plot\NN\TRIAE_CS42_2DL_TGACv1_157916_AA0501640.1--2708--tae-miR167a_degradome.jpg
tae-miR167a	UGAAGCUGCCAGCAUGAUCUA	TRIAE_CS42_2AL_TGACv1_093753_AA0286040.1		sp|Q258Y5|ARFL_ORYSI Auxin response factor 12 OS=Oryza sativa subsp. indica GN=ARF12 PE=3 SV=1//0	GO:0003677(DNA binding);GO:0003700(transcription factor activity, sequence-specific DNA binding);GO:0005515(protein binding);GO:0005634(nucleus);GO:0006351(transcription, DNA-templated);GO:0006355(regulation of transcription, DNA-templated);GO:0009733(response to auxin);GO:0009734(auxin-activated signaling pathway);GO:0009908(flower development)	ko04075(Plant hormone signal transduction)	4	2581-2602	Y	2592	3	2	0.661833	0.956678																.\4_T_Plot\SL\TRIAE_CS42_2AL_TGACv1_093753_AA0286040.1--2592--tae-miR167a_degradome.jpg	.\4_T_Plot\NN\TRIAE_CS42_2AL_TGACv1_093753_AA0286040.1--2592--tae-miR167a_degradome.jpg
tae-miR167c-5p	UGAAGCUGCCAGCAUGAUCUGC	TRIAE_CS42_3DL_TGACv1_250136_AA0862810.1		-	-	-	3	1145-1166	Y	1157	0	0	0.00554126	0.00550693																.\4_T_Plot\SL\TRIAE_CS42_3DL_TGACv1_250136_AA0862810.1--1157--tae-miR167c-5p_degradome.jpg	.\4_T_Plot\NN\TRIAE_CS42_3DL_TGACv1_250136_AA0862810.1--1157--tae-miR167c-5p_degradome.jpg
tae-miR171a	UGAUUGAGCCGUGCCAAUAUC	TRIAE_CS42_6DL_TGACv1_526527_AA1686200.1		sp|O81316|SCL6_ARATH Scarecrow-like protein 6 OS=Arabidopsis thaliana GN=SCL6 PE=1 SV=1//1.26778e-81	GO:0003700(transcription factor activity, sequence-specific DNA binding);GO:0005634(nucleus);GO:0006355(regulation of transcription, DNA-templated);GO:0030154(cell differentiation);GO:0043565(sequence-specific DNA binding)	-	1	1426-1446	Y	1437	0	0	0.0315953	0.0314021																.\4_T_Plot\SL\TRIAE_CS42_6DL_TGACv1_526527_AA1686200.1--1437--tae-miR171a_degradome.jpg	.\4_T_Plot\NN\TRIAE_CS42_6DL_TGACv1_526527_AA1686200.1--1437--tae-miR171a_degradome.jpg
tae-miR171a	UGAUUGAGCCGUGCCAAUAUC	TRIAE_CS42_5AL_TGACv1_374756_AA1208170.1		sp|O81316|SCL6_ARATH Scarecrow-like protein 6 OS=Arabidopsis thaliana GN=SCL6 PE=1 SV=1//1.17313e-77	GO:0003700(transcription factor activity, sequence-specific DNA binding);GO:0005634(nucleus);GO:0006355(regulation of transcription, DNA-templated);GO:0030154(cell differentiation);GO:0043565(sequence-specific DNA binding)	ko04075(Plant hormone signal transduction)	0	1350-1370	Y	1361	2	0	0.442533	0.0137105																.\4_T_Plot\SL\TRIAE_CS42_5AL_TGACv1_374756_AA1208170.1--1361--tae-miR171a_degradome.jpg	.\4_T_Plot\NN\TRIAE_CS42_5AL_TGACv1_374756_AA1208170.1--1361--tae-miR171a_degradome.jpg
tae-miR171a	UGAUUGAGCCGUGCCAAUAUC	TRIAE_CS42_6AL_TGACv1_472660_AA1524550.1		sp|O81316|SCL6_ARATH Scarecrow-like protein 6 OS=Arabidopsis thaliana GN=SCL6 PE=1 SV=1//5.60083e-85	GO:0003700(transcription factor activity, sequence-specific DNA binding);GO:0005634(nucleus);GO:0006355(regulation of transcription, DNA-templated);GO:0030154(cell differentiation);GO:0043565(sequence-specific DNA binding)	-	1	1433-1453	Y	1444	0	0	0.0315953	0.0314021																.\4_T_Plot\SL\TRIAE_CS42_6AL_TGACv1_472660_AA1524550.1--1444--tae-miR171a_degradome.jpg	.\4_T_Plot\NN\TRIAE_CS42_6AL_TGACv1_472660_AA1524550.1--1444--tae-miR171a_degradome.jpg
tae-miR171a	UGAUUGAGCCGUGCCAAUAUC	TRIAE_CS42_4DL_TGACv1_344250_AA1145420.1		sp|O81316|SCL6_ARATH Scarecrow-like protein 6 OS=Arabidopsis thaliana GN=SCL6 PE=1 SV=1//3.38209e-78	GO:0003700(transcription factor activity, sequence-specific DNA binding);GO:0005634(nucleus);GO:0006355(regulation of transcription, DNA-templated);GO:0030154(cell differentiation);GO:0043565(sequence-specific DNA binding)	ko04075(Plant hormone signal transduction)	0	1164-1184	Y	1175	2	0	0.442533	0.0137105																.\4_T_Plot\SL\TRIAE_CS42_4DL_TGACv1_344250_AA1145420.1--1175--tae-miR171a_degradome.jpg	.\4_T_Plot\NN\TRIAE_CS42_4DL_TGACv1_344250_AA1145420.1--1175--tae-miR171a_degradome.jpg
tae-miR171a	UGAUUGAGCCGUGCCAAUAUC	TRIAE_CS42_6BL_TGACv1_499416_AA1581960.1		sp|O81316|SCL6_ARATH Scarecrow-like protein 6 OS=Arabidopsis thaliana GN=SCL6 PE=1 SV=1//2.06346e-84	GO:0003700(transcription factor activity, sequence-specific DNA binding);GO:0005634(nucleus);GO:0006355(regulation of transcription, DNA-templated);GO:0030154(cell differentiation);GO:0043565(sequence-specific DNA binding)	-	1	1241-1261	Y	1252	0	0	0.0315953	0.0314021																.\4_T_Plot\SL\TRIAE_CS42_6BL_TGACv1_499416_AA1581960.1--1252--tae-miR171a_degradome.jpg	.\4_T_Plot\NN\TRIAE_CS42_6BL_TGACv1_499416_AA1581960.1--1252--tae-miR171a_degradome.jpg
tae-miR171a	UGAUUGAGCCGUGCCAAUAUC	TRIAE_CS42_4BL_TGACv1_321935_AA1066980.1		sp|O81316|SCL6_ARATH Scarecrow-like protein 6 OS=Arabidopsis thaliana GN=SCL6 PE=1 SV=1//2.92444e-78	GO:0003700(transcription factor activity, sequence-specific DNA binding);GO:0005634(nucleus);GO:0006355(regulation of transcription, DNA-templated);GO:0030154(cell differentiation);GO:0043565(sequence-specific DNA binding)	ko04075(Plant hormone signal transduction)	0	1128-1148	Y	1139		0		0.0137105																NA	.\4_T_Plot\NN\TRIAE_CS42_4BL_TGACv1_321935_AA1066980.1--1139--tae-miR171a_degradome.jpg
tae-miR171a	UGAUUGAGCCGUGCCAAUAUC	TRIAE_CS42_7AS_TGACv1_569364_AA1814320.2		sp|Q7XJM8|SCL27_ARATH Scarecrow-like protein 27 OS=Arabidopsis thaliana GN=SCL27 PE=2 SV=1//6.32096e-57	GO:0003700(transcription factor activity, sequence-specific DNA binding);GO:0005634(nucleus);GO:0006355(regulation of transcription, DNA-templated);GO:0030154(cell differentiation);GO:0043565(sequence-specific DNA binding)	ko04075(Plant hormone signal transduction)	1	825-845	Y	836	3	0	0.395519	0.0314021																.\4_T_Plot\SL\TRIAE_CS42_7AS_TGACv1_569364_AA1814320.2--836--tae-miR171a_degradome.jpg	.\4_T_Plot\NN\TRIAE_CS42_7AS_TGACv1_569364_AA1814320.2--836--tae-miR171a_degradome.jpg
tae-miR171a	UGAUUGAGCCGUGCCAAUAUC	TRIAE_CS42_4AL_TGACv1_288838_AA0959130.1		sp|O81316|SCL6_ARATH Scarecrow-like protein 6 OS=Arabidopsis thaliana GN=SCL6 PE=1 SV=1//1.68312e-57	GO:0003700(transcription factor activity, sequence-specific DNA binding);GO:0005634(nucleus);GO:0006355(regulation of transcription, DNA-templated);GO:0030154(cell differentiation);GO:0043565(sequence-specific DNA binding)	ko04075(Plant hormone signal transduction)	1	757-777	Y	768	2	0	0.74089	0.0314021																.\4_T_Plot\SL\TRIAE_CS42_4AL_TGACv1_288838_AA0959130.1--768--tae-miR171a_degradome.jpg	.\4_T_Plot\NN\TRIAE_CS42_4AL_TGACv1_288838_AA0959130.1--768--tae-miR171a_degradome.jpg
tae-miR171a	UGAUUGAGCCGUGCCAAUAUC	TRIAE_CS42_7AS_TGACv1_569364_AA1814320.1		sp|Q7XJM8|SCL27_ARATH Scarecrow-like protein 27 OS=Arabidopsis thaliana GN=SCL27 PE=2 SV=1//6.32096e-57	GO:0003700(transcription factor activity, sequence-specific DNA binding);GO:0005634(nucleus);GO:0006355(regulation of transcription, DNA-templated);GO:0030154(cell differentiation);GO:0043565(sequence-specific DNA binding)	ko04075(Plant hormone signal transduction)	1	1088-1108	Y	1099	2	2	0.74089	0.767168																.\4_T_Plot\SL\TRIAE_CS42_7AS_TGACv1_569364_AA1814320.1--1099--tae-miR171a_degradome.jpg	.\4_T_Plot\NN\TRIAE_CS42_7AS_TGACv1_569364_AA1814320.1--1099--tae-miR171a_degradome.jpg
tae-miR171a	UGAUUGAGCCGUGCCAAUAUC	TRIAE_CS42_7DS_TGACv1_622424_AA2039430.1		sp|Q7XJM8|SCL27_ARATH Scarecrow-like protein 27 OS=Arabidopsis thaliana GN=SCL27 PE=2 SV=1//5.45347e-59	GO:0003700(transcription factor activity, sequence-specific DNA binding);GO:0005634(nucleus);GO:0006355(regulation of transcription, DNA-templated);GO:0030154(cell differentiation);GO:0043565(sequence-specific DNA binding)	ko04075(Plant hormone signal transduction)	1	117-137	Y	128	2	0	0.74089	0.0314021																.\4_T_Plot\SL\TRIAE_CS42_7DS_TGACv1_622424_AA2039430.1--128--tae-miR171a_degradome.jpg	.\4_T_Plot\NN\TRIAE_CS42_7DS_TGACv1_622424_AA2039430.1--128--tae-miR171a_degradome.jpg
tae-miR171a	UGAUUGAGCCGUGCCAAUAUC	TRIAE_CS42_4AL_TGACv1_288838_AA0959130.2		sp|O81316|SCL6_ARATH Scarecrow-like protein 6 OS=Arabidopsis thaliana GN=SCL6 PE=1 SV=1//1.68312e-57	GO:0003700(transcription factor activity, sequence-specific DNA binding);GO:0005634(nucleus);GO:0006355(regulation of transcription, DNA-templated);GO:0030154(cell differentiation);GO:0043565(sequence-specific DNA binding)	ko04075(Plant hormone signal transduction)	1	757-777	Y	768	2	0	0.74089	0.0314021																.\4_T_Plot\SL\TRIAE_CS42_4AL_TGACv1_288838_AA0959130.2--768--tae-miR171a_degradome.jpg	.\4_T_Plot\NN\TRIAE_CS42_4AL_TGACv1_288838_AA0959130.2--768--tae-miR171a_degradome.jpg
tae-miR171b	UUGAGCCGUGCCAAUAUCACG	TRIAE_CS42_6BL_TGACv1_499416_AA1581960.1		sp|O81316|SCL6_ARATH Scarecrow-like protein 6 OS=Arabidopsis thaliana GN=SCL6 PE=1 SV=1//2.06346e-84	GO:0003700(transcription factor activity, sequence-specific DNA binding);GO:0005634(nucleus);GO:0006355(regulation of transcription, DNA-templated);GO:0030154(cell differentiation);GO:0043565(sequence-specific DNA binding)	-	2.5	1238-1258	Y	1249	2	2	0.322651	0.343226																.\4_T_Plot\SL\TRIAE_CS42_6BL_TGACv1_499416_AA1581960.1--1249--tae-miR171b_degradome.jpg	.\4_T_Plot\NN\TRIAE_CS42_6BL_TGACv1_499416_AA1581960.1--1249--tae-miR171b_degradome.jpg
tae-miR171b	UUGAGCCGUGCCAAUAUCACG	TRIAE_CS42_6AL_TGACv1_472660_AA1524550.1		sp|O81316|SCL6_ARATH Scarecrow-like protein 6 OS=Arabidopsis thaliana GN=SCL6 PE=1 SV=1//5.60083e-85	GO:0003700(transcription factor activity, sequence-specific DNA binding);GO:0005634(nucleus);GO:0006355(regulation of transcription, DNA-templated);GO:0030154(cell differentiation);GO:0043565(sequence-specific DNA binding)	-	2.5	1430-1450	Y	1441	2	2	0.322651	0.343226																.\4_T_Plot\SL\TRIAE_CS42_6AL_TGACv1_472660_AA1524550.1--1441--tae-miR171b_degradome.jpg	.\4_T_Plot\NN\TRIAE_CS42_6AL_TGACv1_472660_AA1524550.1--1441--tae-miR171b_degradome.jpg
tae-miR171b	UUGAGCCGUGCCAAUAUCACG	TRIAE_CS42_6DL_TGACv1_526527_AA1686200.1		sp|O81316|SCL6_ARATH Scarecrow-like protein 6 OS=Arabidopsis thaliana GN=SCL6 PE=1 SV=1//1.26778e-81	GO:0003700(transcription factor activity, sequence-specific DNA binding);GO:0005634(nucleus);GO:0006355(regulation of transcription, DNA-templated);GO:0030154(cell differentiation);GO:0043565(sequence-specific DNA binding)	-	2.5	1423-1443	Y	1434	2	2	0.322651	0.343226																.\4_T_Plot\SL\TRIAE_CS42_6DL_TGACv1_526527_AA1686200.1--1434--tae-miR171b_degradome.jpg	.\4_T_Plot\NN\TRIAE_CS42_6DL_TGACv1_526527_AA1686200.1--1434--tae-miR171b_degradome.jpg
tae-miR171b	UUGAGCCGUGCCAAUAUCACG	TRIAE_CS42_5AL_TGACv1_374756_AA1208170.1		sp|O81316|SCL6_ARATH Scarecrow-like protein 6 OS=Arabidopsis thaliana GN=SCL6 PE=1 SV=1//1.17313e-77	GO:0003700(transcription factor activity, sequence-specific DNA binding);GO:0005634(nucleus);GO:0006355(regulation of transcription, DNA-templated);GO:0030154(cell differentiation);GO:0043565(sequence-specific DNA binding)	ko04075(Plant hormone signal transduction)	1	1347-1367	Y	1358		2		0.42105																NA	.\4_T_Plot\NN\TRIAE_CS42_5AL_TGACv1_374756_AA1208170.1--1358--tae-miR171b_degradome.jpg
tae-miR171b	UUGAGCCGUGCCAAUAUCACG	TRIAE_CS42_4DL_TGACv1_344250_AA1145420.1		sp|O81316|SCL6_ARATH Scarecrow-like protein 6 OS=Arabidopsis thaliana GN=SCL6 PE=1 SV=1//3.38209e-78	GO:0003700(transcription factor activity, sequence-specific DNA binding);GO:0005634(nucleus);GO:0006355(regulation of transcription, DNA-templated);GO:0030154(cell differentiation);GO:0043565(sequence-specific DNA binding)	ko04075(Plant hormone signal transduction)	1	1161-1181	Y	1172		2		0.42105																NA	.\4_T_Plot\NN\TRIAE_CS42_4DL_TGACv1_344250_AA1145420.1--1172--tae-miR171b_degradome.jpg
tae-miR171b	UUGAGCCGUGCCAAUAUCACG	TRIAE_CS42_4BL_TGACv1_321935_AA1066980.1		sp|O81316|SCL6_ARATH Scarecrow-like protein 6 OS=Arabidopsis thaliana GN=SCL6 PE=1 SV=1//2.92444e-78	GO:0003700(transcription factor activity, sequence-specific DNA binding);GO:0005634(nucleus);GO:0006355(regulation of transcription, DNA-templated);GO:0030154(cell differentiation);GO:0043565(sequence-specific DNA binding)	ko04075(Plant hormone signal transduction)	1	1125-1145	Y	1136		2		0.42105																NA	.\4_T_Plot\NN\TRIAE_CS42_4BL_TGACv1_321935_AA1066980.1--1136--tae-miR171b_degradome.jpg
tae-miR171b	UUGAGCCGUGCCAAUAUCACG	TRIAE_CS42_1AL_TGACv1_000669_AA0016760.1		sp|O81316|SCL6_ARATH Scarecrow-like protein 6 OS=Arabidopsis thaliana GN=SCL6 PE=1 SV=1//6.87155e-78	GO:0003700(transcription factor activity, sequence-specific DNA binding);GO:0005634(nucleus);GO:0006355(regulation of transcription, DNA-templated);GO:0030154(cell differentiation);GO:0043565(sequence-specific DNA binding)	ko04075(Plant hormone signal transduction)	2	1128-1148	Y	1139		3		0.386899																NA	.\4_T_Plot\NN\TRIAE_CS42_1AL_TGACv1_000669_AA0016760.1--1139--tae-miR171b_degradome.jpg
tae-miR171b	UUGAGCCGUGCCAAUAUCACG	TRIAE_CS42_1BL_TGACv1_031862_AA0121890.1		sp|O81316|SCL6_ARATH Scarecrow-like protein 6 OS=Arabidopsis thaliana GN=SCL6 PE=1 SV=1//2.60955e-74	GO:0003700(transcription factor activity, sequence-specific DNA binding);GO:0005634(nucleus);GO:0006355(regulation of transcription, DNA-templated);GO:0030154(cell differentiation);GO:0043565(sequence-specific DNA binding)	ko04075(Plant hormone signal transduction)	2	1877-1897	Y	1888		3		0.386899																NA	.\4_T_Plot\NN\TRIAE_CS42_1BL_TGACv1_031862_AA0121890.1--1888--tae-miR171b_degradome.jpg
tae-miR171b	UUGAGCCGUGCCAAUAUCACG	TRIAE_CS42_1DL_TGACv1_062654_AA0217860.3		sp|O81316|SCL6_ARATH Scarecrow-like protein 6 OS=Arabidopsis thaliana GN=SCL6 PE=1 SV=1//8.06397e-78	GO:0003700(transcription factor activity, sequence-specific DNA binding);GO:0005634(nucleus);GO:0006355(regulation of transcription, DNA-templated);GO:0030154(cell differentiation);GO:0043565(sequence-specific DNA binding)	ko04075(Plant hormone signal transduction)	2	962-982	Y	973		3		0.386899																NA	.\4_T_Plot\NN\TRIAE_CS42_1DL_TGACv1_062654_AA0217860.3--973--tae-miR171b_degradome.jpg
tae-miR171b	UUGAGCCGUGCCAAUAUCACG	TRIAE_CS42_1DL_TGACv1_062654_AA0217860.1		sp|O81316|SCL6_ARATH Scarecrow-like protein 6 OS=Arabidopsis thaliana GN=SCL6 PE=1 SV=1//8.06397e-78	GO:0003700(transcription factor activity, sequence-specific DNA binding);GO:0005634(nucleus);GO:0006355(regulation of transcription, DNA-templated);GO:0030154(cell differentiation);GO:0043565(sequence-specific DNA binding)	ko04075(Plant hormone signal transduction)	2	1121-1141	Y	1132		3		0.386899																NA	.\4_T_Plot\NN\TRIAE_CS42_1DL_TGACv1_062654_AA0217860.1--1132--tae-miR171b_degradome.jpg
tae-miR171b	UUGAGCCGUGCCAAUAUCACG	TRIAE_CS42_1DL_TGACv1_062654_AA0217860.2		sp|O81316|SCL6_ARATH Scarecrow-like protein 6 OS=Arabidopsis thaliana GN=SCL6 PE=1 SV=1//8.06397e-78	GO:0003700(transcription factor activity, sequence-specific DNA binding);GO:0005634(nucleus);GO:0006355(regulation of transcription, DNA-templated);GO:0030154(cell differentiation);GO:0043565(sequence-specific DNA binding)	ko04075(Plant hormone signal transduction)	2	986-1006	Y	997		3		0.386899																NA	.\4_T_Plot\NN\TRIAE_CS42_1DL_TGACv1_062654_AA0217860.2--997--tae-miR171b_degradome.jpg
tae-miR171b	UUGAGCCGUGCCAAUAUCACG	TRIAE_CS42_7AS_TGACv1_569364_AA1814320.1		sp|Q7XJM8|SCL27_ARATH Scarecrow-like protein 27 OS=Arabidopsis thaliana GN=SCL27 PE=2 SV=1//6.32096e-57	GO:0003700(transcription factor activity, sequence-specific DNA binding);GO:0005634(nucleus);GO:0006355(regulation of transcription, DNA-templated);GO:0030154(cell differentiation);GO:0043565(sequence-specific DNA binding)	ko04075(Plant hormone signal transduction)	2	1085-1105	Y	1096	4		0.498768																	.\4_T_Plot\SL\TRIAE_CS42_7AS_TGACv1_569364_AA1814320.1--1096--tae-miR171b_degradome.jpg	NA
tae-miR171b	UUGAGCCGUGCCAAUAUCACG	TRIAE_CS42_4AL_TGACv1_288838_AA0959130.1		sp|O81316|SCL6_ARATH Scarecrow-like protein 6 OS=Arabidopsis thaliana GN=SCL6 PE=1 SV=1//1.68312e-57	GO:0003700(transcription factor activity, sequence-specific DNA binding);GO:0005634(nucleus);GO:0006355(regulation of transcription, DNA-templated);GO:0030154(cell differentiation);GO:0043565(sequence-specific DNA binding)	ko04075(Plant hormone signal transduction)	2	754-774	Y	765	4		0.498768																	.\4_T_Plot\SL\TRIAE_CS42_4AL_TGACv1_288838_AA0959130.1--765--tae-miR171b_degradome.jpg	NA
tae-miR171b	UUGAGCCGUGCCAAUAUCACG	TRIAE_CS42_7AS_TGACv1_569364_AA1814320.2		sp|Q7XJM8|SCL27_ARATH Scarecrow-like protein 27 OS=Arabidopsis thaliana GN=SCL27 PE=2 SV=1//6.32096e-57	GO:0003700(transcription factor activity, sequence-specific DNA binding);GO:0005634(nucleus);GO:0006355(regulation of transcription, DNA-templated);GO:0030154(cell differentiation);GO:0043565(sequence-specific DNA binding)	ko04075(Plant hormone signal transduction)	2	822-842	Y	833	4		0.498768																	.\4_T_Plot\SL\TRIAE_CS42_7AS_TGACv1_569364_AA1814320.2--833--tae-miR171b_degradome.jpg	NA
tae-miR171b	UUGAGCCGUGCCAAUAUCACG	TRIAE_CS42_4AL_TGACv1_288838_AA0959130.2		sp|O81316|SCL6_ARATH Scarecrow-like protein 6 OS=Arabidopsis thaliana GN=SCL6 PE=1 SV=1//1.68312e-57	GO:0003700(transcription factor activity, sequence-specific DNA binding);GO:0005634(nucleus);GO:0006355(regulation of transcription, DNA-templated);GO:0030154(cell differentiation);GO:0043565(sequence-specific DNA binding)	ko04075(Plant hormone signal transduction)	2	754-774	Y	765	4		0.498768																	.\4_T_Plot\SL\TRIAE_CS42_4AL_TGACv1_288838_AA0959130.2--765--tae-miR171b_degradome.jpg	NA
tae-miR171b	UUGAGCCGUGCCAAUAUCACG	TRIAE_CS42_7DS_TGACv1_622424_AA2039430.1		sp|Q7XJM8|SCL27_ARATH Scarecrow-like protein 27 OS=Arabidopsis thaliana GN=SCL27 PE=2 SV=1//5.45347e-59	GO:0003700(transcription factor activity, sequence-specific DNA binding);GO:0005634(nucleus);GO:0006355(regulation of transcription, DNA-templated);GO:0030154(cell differentiation);GO:0043565(sequence-specific DNA binding)	ko04075(Plant hormone signal transduction)	2	114-134	Y	125	4		0.498768																	.\4_T_Plot\SL\TRIAE_CS42_7DS_TGACv1_622424_AA2039430.1--125--tae-miR171b_degradome.jpg	NA
tae-miR2275-3p	UUUGGUUUCCUCCAAUAUCUCG	TRIAE_CS42_2BL_TGACv1_131886_AA0433270.1		sp|Q7XR60|MTK2_ORYSJ Methylthioribose kinase 2 OS=Oryza sativa subsp. japonica GN=MTK2 PE=2 SV=1//1.61429e-20	GO:0046522(S-methyl-5-thioribose kinase activity)	ko00270(Cysteine and methionine metabolism)	4	1247-1268	Y	1259	1		0.00634355																	.\4_T_Plot\SL\TRIAE_CS42_2BL_TGACv1_131886_AA0433270.1--1259--tae-miR2275-3p_degradome.jpg	NA
tae-miR2275-3p	UUUGGUUUCCUCCAAUAUCUCG	TRIAE_CS42_3B_TGACv1_223015_AA0775220.1		sp|Q7XBQ9|RGA2_SOLBU Disease resistance protein RGA2 OS=Solanum bulbocastanum GN=RGA2 PE=1 SV=1//5.9163e-111	GO:0005515(protein binding);GO:0005524(ATP binding);GO:0005576(extracellular region);GO:0006952(defense response);GO:0043531(ADP binding)	ko03040(Spliceosome)	3.5	5577-5598	Y	5589	0	0	0.00738152	0.00733583																.\4_T_Plot\SL\TRIAE_CS42_3B_TGACv1_223015_AA0775220.1--5589--tae-miR2275-3p_degradome.jpg	.\4_T_Plot\NN\TRIAE_CS42_3B_TGACv1_223015_AA0775220.1--5589--tae-miR2275-3p_degradome.jpg
tae-miR2275-3p	UUUGGUUUCCUCCAAUAUCUCG	TRIAE_CS42_3B_TGACv1_223015_AA0775220.3		sp|Q7XBQ9|RGA2_SOLBU Disease resistance protein RGA2 OS=Solanum bulbocastanum GN=RGA2 PE=1 SV=1//5.9163e-111	GO:0005515(protein binding);GO:0005524(ATP binding);GO:0005576(extracellular region);GO:0006952(defense response);GO:0043531(ADP binding)	ko03040(Spliceosome)	3.5	5810-5831	Y	5822	0	0	0.00738152	0.00733583																.\4_T_Plot\SL\TRIAE_CS42_3B_TGACv1_223015_AA0775220.3--5822--tae-miR2275-3p_degradome.jpg	.\4_T_Plot\NN\TRIAE_CS42_3B_TGACv1_223015_AA0775220.3--5822--tae-miR2275-3p_degradome.jpg
tae-miR2275-3p	UUUGGUUUCCUCCAAUAUCUCG	TRIAE_CS42_3B_TGACv1_223015_AA0775220.2		sp|Q7XBQ9|RGA2_SOLBU Disease resistance protein RGA2 OS=Solanum bulbocastanum GN=RGA2 PE=1 SV=1//5.9163e-111	GO:0005515(protein binding);GO:0005524(ATP binding);GO:0005576(extracellular region);GO:0006952(defense response);GO:0043531(ADP binding)	ko03040(Spliceosome)	3.5	5728-5749	Y	5740	0	0	0.00738152	0.00733583																.\4_T_Plot\SL\TRIAE_CS42_3B_TGACv1_223015_AA0775220.2--5740--tae-miR2275-3p_degradome.jpg	.\4_T_Plot\NN\TRIAE_CS42_3B_TGACv1_223015_AA0775220.2--5740--tae-miR2275-3p_degradome.jpg
tae-miR2275-3p	UUUGGUUUCCUCCAAUAUCUCG	TRIAE_CS42_3B_TGACv1_221261_AA0735430.1		sp|Q9LXM2|CAF1I_ARATH Probable CCR4-associated factor 1 homolog 9 OS=Arabidopsis thaliana GN=CAF1-9 PE=2 SV=1//5.0192e-21	GO:0000175(3'-5'-exoribonuclease activity);GO:0000288(nuclear-transcribed mRNA catabolic process, deadenylation-dependent decay);GO:0030014(CCR4-NOT complex)	ko03018(RNA degradation)	3	100-121	Y	112	0	0	0.0434798	0.0432156																.\4_T_Plot\SL\TRIAE_CS42_3B_TGACv1_221261_AA0735430.1--112--tae-miR2275-3p_degradome.jpg	.\4_T_Plot\NN\TRIAE_CS42_3B_TGACv1_221261_AA0735430.1--112--tae-miR2275-3p_degradome.jpg
tae-miR2275-3p	UUUGGUUUCCUCCAAUAUCUCG	TRIAE_CS42_7BL_TGACv1_577199_AA1868620.1		sp|Q9LSL9|PP445_ARATH Pentatricopeptide repeat-containing protein At5g65560 OS=Arabidopsis thaliana GN=At5g65560 PE=2 SV=1//1.11325e-07	GO:0003674(molecular_function);GO:0005739(mitochondrion);GO:0008150(biological_process)	ko03018(RNA degradation)	2.5	1671-1692	Y	1683	0	2	0.00921837	0.343226																.\4_T_Plot\SL\TRIAE_CS42_7BL_TGACv1_577199_AA1868620.1--1683--tae-miR2275-3p_degradome.jpg	.\4_T_Plot\NN\TRIAE_CS42_7BL_TGACv1_577199_AA1868620.1--1683--tae-miR2275-3p_degradome.jpg
tae-miR2275-3p	UUUGGUUUCCUCCAAUAUCUCG	TRIAE_CS42_7AL_TGACv1_557605_AA1783910.2		sp|Q9LSL9|PP445_ARATH Pentatricopeptide repeat-containing protein At5g65560 OS=Arabidopsis thaliana GN=At5g65560 PE=2 SV=1//4.93902e-21	GO:0003674(molecular_function);GO:0005739(mitochondrion);GO:0008150(biological_process)	ko03018(RNA degradation)	2.5	1840-1861	Y	1852	0	0	0.00921837	0.00916136																.\4_T_Plot\SL\TRIAE_CS42_7AL_TGACv1_557605_AA1783910.2--1852--tae-miR2275-3p_degradome.jpg	.\4_T_Plot\NN\TRIAE_CS42_7AL_TGACv1_557605_AA1783910.2--1852--tae-miR2275-3p_degradome.jpg
tae-miR2275-3p	UUUGGUUUCCUCCAAUAUCUCG	TRIAE_CS42_7AL_TGACv1_557605_AA1783910.1		sp|Q9LSL9|PP445_ARATH Pentatricopeptide repeat-containing protein At5g65560 OS=Arabidopsis thaliana GN=At5g65560 PE=2 SV=1//4.93902e-21	GO:0003674(molecular_function);GO:0005739(mitochondrion);GO:0008150(biological_process)	ko03018(RNA degradation)	2.5	1942-1963	Y	1954	0	2	0.00921837	0.343226																.\4_T_Plot\SL\TRIAE_CS42_7AL_TGACv1_557605_AA1783910.1--1954--tae-miR2275-3p_degradome.jpg	.\4_T_Plot\NN\TRIAE_CS42_7AL_TGACv1_557605_AA1783910.1--1954--tae-miR2275-3p_degradome.jpg
tae-miR2275-3p	UUUGGUUUCCUCCAAUAUCUCG	TRIAE_CS42_3DL_TGACv1_250083_AA0861890.1		sp|Q9FMS6|CAF1K_ARATH Probable CCR4-associated factor 1 homolog 11 OS=Arabidopsis thaliana GN=CAF1-11 PE=2 SV=1//2.3876e-11	GO:0000175(3'-5'-exoribonuclease activity);GO:0000288(nuclear-transcribed mRNA catabolic process, deadenylation-dependent decay);GO:0030014(CCR4-NOT complex)	ko03018(RNA degradation)	3	99-120	Y	111	0	0	0.0434798	0.0432156																.\4_T_Plot\SL\TRIAE_CS42_3DL_TGACv1_250083_AA0861890.1--111--tae-miR2275-3p_degradome.jpg	.\4_T_Plot\NN\TRIAE_CS42_3DL_TGACv1_250083_AA0861890.1--111--tae-miR2275-3p_degradome.jpg
tae-miR2275-3p	UUUGGUUUCCUCCAAUAUCUCG	TRIAE_CS42_3B_TGACv1_222691_AA0768970.1		-	GO:0000175(3'-5'-exoribonuclease activity);GO:0000288(nuclear-transcribed mRNA catabolic process, deadenylation-dependent decay);GO:0030014(CCR4-NOT complex)	ko03018(RNA degradation)	3	86-107	Y	98	0	0	0.0434798	0.0432156																.\4_T_Plot\SL\TRIAE_CS42_3B_TGACv1_222691_AA0768970.1--98--tae-miR2275-3p_degradome.jpg	.\4_T_Plot\NN\TRIAE_CS42_3B_TGACv1_222691_AA0768970.1--98--tae-miR2275-3p_degradome.jpg
tae-miR2275-3p	UUUGGUUUCCUCCAAUAUCUCG	TRIAE_CS42_3AL_TGACv1_200639_AA0670170.1		sp|Q9LEU4|CAF1J_ARATH Probable CCR4-associated factor 1 homolog 10 OS=Arabidopsis thaliana GN=CAF1-10 PE=2 SV=1//3.7368e-09	GO:0000175(3'-5'-exoribonuclease activity);GO:0000288(nuclear-transcribed mRNA catabolic process, deadenylation-dependent decay);GO:0030014(CCR4-NOT complex)	ko03018(RNA degradation)	3	74-95	Y	86	0	0	0.0434798	0.0432156																.\4_T_Plot\SL\TRIAE_CS42_3AL_TGACv1_200639_AA0670170.1--86--tae-miR2275-3p_degradome.jpg	.\4_T_Plot\NN\TRIAE_CS42_3AL_TGACv1_200639_AA0670170.1--86--tae-miR2275-3p_degradome.jpg
tae-miR319	UUGGACUGAAGGGAGCUCCCU	TRIAE_CS42_5BL_TGACv1_404672_AA1308020.1		sp|Q10CE8|PCF6_ORYSJ Transcription factor PCF6 OS=Oryza sativa subsp. japonica GN=PCF6 PE=2 SV=1//5.17981e-71	GO:0003677(DNA binding);GO:0003700(transcription factor activity, sequence-specific DNA binding);GO:0005515(protein binding);GO:0005634(nucleus);GO:0006351(transcription, DNA-templated);GO:0006355(regulation of transcription, DNA-templated);GO:0009637(response to blue light);GO:0009965(leaf morphogenesis);GO:0030154(cell differentiation);GO:0045962(positive regulation of development, heterochroni…	-	2.5	1458-1477	Y	1468	2	1	0.477578	0.00538643																.\4_T_Plot\SL\TRIAE_CS42_5BL_TGACv1_404672_AA1308020.1--1468--tae-miR319_degradome.jpg	.\4_T_Plot\NN\TRIAE_CS42_5BL_TGACv1_404672_AA1308020.1--1468--tae-miR319_degradome.jpg
tae-miR319	UUGGACUGAAGGGAGCUCCCU	TRIAE_CS42_5AL_TGACv1_377211_AA1244910.1		sp|Q10CE8|PCF6_ORYSJ Transcription factor PCF6 OS=Oryza sativa subsp. japonica GN=PCF6 PE=2 SV=1//1.07586e-69	GO:0003677(DNA binding);GO:0003700(transcription factor activity, sequence-specific DNA binding);GO:0005515(protein binding);GO:0005634(nucleus);GO:0006351(transcription, DNA-templated);GO:0006355(regulation of transcription, DNA-templated);GO:0009637(response to blue light);GO:0009965(leaf morphogenesis);GO:0030154(cell differentiation);GO:0045962(positive regulation of development, heterochroni…	-	1.5	1068-1087	Y	1078	0	0	0.0110518	0.0109835																.\4_T_Plot\SL\TRIAE_CS42_5AL_TGACv1_377211_AA1244910.1--1078--tae-miR319_degradome.jpg	.\4_T_Plot\NN\TRIAE_CS42_5AL_TGACv1_377211_AA1244910.1--1078--tae-miR319_degradome.jpg
tae-miR319	UUGGACUGAAGGGAGCUCCCU	TRIAE_CS42_5DL_TGACv1_434043_AA1427790.2		sp|Q10CE8|PCF6_ORYSJ Transcription factor PCF6 OS=Oryza sativa subsp. japonica GN=PCF6 PE=2 SV=1//1.88586e-62	GO:0003677(DNA binding);GO:0003700(transcription factor activity, sequence-specific DNA binding);GO:0005515(protein binding);GO:0005634(nucleus);GO:0006351(transcription, DNA-templated);GO:0006355(regulation of transcription, DNA-templated);GO:0009637(response to blue light);GO:0009965(leaf morphogenesis);GO:0030154(cell differentiation);GO:0045962(positive regulation of development, heterochroni…	-	1.5	1013-1032	Y	1023	0	0	0.0110518	0.0109835																.\4_T_Plot\SL\TRIAE_CS42_5DL_TGACv1_434043_AA1427790.2--1023--tae-miR319_degradome.jpg	.\4_T_Plot\NN\TRIAE_CS42_5DL_TGACv1_434043_AA1427790.2--1023--tae-miR319_degradome.jpg
tae-miR319	UUGGACUGAAGGGAGCUCCCU	TRIAE_CS42_5DL_TGACv1_434043_AA1427790.1		sp|Q10CE8|PCF6_ORYSJ Transcription factor PCF6 OS=Oryza sativa subsp. japonica GN=PCF6 PE=2 SV=1//1.88586e-62	GO:0003677(DNA binding);GO:0003700(transcription factor activity, sequence-specific DNA binding);GO:0005515(protein binding);GO:0005634(nucleus);GO:0006351(transcription, DNA-templated);GO:0006355(regulation of transcription, DNA-templated);GO:0009637(response to blue light);GO:0009965(leaf morphogenesis);GO:0030154(cell differentiation);GO:0045962(positive regulation of development, heterochroni…	-	1.5	1276-1295	Y	1286	0	2	0.0110518	0.396191																.\4_T_Plot\SL\TRIAE_CS42_5DL_TGACv1_434043_AA1427790.1--1286--tae-miR319_degradome.jpg	.\4_T_Plot\NN\TRIAE_CS42_5DL_TGACv1_434043_AA1427790.1--1286--tae-miR319_degradome.jpg
tae-miR319	UUGGACUGAAGGGAGCUCCCU	TRIAE_CS42_3DS_TGACv1_271775_AA0907690.1		sp|A2WM14|PCF5_ORYSI Transcription factor PCF5 OS=Oryza sativa subsp. indica GN=PCF5 PE=3 SV=1//1.77081e-116	GO:0003677(DNA binding);GO:0003700(transcription factor activity, sequence-specific DNA binding);GO:0005634(nucleus);GO:0006351(transcription, DNA-templated);GO:0006355(regulation of transcription, DNA-templated);GO:0009733(response to auxin);GO:0009965(leaf morphogenesis);GO:0030154(cell differentiation);GO:0045962(positive regulation of development, heterochronic);GO:0048366(leaf development)	-	3.5	1639-1660	Y	1651	2	2	0.74089	0.767168																.\4_T_Plot\SL\TRIAE_CS42_3DS_TGACv1_271775_AA0907690.1--1651--tae-miR319_degradome.jpg	.\4_T_Plot\NN\TRIAE_CS42_3DS_TGACv1_271775_AA0907690.1--1651--tae-miR319_degradome.jpg
tae-miR319	UUGGACUGAAGGGAGCUCCCU	TRIAE_CS42_U_TGACv1_642139_AA2112200.3		sp|A2WM14|PCF5_ORYSI Transcription factor PCF5 OS=Oryza sativa subsp. indica GN=PCF5 PE=3 SV=1//3.7472e-123	GO:0003677(DNA binding);GO:0003700(transcription factor activity, sequence-specific DNA binding);GO:0005634(nucleus);GO:0006351(transcription, DNA-templated);GO:0006355(regulation of transcription, DNA-templated);GO:0009733(response to auxin);GO:0009965(leaf morphogenesis);GO:0030154(cell differentiation);GO:0045962(positive regulation of development, heterochronic);GO:0048366(leaf development)	-	3	1881-1900	Y	1891	2	2	0.931985	0.945024																.\4_T_Plot\SL\TRIAE_CS42_U_TGACv1_642139_AA2112200.3--1891--tae-miR319_degradome.jpg	.\4_T_Plot\NN\TRIAE_CS42_U_TGACv1_642139_AA2112200.3--1891--tae-miR319_degradome.jpg
tae-miR319	UUGGACUGAAGGGAGCUCCCU	TRIAE_CS42_3DS_TGACv1_271775_AA0907690.2		sp|A2WM14|PCF5_ORYSI Transcription factor PCF5 OS=Oryza sativa subsp. indica GN=PCF5 PE=3 SV=1//1.77081e-116	GO:0003677(DNA binding);GO:0003700(transcription factor activity, sequence-specific DNA binding);GO:0005634(nucleus);GO:0006351(transcription, DNA-templated);GO:0006355(regulation of transcription, DNA-templated);GO:0009733(response to auxin);GO:0009965(leaf morphogenesis);GO:0030154(cell differentiation);GO:0045962(positive regulation of development, heterochronic);GO:0048366(leaf development)	-	3.5	1639-1660	Y	1651	2	2	0.74089	0.767168																.\4_T_Plot\SL\TRIAE_CS42_3DS_TGACv1_271775_AA0907690.2--1651--tae-miR319_degradome.jpg	.\4_T_Plot\NN\TRIAE_CS42_3DS_TGACv1_271775_AA0907690.2--1651--tae-miR319_degradome.jpg
tae-miR319	UUGGACUGAAGGGAGCUCCCU	TRIAE_CS42_U_TGACv1_642139_AA2112200.1		sp|A2WM14|PCF5_ORYSI Transcription factor PCF5 OS=Oryza sativa subsp. indica GN=PCF5 PE=3 SV=1//3.7472e-123	GO:0003677(DNA binding);GO:0003700(transcription factor activity, sequence-specific DNA binding);GO:0005634(nucleus);GO:0006351(transcription, DNA-templated);GO:0006355(regulation of transcription, DNA-templated);GO:0009733(response to auxin);GO:0009965(leaf morphogenesis);GO:0030154(cell differentiation);GO:0045962(positive regulation of development, heterochronic);GO:0048366(leaf development)	-	3	1754-1773	Y	1764	2	2	0.931985	0.945024																.\4_T_Plot\SL\TRIAE_CS42_U_TGACv1_642139_AA2112200.1--1764--tae-miR319_degradome.jpg	.\4_T_Plot\NN\TRIAE_CS42_U_TGACv1_642139_AA2112200.1--1764--tae-miR319_degradome.jpg
tae-miR319	UUGGACUGAAGGGAGCUCCCU	TRIAE_CS42_3DS_TGACv1_271775_AA0907690.3		sp|A2WM14|PCF5_ORYSI Transcription factor PCF5 OS=Oryza sativa subsp. indica GN=PCF5 PE=3 SV=1//1.77081e-116	GO:0003677(DNA binding);GO:0003700(transcription factor activity, sequence-specific DNA binding);GO:0005634(nucleus);GO:0006351(transcription, DNA-templated);GO:0006355(regulation of transcription, DNA-templated);GO:0009733(response to auxin);GO:0009965(leaf morphogenesis);GO:0030154(cell differentiation);GO:0045962(positive regulation of development, heterochronic);GO:0048366(leaf development)	-	3.5	1639-1660	Y	1651	2	2	0.74089	0.767168																.\4_T_Plot\SL\TRIAE_CS42_3DS_TGACv1_271775_AA0907690.3--1651--tae-miR319_degradome.jpg	.\4_T_Plot\NN\TRIAE_CS42_3DS_TGACv1_271775_AA0907690.3--1651--tae-miR319_degradome.jpg
tae-miR319	UUGGACUGAAGGGAGCUCCCU	TRIAE_CS42_U_TGACv1_642139_AA2112200.2		sp|A2WM14|PCF5_ORYSI Transcription factor PCF5 OS=Oryza sativa subsp. indica GN=PCF5 PE=3 SV=1//3.7472e-123	GO:0003677(DNA binding);GO:0003700(transcription factor activity, sequence-specific DNA binding);GO:0005634(nucleus);GO:0006351(transcription, DNA-templated);GO:0006355(regulation of transcription, DNA-templated);GO:0009733(response to auxin);GO:0009965(leaf morphogenesis);GO:0030154(cell differentiation);GO:0045962(positive regulation of development, heterochronic);GO:0048366(leaf development)	-	3	1754-1773	Y	1764	2	2	0.931985	0.945024																.\4_T_Plot\SL\TRIAE_CS42_U_TGACv1_642139_AA2112200.2--1764--tae-miR319_degradome.jpg	.\4_T_Plot\NN\TRIAE_CS42_U_TGACv1_642139_AA2112200.2--1764--tae-miR319_degradome.jpg
tae-miR319	UUGGACUGAAGGGAGCUCCCU	TRIAE_CS42_3DS_TGACv1_271775_AA0907690.4		sp|A2WM14|PCF5_ORYSI Transcription factor PCF5 OS=Oryza sativa subsp. indica GN=PCF5 PE=3 SV=1//1.77081e-116	GO:0003677(DNA binding);GO:0003700(transcription factor activity, sequence-specific DNA binding);GO:0005634(nucleus);GO:0006351(transcription, DNA-templated);GO:0006355(regulation of transcription, DNA-templated);GO:0009733(response to auxin);GO:0009965(leaf morphogenesis);GO:0030154(cell differentiation);GO:0045962(positive regulation of development, heterochronic);GO:0048366(leaf development)	-	3.5	1734-1755	Y	1746	2	2	0.74089	0.767168																.\4_T_Plot\SL\TRIAE_CS42_3DS_TGACv1_271775_AA0907690.4--1746--tae-miR319_degradome.jpg	.\4_T_Plot\NN\TRIAE_CS42_3DS_TGACv1_271775_AA0907690.4--1746--tae-miR319_degradome.jpg
tae-miR319	UUGGACUGAAGGGAGCUCCCU	TRIAE_CS42_3B_TGACv1_220856_AA0721470.1		sp|A2WM14|PCF5_ORYSI Transcription factor PCF5 OS=Oryza sativa subsp. indica GN=PCF5 PE=3 SV=1//3.81625e-129	GO:0003677(DNA binding);GO:0003700(transcription factor activity, sequence-specific DNA binding);GO:0005634(nucleus);GO:0006351(transcription, DNA-templated);GO:0006355(regulation of transcription, DNA-templated);GO:0009733(response to auxin);GO:0009965(leaf morphogenesis);GO:0030154(cell differentiation);GO:0045962(positive regulation of development, heterochronic);GO:0048366(leaf development)	-	3	1602-1621	Y	1612	2	2	0.931985	0.945024																.\4_T_Plot\SL\TRIAE_CS42_3B_TGACv1_220856_AA0721470.1--1612--tae-miR319_degradome.jpg	.\4_T_Plot\NN\TRIAE_CS42_3B_TGACv1_220856_AA0721470.1--1612--tae-miR319_degradome.jpg
tae-miR319	UUGGACUGAAGGGAGCUCCCU	TRIAE_CS42_3B_TGACv1_220856_AA0721470.2		sp|A2WM14|PCF5_ORYSI Transcription factor PCF5 OS=Oryza sativa subsp. indica GN=PCF5 PE=3 SV=1//3.81625e-129	GO:0003677(DNA binding);GO:0003700(transcription factor activity, sequence-specific DNA binding);GO:0005634(nucleus);GO:0006351(transcription, DNA-templated);GO:0006355(regulation of transcription, DNA-templated);GO:0009733(response to auxin);GO:0009965(leaf morphogenesis);GO:0030154(cell differentiation);GO:0045962(positive regulation of development, heterochronic);GO:0048366(leaf development)	-	3	1693-1712	Y	1703	2	2	0.931985	0.945024																.\4_T_Plot\SL\TRIAE_CS42_3B_TGACv1_220856_AA0721470.2--1703--tae-miR319_degradome.jpg	.\4_T_Plot\NN\TRIAE_CS42_3B_TGACv1_220856_AA0721470.2--1703--tae-miR319_degradome.jpg
tae-miR319	UUGGACUGAAGGGAGCUCCCU	TRIAE_CS42_2DL_TGACv1_158763_AA0525740.1		sp|Q10CE8|PCF6_ORYSJ Transcription factor PCF6 OS=Oryza sativa subsp. japonica GN=PCF6 PE=2 SV=1//4.853e-63	GO:0003677(DNA binding);GO:0003700(transcription factor activity, sequence-specific DNA binding);GO:0005515(protein binding);GO:0005634(nucleus);GO:0006351(transcription, DNA-templated);GO:0006355(regulation of transcription, DNA-templated);GO:0009637(response to blue light);GO:0009965(leaf morphogenesis);GO:0030154(cell differentiation);GO:0045962(positive regulation of development, heterochroni…	-	2.5	1438-1457	Y	1448	2	2	0.477578	0.503758																.\4_T_Plot\SL\TRIAE_CS42_2DL_TGACv1_158763_AA0525740.1--1448--tae-miR319_degradome.jpg	.\4_T_Plot\NN\TRIAE_CS42_2DL_TGACv1_158763_AA0525740.1--1448--tae-miR319_degradome.jpg
tae-miR319	UUGGACUGAAGGGAGCUCCCU	TRIAE_CS42_2AL_TGACv1_093526_AA0281750.1		sp|A2XMN1|PCF6_ORYSI Transcription factor PCF6 OS=Oryza sativa subsp. indica GN=PCF6 PE=3 SV=1//3.14129e-62	GO:0003677(DNA binding);GO:0003700(transcription factor activity, sequence-specific DNA binding);GO:0005515(protein binding);GO:0005634(nucleus);GO:0006351(transcription, DNA-templated);GO:0006355(regulation of transcription, DNA-templated);GO:0009637(response to blue light);GO:0009965(leaf morphogenesis);GO:0030154(cell differentiation);GO:0045962(positive regulation of development, heterochroni…	-	2.5	1432-1451	Y	1442	2	2	0.477578	0.503758																.\4_T_Plot\SL\TRIAE_CS42_2AL_TGACv1_093526_AA0281750.1--1442--tae-miR319_degradome.jpg	.\4_T_Plot\NN\TRIAE_CS42_2AL_TGACv1_093526_AA0281750.1--1442--tae-miR319_degradome.jpg
tae-miR395b	UGAAGUGUUUGGGGGAACUC	TRIAE_CS42_5DL_TGACv1_434791_AA1441710.1		sp|Q9S7D8|APS4_ARATH ATP sulfurylase 4, chloroplastic OS=Arabidopsis thaliana GN=APS4 PE=2 SV=1//0	GO:0000103(sulfate assimilation);GO:0004020(adenylylsulfate kinase activity)	ko00920(Sulfur metabolism);ko00230(Purine metabolism);ko00450(Selenocompound metabolism);ko00261(Monobactam biosynthesis)	2	706-725	Y	716		4		0.218983																NA	.\4_T_Plot\NN\TRIAE_CS42_5DL_TGACv1_434791_AA1441710.1--716--tae-miR395b_degradome.jpg
tae-miR395b	UGAAGUGUUUGGGGGAACUC	TRIAE_CS42_5BL_TGACv1_404702_AA1308880.1		sp|Q9S7D8|APS4_ARATH ATP sulfurylase 4, chloroplastic OS=Arabidopsis thaliana GN=APS4 PE=2 SV=1//0	GO:0000103(sulfate assimilation);GO:0004020(adenylylsulfate kinase activity)	ko00920(Sulfur metabolism);ko00230(Purine metabolism);ko00450(Selenocompound metabolism);ko00261(Monobactam biosynthesis)	2	626-645	Y	636		4		0.218983																NA	.\4_T_Plot\NN\TRIAE_CS42_5BL_TGACv1_404702_AA1308880.1--636--tae-miR395b_degradome.jpg
tae-miR395b	UGAAGUGUUUGGGGGAACUC	TRIAE_CS42_5AL_TGACv1_375888_AA1228480.1		sp|Q9S7D8|APS4_ARATH ATP sulfurylase 4, chloroplastic OS=Arabidopsis thaliana GN=APS4 PE=2 SV=1//1.03525e-19	GO:0000103(sulfate assimilation);GO:0004020(adenylylsulfate kinase activity)	ko00920(Sulfur metabolism);ko00230(Purine metabolism);ko00450(Selenocompound metabolism);ko00261(Monobactam biosynthesis)	2	371-390	Y	381		4		0.218983																NA	.\4_T_Plot\NN\TRIAE_CS42_5AL_TGACv1_375888_AA1228480.1--381--tae-miR395b_degradome.jpg
tae-miR397-5p	UCACCGGCGCUGCACACAAUG	TRIAE_CS42_4DL_TGACv1_342778_AA1121760.1		sp|Q9M2D2|YU88_ARATH UPF0187 protein At3g61320, chloroplastic OS=Arabidopsis thaliana GN=At3g61320 PE=2 SV=2//5.2867e-111	GO:0003674(molecular_function);GO:0008150(biological_process);GO:0009507(chloroplast);GO:0009533(chloroplast stromal thylakoid);GO:0016021(integral component of membrane);GO:0031969(chloroplast membrane);GO:0042548(regulation of photosynthesis, light reaction)	-	4	739-758	Y	749		2		0.660086																NA	.\4_T_Plot\NN\TRIAE_CS42_4DL_TGACv1_342778_AA1121760.1--749--tae-miR397-5p_degradome.jpg
tae-miR397-5p	UCACCGGCGCUGCACACAAUG	TRIAE_CS42_5AL_TGACv1_374989_AA1213380.1		sp|Q9M2D2|YU88_ARATH UPF0187 protein At3g61320, chloroplastic OS=Arabidopsis thaliana GN=At3g61320 PE=2 SV=2//7.65018e-111	GO:0003674(molecular_function);GO:0008150(biological_process);GO:0009507(chloroplast);GO:0009533(chloroplast stromal thylakoid);GO:0016021(integral component of membrane);GO:0031969(chloroplast membrane);GO:0042548(regulation of photosynthesis, light reaction)	-	4	698-717	Y	708		2		0.660086																NA	.\4_T_Plot\NN\TRIAE_CS42_5AL_TGACv1_374989_AA1213380.1--708--tae-miR397-5p_degradome.jpg
tae-miR398	UGUGUUCUCAGGUCGCCCCCG	TRIAE_CS42_2DS_TGACv1_179233_AA0605480.1		sp|Q9SQL5|SODC_ANACO Superoxide dismutase [Cu-Zn] OS=Ananas comosus GN=SOD1 PE=2 SV=1//1.32596e-49	GO:0004784(superoxide dismutase activity);GO:0005507(copper ion binding);GO:0005737(cytoplasm);GO:0008270(zinc ion binding);GO:0019430(removal of superoxide radicals)	ko04146(Peroxisome)	3.5	118-138	Y	129		2		0.361378																NA	.\4_T_Plot\NN\TRIAE_CS42_2DS_TGACv1_179233_AA0605480.1--129--tae-miR398_degradome.jpg
tae-miR398	UGUGUUCUCAGGUCGCCCCCG	TRIAE_CS42_2DS_TGACv1_179233_AA0605480.2		sp|Q9SQL5|SODC_ANACO Superoxide dismutase [Cu-Zn] OS=Ananas comosus GN=SOD1 PE=2 SV=1//1.32596e-49	GO:0004784(superoxide dismutase activity);GO:0005507(copper ion binding);GO:0005737(cytoplasm);GO:0008270(zinc ion binding);GO:0019430(removal of superoxide radicals)	ko04146(Peroxisome)	3.5	104-124	Y	115		2		0.361378																NA	.\4_T_Plot\NN\TRIAE_CS42_2DS_TGACv1_179233_AA0605480.2--115--tae-miR398_degradome.jpg
tae-miR398	UGUGUUCUCAGGUCGCCCCCG	TRIAE_CS42_2BS_TGACv1_148548_AA0493640.2		sp|P23345|SODC4_MAIZE Superoxide dismutase [Cu-Zn] 4A OS=Zea mays GN=SODCC.3 PE=2 SV=2//4.49679e-85	GO:0004784(superoxide dismutase activity);GO:0005507(copper ion binding);GO:0005737(cytoplasm);GO:0008270(zinc ion binding);GO:0019430(removal of superoxide radicals)	ko04146(Peroxisome)	3.5	191-211	Y	202		2		0.361378																NA	.\4_T_Plot\NN\TRIAE_CS42_2BS_TGACv1_148548_AA0493640.2--202--tae-miR398_degradome.jpg
tae-miR408	CUGCACUGCCUCUUCCCUGGC	TRIAE_CS42_5AL_TGACv1_379889_AA1257020.1		sp|Q41001|BCP_PEA Blue copper protein OS=Pisum sativum PE=2 SV=1//4.25406e-26	GO:0046658(anchored component of plasma membrane)	-	1	646-666	Y	657		2		0.664817																NA	.\4_T_Plot\NN\TRIAE_CS42_5AL_TGACv1_379889_AA1257020.1--657--tae-miR408_degradome.jpg
tae-miR5048-5p	UUUGCAGGUUUUAGGUCUAAGU	TRIAE_CS42_2BS_TGACv1_145841_AA0446340.1		sp|Q9T0J1|CRK26_ARATH Cysteine-rich receptor-like protein kinase 26 OS=Arabidopsis thaliana GN=CRK26 PE=2 SV=1//6.00128e-61	GO:0004674(protein serine/threonine kinase activity);GO:0005886(plasma membrane);GO:0006468(protein phosphorylation);GO:0006952(defense response);GO:0009506(plasmodesma)	ko04626(Plant-pathogen interaction)	2.5	1456-1477	Y	1468	2	0	0.59707	0.0212461																.\4_T_Plot\SL\TRIAE_CS42_2BS_TGACv1_145841_AA0446340.1--1468--tae-miR5048-5p_degradome.jpg	.\4_T_Plot\NN\TRIAE_CS42_2BS_TGACv1_145841_AA0446340.1--1468--tae-miR5048-5p_degradome.jpg
tae-miR5048-5p	UUUGCAGGUUUUAGGUCUAAGU	TRIAE_CS42_7BL_TGACv1_580465_AA1914140.1		sp|O64793|Y1675_ARATH G-type lectin S-receptor-like serine/threonine-protein kinase At1g67520 OS=Arabidopsis thaliana GN=At1g67520 PE=2 SV=3//1.05488e-43	GO:0004674(protein serine/threonine kinase activity);GO:0005886(plasma membrane);GO:0006468(protein phosphorylation);GO:0006952(defense response);GO:0009506(plasmodesma)	ko04626(Plant-pathogen interaction)	4	826-847	Y	838	2	0	0.887137	0.0502344																.\4_T_Plot\SL\TRIAE_CS42_7BL_TGACv1_580465_AA1914140.1--838--tae-miR5048-5p_degradome.jpg	.\4_T_Plot\NN\TRIAE_CS42_7BL_TGACv1_580465_AA1914140.1--838--tae-miR5048-5p_degradome.jpg
tae-miR5048-5p	UUUGCAGGUUUUAGGUCUAAGU	TRIAE_CS42_7DL_TGACv1_603421_AA1983360.1		sp|Q9C5S8|CRK5_ARATH Cysteine-rich receptor-like protein kinase 5 OS=Arabidopsis thaliana GN=CRK5 PE=1 SV=1//2.78414e-41	GO:0004674(protein serine/threonine kinase activity);GO:0005886(plasma membrane);GO:0006468(protein phosphorylation);GO:0006952(defense response);GO:0009506(plasmodesma)	ko04626(Plant-pathogen interaction)	4	509-530	Y	521	2	0	0.887137	0.0502344																.\4_T_Plot\SL\TRIAE_CS42_7DL_TGACv1_603421_AA1983360.1--521--tae-miR5048-5p_degradome.jpg	.\4_T_Plot\NN\TRIAE_CS42_7DL_TGACv1_603421_AA1983360.1--521--tae-miR5048-5p_degradome.jpg
tae-miR5048-5p	UUUGCAGGUUUUAGGUCUAAGU	TRIAE_CS42_7BL_TGACv1_577316_AA1872050.2		sp|Q8W4G6|CRK15_ARATH Cysteine-rich receptor-like protein kinase 15 OS=Arabidopsis thaliana GN=CRK15 PE=2 SV=2//1.57525e-38	GO:0004674(protein serine/threonine kinase activity);GO:0005886(plasma membrane);GO:0006468(protein phosphorylation);GO:0006952(defense response);GO:0009506(plasmodesma)	ko04626(Plant-pathogen interaction)	4	612-633	Y	624	2	0	0.887137	0.0502344																.\4_T_Plot\SL\TRIAE_CS42_7BL_TGACv1_577316_AA1872050.2--624--tae-miR5048-5p_degradome.jpg	.\4_T_Plot\NN\TRIAE_CS42_7BL_TGACv1_577316_AA1872050.2--624--tae-miR5048-5p_degradome.jpg
tae-miR5048-5p	UUUGCAGGUUUUAGGUCUAAGU	TRIAE_CS42_7BL_TGACv1_577316_AA1872050.3		sp|Q8W4G6|CRK15_ARATH Cysteine-rich receptor-like protein kinase 15 OS=Arabidopsis thaliana GN=CRK15 PE=2 SV=2//1.57525e-38	GO:0004674(protein serine/threonine kinase activity);GO:0005886(plasma membrane);GO:0006468(protein phosphorylation);GO:0006952(defense response);GO:0009506(plasmodesma)	ko04626(Plant-pathogen interaction)	4	707-728	Y	719	2	0	0.887137	0.0502344																.\4_T_Plot\SL\TRIAE_CS42_7BL_TGACv1_577316_AA1872050.3--719--tae-miR5048-5p_degradome.jpg	.\4_T_Plot\NN\TRIAE_CS42_7BL_TGACv1_577316_AA1872050.3--719--tae-miR5048-5p_degradome.jpg
tae-miR5048-5p	UUUGCAGGUUUUAGGUCUAAGU	TRIAE_CS42_5DS_TGACv1_457653_AA1488610.2		sp|O23082|Y4960_ARATH Putative receptor-like protein kinase At4g00960 OS=Arabidopsis thaliana GN=At4g00960 PE=3 SV=2//3.34674e-46	GO:0004674(protein serine/threonine kinase activity);GO:0005886(plasma membrane);GO:0006468(protein phosphorylation);GO:0006952(defense response);GO:0009506(plasmodesma)	ko04626(Plant-pathogen interaction)	2.5	4468-4489	Y	4480	4		0.355659																	.\4_T_Plot\SL\TRIAE_CS42_5DS_TGACv1_457653_AA1488610.2--4480--tae-miR5048-5p_degradome.jpg	NA
tae-miR5048-5p	UUUGCAGGUUUUAGGUCUAAGU	TRIAE_CS42_5DS_TGACv1_457653_AA1488610.1		sp|O23082|Y4960_ARATH Putative receptor-like protein kinase At4g00960 OS=Arabidopsis thaliana GN=At4g00960 PE=3 SV=2//3.34674e-46	GO:0004674(protein serine/threonine kinase activity);GO:0005886(plasma membrane);GO:0006468(protein phosphorylation);GO:0006952(defense response);GO:0009506(plasmodesma)	ko04626(Plant-pathogen interaction)	2.5	1651-1672	Y	1663	4		0.355659																	.\4_T_Plot\SL\TRIAE_CS42_5DS_TGACv1_457653_AA1488610.1--1663--tae-miR5048-5p_degradome.jpg	NA
tae-miR5048-5p	UUUGCAGGUUUUAGGUCUAAGU	TRIAE_CS42_3AL_TGACv1_194163_AA0627730.3		sp|Q8GYA4|CRK10_ARATH Cysteine-rich receptor-like protein kinase 10 OS=Arabidopsis thaliana GN=CRK10 PE=1 SV=3//2.11764e-46	GO:0004674(protein serine/threonine kinase activity);GO:0005886(plasma membrane);GO:0006468(protein phosphorylation);GO:0006952(defense response);GO:0009506(plasmodesma)	ko03018(RNA degradation)	3.5	823-844	Y	835		2		0.708646																NA	.\4_T_Plot\NN\TRIAE_CS42_3AL_TGACv1_194163_AA0627730.3--835--tae-miR5048-5p_degradome.jpg
tae-miR5048-5p	UUUGCAGGUUUUAGGUCUAAGU	TRIAE_CS42_3AL_TGACv1_194163_AA0627730.1		sp|Q8GYA4|CRK10_ARATH Cysteine-rich receptor-like protein kinase 10 OS=Arabidopsis thaliana GN=CRK10 PE=1 SV=3//2.11764e-46	GO:0004674(protein serine/threonine kinase activity);GO:0005886(plasma membrane);GO:0006468(protein phosphorylation);GO:0006952(defense response);GO:0009506(plasmodesma)	ko03018(RNA degradation)	3.5	971-992	Y	983		2		0.708646																NA	.\4_T_Plot\NN\TRIAE_CS42_3AL_TGACv1_194163_AA0627730.1--983--tae-miR5048-5p_degradome.jpg
tae-miR5048-5p	UUUGCAGGUUUUAGGUCUAAGU	TRIAE_CS42_3AL_TGACv1_194163_AA0627730.2		sp|Q8GYA4|CRK10_ARATH Cysteine-rich receptor-like protein kinase 10 OS=Arabidopsis thaliana GN=CRK10 PE=1 SV=3//2.11764e-46	GO:0004674(protein serine/threonine kinase activity);GO:0005886(plasma membrane);GO:0006468(protein phosphorylation);GO:0006952(defense response);GO:0009506(plasmodesma)	ko03018(RNA degradation)	3.5	1002-1023	Y	1014		2		0.708646																NA	.\4_T_Plot\NN\TRIAE_CS42_3AL_TGACv1_194163_AA0627730.2--1014--tae-miR5048-5p_degradome.jpg
tae-miR5048-5p	UUUGCAGGUUUUAGGUCUAAGU	TRIAE_CS42_5DS_TGACv1_456892_AA1479690.1		sp|Q7XA39|RGA4_SOLBU Putative disease resistance protein RGA4 OS=Solanum bulbocastanum GN=RGA4 PE=2 SV=1//7.69503e-20	GO:0004674(protein serine/threonine kinase activity);GO:0005886(plasma membrane);GO:0006468(protein phosphorylation);GO:0006952(defense response);GO:0009506(plasmodesma)	ko03018(RNA degradation)	3	714-735	Y	726	2	2	0.504021	0.530809																.\4_T_Plot\SL\TRIAE_CS42_5DS_TGACv1_456892_AA1479690.1--726--tae-miR5048-5p_degradome.jpg	.\4_T_Plot\NN\TRIAE_CS42_5DS_TGACv1_456892_AA1479690.1--726--tae-miR5048-5p_degradome.jpg
tae-miR5048-5p	UUUGCAGGUUUUAGGUCUAAGU	TRIAE_CS42_5DS_TGACv1_456892_AA1479690.3		sp|Q7XA39|RGA4_SOLBU Putative disease resistance protein RGA4 OS=Solanum bulbocastanum GN=RGA4 PE=2 SV=1//7.69503e-20	GO:0005524(ATP binding);GO:0005634(nucleus);GO:0006952(defense response);GO:0043531(ADP binding)	ko04626(Plant-pathogen interaction)	3	69-90	Y	81	2	2	0.504021	0.530809																.\4_T_Plot\SL\TRIAE_CS42_5DS_TGACv1_456892_AA1479690.3--81--tae-miR5048-5p_degradome.jpg	.\4_T_Plot\NN\TRIAE_CS42_5DS_TGACv1_456892_AA1479690.3--81--tae-miR5048-5p_degradome.jpg
tae-miR5048-5p	UUUGCAGGUUUUAGGUCUAAGU	TRIAE_CS42_5DS_TGACv1_456892_AA1479690.2		sp|Q7XA39|RGA4_SOLBU Putative disease resistance protein RGA4 OS=Solanum bulbocastanum GN=RGA4 PE=2 SV=1//7.69503e-20	GO:0004674(protein serine/threonine kinase activity);GO:0005886(plasma membrane);GO:0006468(protein phosphorylation);GO:0006952(defense response);GO:0009506(plasmodesma)	ko03018(RNA degradation)	3	761-782	Y	773	2	2	0.504021	0.530809																.\4_T_Plot\SL\TRIAE_CS42_5DS_TGACv1_456892_AA1479690.2--773--tae-miR5048-5p_degradome.jpg	.\4_T_Plot\NN\TRIAE_CS42_5DS_TGACv1_456892_AA1479690.2--773--tae-miR5048-5p_degradome.jpg
tae-miR5048-5p	UUUGCAGGUUUUAGGUCUAAGU	TRIAE_CS42_5DS_TGACv1_456892_AA1479690.4		sp|Q7XA39|RGA4_SOLBU Putative disease resistance protein RGA4 OS=Solanum bulbocastanum GN=RGA4 PE=2 SV=1//7.69503e-20	GO:0004674(protein serine/threonine kinase activity);GO:0005886(plasma membrane);GO:0006468(protein phosphorylation);GO:0006952(defense response);GO:0009506(plasmodesma)	ko03018(RNA degradation)	3	714-735	Y	726	2	2	0.504021	0.530809																.\4_T_Plot\SL\TRIAE_CS42_5DS_TGACv1_456892_AA1479690.4--726--tae-miR5048-5p_degradome.jpg	.\4_T_Plot\NN\TRIAE_CS42_5DS_TGACv1_456892_AA1479690.4--726--tae-miR5048-5p_degradome.jpg
tae-miR5048-5p	UUUGCAGGUUUUAGGUCUAAGU	TRIAE_CS42_4AL_TGACv1_289513_AA0972370.1		sp|Q8S9L6|CRK29_ARATH Cysteine-rich receptor-like protein kinase 29 OS=Arabidopsis thaliana GN=CRK29 PE=2 SV=1//2.70951e-38	GO:0004674(protein serine/threonine kinase activity);GO:0005886(plasma membrane);GO:0006468(protein phosphorylation);GO:0006952(defense response);GO:0009506(plasmodesma)	ko04626(Plant-pathogen interaction)	1.5	2128-2149	Y	2140	4	4	0.0725789	0.0859552																.\4_T_Plot\SL\TRIAE_CS42_4AL_TGACv1_289513_AA0972370.1--2140--tae-miR5048-5p_degradome.jpg	.\4_T_Plot\NN\TRIAE_CS42_4AL_TGACv1_289513_AA0972370.1--2140--tae-miR5048-5p_degradome.jpg
tae-miR5049-3p	AAUAUGGAUCGGAGGGAGUAC	TRIAE_CS42_5BL_TGACv1_406995_AA1352290.1		-	GO:0003674(molecular_function);GO:0005634(nucleus);GO:0008150(biological_process)	-	2.5	1701-1721	Y	1712	2		0.727076																	.\4_T_Plot\SL\TRIAE_CS42_5BL_TGACv1_406995_AA1352290.1--1712--tae-miR5049-3p_degradome.jpg	NA
tae-miR5049-3p	AAUAUGGAUCGGAGGGAGUAC	TRIAE_CS42_5DS_TGACv1_456890_AA1479680.1		-	-	-	3	2616-2637	Y	2627	2	3	0.999803	0.946175																.\4_T_Plot\SL\TRIAE_CS42_5DS_TGACv1_456890_AA1479680.1--2627--tae-miR5049-3p_degradome.jpg	.\4_T_Plot\NN\TRIAE_CS42_5DS_TGACv1_456890_AA1479680.1--2627--tae-miR5049-3p_degradome.jpg
tae-miR5049-3p	AAUAUGGAUCGGAGGGAGUAC	TRIAE_CS42_3DS_TGACv1_273772_AA0933380.1		sp|Q39214|RPM1_ARATH Disease resistance protein RPM1 OS=Arabidopsis thaliana GN=RPM1 PE=1 SV=1//1.72978e-75	GO:0005515(protein binding);GO:0042802(identical protein binding)	ko04626(Plant-pathogen interaction)	4	3904-3924	Y	3915		2		1																NA	.\4_T_Plot\NN\TRIAE_CS42_3DS_TGACv1_273772_AA0933380.1--3915--tae-miR5049-3p_degradome.jpg
tae-miR5049-3p	AAUAUGGAUCGGAGGGAGUAC	TRIAE_CS42_2AS_TGACv1_114888_AA0369800.3		sp|O65399|E131_ARATH Glucan endo-1,3-beta-glucosidase 1 OS=Arabidopsis thaliana GN=At1g11820 PE=1 SV=3//6.38808e-23	GO:0004553(hydrolase activity, hydrolyzing O-glycosyl compounds);GO:0030247(polysaccharide binding);GO:0046658(anchored component of plasma membrane)	ko00500(Starch and sucrose metabolism)	4	4819-4839	Y	4830		3		0.991978																NA	.\4_T_Plot\NN\TRIAE_CS42_2AS_TGACv1_114888_AA0369800.3--4830--tae-miR5049-3p_degradome.jpg
tae-miR5049-3p	AAUAUGGAUCGGAGGGAGUAC	TRIAE_CS42_3DL_TGACv1_250593_AA0870780.2		sp|Q9SR22|PAE5_ARATH Pectin acetylesterase 5 OS=Arabidopsis thaliana GN=PAE5 PE=2 SV=1//2.65638e-08	GO:0005576(extracellular region);GO:0005618(cell wall);GO:0016787(hydrolase activity);GO:0052689(carboxylic ester hydrolase activity);GO:0071555(cell wall organization)	-	3	1291-1311	Y	1302		4		0.992706																NA	.\4_T_Plot\NN\TRIAE_CS42_3DL_TGACv1_250593_AA0870780.2--1302--tae-miR5049-3p_degradome.jpg
tae-miR5049-3p	AAUAUGGAUCGGAGGGAGUAC	TRIAE_CS42_3AL_TGACv1_194800_AA0639750.2		sp|Q9SR22|PAE5_ARATH Pectin acetylesterase 5 OS=Arabidopsis thaliana GN=PAE5 PE=2 SV=1//2.45852e-124	GO:0005576(extracellular region);GO:0005618(cell wall);GO:0016787(hydrolase activity);GO:0052689(carboxylic ester hydrolase activity);GO:0071555(cell wall organization)	-	3	1333-1353	Y	1344		4		0.992706																NA	.\4_T_Plot\NN\TRIAE_CS42_3AL_TGACv1_194800_AA0639750.2--1344--tae-miR5049-3p_degradome.jpg
tae-miR5049-3p	AAUAUGGAUCGGAGGGAGUAC	TRIAE_CS42_3DL_TGACv1_250593_AA0870780.3		sp|Q9SR22|PAE5_ARATH Pectin acetylesterase 5 OS=Arabidopsis thaliana GN=PAE5 PE=2 SV=1//2.65638e-08	GO:0005576(extracellular region);GO:0005618(cell wall);GO:0016787(hydrolase activity);GO:0052689(carboxylic ester hydrolase activity);GO:0071555(cell wall organization)	-	3	2453-2473	Y	2464		4		0.992706																NA	.\4_T_Plot\NN\TRIAE_CS42_3DL_TGACv1_250593_AA0870780.3--2464--tae-miR5049-3p_degradome.jpg
tae-miR5049-3p	AAUAUGGAUCGGAGGGAGUAC	TRIAE_CS42_3DL_TGACv1_250593_AA0870780.1		sp|Q9SR22|PAE5_ARATH Pectin acetylesterase 5 OS=Arabidopsis thaliana GN=PAE5 PE=2 SV=1//2.65638e-08	GO:0005576(extracellular region);GO:0005618(cell wall);GO:0016787(hydrolase activity);GO:0052689(carboxylic ester hydrolase activity);GO:0071555(cell wall organization)	-	3	1459-1479	Y	1470		4		0.992706																NA	.\4_T_Plot\NN\TRIAE_CS42_3DL_TGACv1_250593_AA0870780.1--1470--tae-miR5049-3p_degradome.jpg
tae-miR5049-3p	AAUAUGGAUCGGAGGGAGUAC	TRIAE_CS42_3AL_TGACv1_194800_AA0639750.1		sp|Q9SR22|PAE5_ARATH Pectin acetylesterase 5 OS=Arabidopsis thaliana GN=PAE5 PE=2 SV=1//2.45852e-124	GO:0005576(extracellular region);GO:0005618(cell wall);GO:0016787(hydrolase activity);GO:0052689(carboxylic ester hydrolase activity);GO:0071555(cell wall organization)	-	3	1336-1356	Y	1347		4		0.992706																NA	.\4_T_Plot\NN\TRIAE_CS42_3AL_TGACv1_194800_AA0639750.1--1347--tae-miR5049-3p_degradome.jpg
tae-miR5049-3p	AAUAUGGAUCGGAGGGAGUAC	TRIAE_CS42_3B_TGACv1_221166_AA0732590.1		sp|Q9SR22|PAE5_ARATH Pectin acetylesterase 5 OS=Arabidopsis thaliana GN=PAE5 PE=2 SV=1//4.17007e-136	GO:0005576(extracellular region);GO:0005618(cell wall);GO:0016787(hydrolase activity);GO:0052689(carboxylic ester hydrolase activity);GO:0071555(cell wall organization)	-	3	1330-1350	Y	1341		4		0.992706																NA	.\4_T_Plot\NN\TRIAE_CS42_3B_TGACv1_221166_AA0732590.1--1341--tae-miR5049-3p_degradome.jpg
tae-miR5049-3p	AAUAUGGAUCGGAGGGAGUAC	TRIAE_CS42_5AS_TGACv1_393202_AA1269790.2		sp|Q0JL46|NCASE_ORYSJ Neutral ceramidase OS=Oryza sativa subsp. japonica GN=Os01g0624000 PE=1 SV=1//1.81193e-125	GO:0005783(endoplasmic reticulum);GO:0005794(Golgi apparatus)	ko00600(Sphingolipid metabolism)	4	3173-3193	Y	3184	4	2	0.9989	1																.\4_T_Plot\SL\TRIAE_CS42_5AS_TGACv1_393202_AA1269790.2--3184--tae-miR5049-3p_degradome.jpg	.\4_T_Plot\NN\TRIAE_CS42_5AS_TGACv1_393202_AA1269790.2--3184--tae-miR5049-3p_degradome.jpg
tae-miR5049-3p	AAUAUGGAUCGGAGGGAGUAC	TRIAE_CS42_6AS_TGACv1_486981_AA1567200.3		-	-	-	4	1058-1078	Y	1069	4	3	0.9989	0.991978																.\4_T_Plot\SL\TRIAE_CS42_6AS_TGACv1_486981_AA1567200.3--1069--tae-miR5049-3p_degradome.jpg	.\4_T_Plot\NN\TRIAE_CS42_6AS_TGACv1_486981_AA1567200.3--1069--tae-miR5049-3p_degradome.jpg
tae-miR5062-5p	UGAACCUUAGGGAACAGCCGCAU	TRIAE_CS42_5DL_TGACv1_434614_AA1438720.1		sp|Q851R2|MEL1_ORYSJ Protein argonaute MEL1 OS=Oryza sativa subsp. japonica GN=MEL1 PE=2 SV=1//3.59193e-179	GO:0005730(nucleolus);GO:0005731(nucleolus organizer region);GO:0005737(cytoplasm);GO:0007140(male meiosis);GO:0007143(female meiotic division);GO:0009561(megagametogenesis);GO:0033169(histone H3-K9 demethylation);GO:0035197(siRNA binding);GO:0055046(microgametogenesis)	-	4	1987-2009	Y	2000	3		0.0655184																	.\4_T_Plot\SL\TRIAE_CS42_5DL_TGACv1_434614_AA1438720.1--2000--tae-miR5062-5p_degradome.jpg	NA
tae-miR6197-5p	UCUGUAAACAAAUGUAGGACG	TRIAE_CS42_5AS_TGACv1_392561_AA1260950.1		sp|Q9LMN7|WAK5_ARATH Wall-associated receptor kinase 5 OS=Arabidopsis thaliana GN=WAK5 PE=2 SV=1//4.59616e-141	GO:0004674(protein serine/threonine kinase activity);GO:0005886(plasma membrane);GO:0007166(cell surface receptor signaling pathway)	ko04626(Plant-pathogen interaction)	3.5	2686-2707	Y	2698	4		0.81875																	.\4_T_Plot\SL\TRIAE_CS42_5AS_TGACv1_392561_AA1260950.1--2698--tae-miR6197-5p_degradome.jpg	NA
tae-miR7757-5p	AUAAAACCUUCAGCUAUCCAUC	TRIAE_CS42_5AL_TGACv1_374266_AA1195550.2		sp|Q6AWW5|Y5262_ARATH Ankyrin repeat-containing protein At5g02620 OS=Arabidopsis thaliana GN=At5g02620 PE=1 SV=1//7.23156e-66	GO:0005515(protein binding);GO:0042802(identical protein binding)	ko04626(Plant-pathogen interaction)	3	3057-3078	Y	3069		2		0.984425																NA	.\4_T_Plot\NN\TRIAE_CS42_5AL_TGACv1_374266_AA1195550.2--3069--tae-miR7757-5p_degradome.jpg
tae-miR7757-5p	AUAAAACCUUCAGCUAUCCAUC	TRIAE_CS42_5AL_TGACv1_374266_AA1195550.1		sp|Q6AWW5|Y5262_ARATH Ankyrin repeat-containing protein At5g02620 OS=Arabidopsis thaliana GN=At5g02620 PE=1 SV=1//7.23156e-66	GO:0005515(protein binding);GO:0042802(identical protein binding)	ko04626(Plant-pathogen interaction)	3	3057-3078	Y	3069		2		0.984425																NA	.\4_T_Plot\NN\TRIAE_CS42_5AL_TGACv1_374266_AA1195550.1--3069--tae-miR7757-5p_degradome.jpg
tae-miR9655-3p	CAAGGGAAGGAAGUAGCCAAC	TRIAE_CS42_2DL_TGACv1_158990_AA0530150.1		-	-	-	4	658-677	Y	668		2		0.947287																NA	.\4_T_Plot\NN\TRIAE_CS42_2DL_TGACv1_158990_AA0530150.1--668--tae-miR9655-3p_degradome.jpg
tae-miR9657a-3p	UGUGCUUCCUCGUCGAACGGU	TRIAE_CS42_3B_TGACv1_221465_AA0741540.1		sp|O22607|MSI4_ARATH WD-40 repeat-containing protein MSI4 OS=Arabidopsis thaliana GN=MSI4 PE=1 SV=3//0	GO:0005515(protein binding);GO:0005634(nucleus);GO:0005730(nucleolus);GO:0005737(cytoplasm);GO:0005829(cytosol);GO:0006281(DNA repair);GO:0006351(transcription, DNA-templated);GO:0006355(regulation of transcription, DNA-templated);GO:0009826(unidimensional cell growth);GO:0009908(flower development);GO:0009965(leaf morphogenesis);GO:0010090(trichome morphogenesis);GO:0010224(response to UV-B);GO:…	ko04146(Peroxisome)	3.5	459-479	Y	470		2		0.833668																NA	.\4_T_Plot\NN\TRIAE_CS42_3B_TGACv1_221465_AA0741540.1--470--tae-miR9657a-3p_degradome.jpg
tae-miR9657a-3p	UGUGCUUCCUCGUCGAACGGU	TRIAE_CS42_3AL_TGACv1_197181_AA0665300.3		sp|O22607|MSI4_ARATH WD-40 repeat-containing protein MSI4 OS=Arabidopsis thaliana GN=MSI4 PE=1 SV=3//0	GO:0005515(protein binding);GO:0005634(nucleus);GO:0005730(nucleolus);GO:0005737(cytoplasm);GO:0005829(cytosol);GO:0006281(DNA repair);GO:0006351(transcription, DNA-templated);GO:0006355(regulation of transcription, DNA-templated);GO:0009826(unidimensional cell growth);GO:0009908(flower development);GO:0009965(leaf morphogenesis);GO:0010090(trichome morphogenesis);GO:0010224(response to UV-B);GO:…	ko04146(Peroxisome)	3.5	398-418	Y	409		2		0.833668																NA	.\4_T_Plot\NN\TRIAE_CS42_3AL_TGACv1_197181_AA0665300.3--409--tae-miR9657a-3p_degradome.jpg
tae-miR9657a-3p	UGUGCUUCCUCGUCGAACGGU	TRIAE_CS42_3AL_TGACv1_197181_AA0665300.1		sp|O22607|MSI4_ARATH WD-40 repeat-containing protein MSI4 OS=Arabidopsis thaliana GN=MSI4 PE=1 SV=3//0	GO:0005515(protein binding);GO:0005634(nucleus);GO:0005730(nucleolus);GO:0005737(cytoplasm);GO:0005829(cytosol);GO:0006281(DNA repair);GO:0006351(transcription, DNA-templated);GO:0006355(regulation of transcription, DNA-templated);GO:0009826(unidimensional cell growth);GO:0009908(flower development);GO:0009965(leaf morphogenesis);GO:0010090(trichome morphogenesis);GO:0010224(response to UV-B);GO:…	ko04146(Peroxisome)	3.5	418-438	Y	429		2		0.833668																NA	.\4_T_Plot\NN\TRIAE_CS42_3AL_TGACv1_197181_AA0665300.1--429--tae-miR9657a-3p_degradome.jpg
tae-miR9657a-3p	UGUGCUUCCUCGUCGAACGGU	TRIAE_CS42_3DL_TGACv1_250303_AA0865720.2		sp|O22607|MSI4_ARATH WD-40 repeat-containing protein MSI4 OS=Arabidopsis thaliana GN=MSI4 PE=1 SV=3//0	GO:0005515(protein binding);GO:0005634(nucleus);GO:0005730(nucleolus);GO:0005737(cytoplasm);GO:0005829(cytosol);GO:0006281(DNA repair);GO:0006351(transcription, DNA-templated);GO:0006355(regulation of transcription, DNA-templated);GO:0009826(unidimensional cell growth);GO:0009908(flower development);GO:0009965(leaf morphogenesis);GO:0010090(trichome morphogenesis);GO:0010224(response to UV-B);GO:…	ko04146(Peroxisome)	3.5	423-443	Y	434		2		0.833668																NA	.\4_T_Plot\NN\TRIAE_CS42_3DL_TGACv1_250303_AA0865720.2--434--tae-miR9657a-3p_degradome.jpg
tae-miR9657a-3p	UGUGCUUCCUCGUCGAACGGU	TRIAE_CS42_3AL_TGACv1_197181_AA0665300.2		sp|O22607|MSI4_ARATH WD-40 repeat-containing protein MSI4 OS=Arabidopsis thaliana GN=MSI4 PE=1 SV=3//0	GO:0005515(protein binding);GO:0005634(nucleus);GO:0005730(nucleolus);GO:0005737(cytoplasm);GO:0005829(cytosol);GO:0006281(DNA repair);GO:0006351(transcription, DNA-templated);GO:0006355(regulation of transcription, DNA-templated);GO:0009826(unidimensional cell growth);GO:0009908(flower development);GO:0009965(leaf morphogenesis);GO:0010090(trichome morphogenesis);GO:0010224(response to UV-B);GO:…	ko04146(Peroxisome)	3.5	398-418	Y	409		2		0.833668																NA	.\4_T_Plot\NN\TRIAE_CS42_3AL_TGACv1_197181_AA0665300.2--409--tae-miR9657a-3p_degradome.jpg
tae-miR9657a-3p	UGUGCUUCCUCGUCGAACGGU	TRIAE_CS42_3DL_TGACv1_250303_AA0865720.1		sp|O22607|MSI4_ARATH WD-40 repeat-containing protein MSI4 OS=Arabidopsis thaliana GN=MSI4 PE=1 SV=3//0	GO:0005515(protein binding);GO:0005634(nucleus);GO:0005730(nucleolus);GO:0005737(cytoplasm);GO:0005829(cytosol);GO:0006281(DNA repair);GO:0006351(transcription, DNA-templated);GO:0006355(regulation of transcription, DNA-templated);GO:0009826(unidimensional cell growth);GO:0009908(flower development);GO:0009965(leaf morphogenesis);GO:0010090(trichome morphogenesis);GO:0010224(response to UV-B);GO:…	ko04146(Peroxisome)	3.5	427-447	Y	438		2		0.833668																NA	.\4_T_Plot\NN\TRIAE_CS42_3DL_TGACv1_250303_AA0865720.1--438--tae-miR9657a-3p_degradome.jpg
tae-miR9657a-3p	UGUGCUUCCUCGUCGAACGGU	TRIAE_CS42_3B_TGACv1_221465_AA0741540.2		sp|O22607|MSI4_ARATH WD-40 repeat-containing protein MSI4 OS=Arabidopsis thaliana GN=MSI4 PE=1 SV=3//0	GO:0005515(protein binding);GO:0005634(nucleus);GO:0005730(nucleolus);GO:0005737(cytoplasm);GO:0005829(cytosol);GO:0006281(DNA repair);GO:0006351(transcription, DNA-templated);GO:0006355(regulation of transcription, DNA-templated);GO:0009826(unidimensional cell growth);GO:0009908(flower development);GO:0009965(leaf morphogenesis);GO:0010090(trichome morphogenesis);GO:0010224(response to UV-B);GO:…	ko04146(Peroxisome)	3.5	459-479	Y	470		2		0.833668																NA	.\4_T_Plot\NN\TRIAE_CS42_3B_TGACv1_221465_AA0741540.2--470--tae-miR9657a-3p_degradome.jpg
tae-miR9657c-3p	CGUGCUUCCUCGUCGAACGGU	TRIAE_CS42_3B_TGACv1_221465_AA0741540.2		sp|O22607|MSI4_ARATH WD-40 repeat-containing protein MSI4 OS=Arabidopsis thaliana GN=MSI4 PE=1 SV=3//0	GO:0005515(protein binding);GO:0005634(nucleus);GO:0005730(nucleolus);GO:0005737(cytoplasm);GO:0005829(cytosol);GO:0006281(DNA repair);GO:0006351(transcription, DNA-templated);GO:0006355(regulation of transcription, DNA-templated);GO:0009826(unidimensional cell growth);GO:0009908(flower development);GO:0009965(leaf morphogenesis);GO:0010090(trichome morphogenesis);GO:0010224(response to UV-B);GO:…	ko04146(Peroxisome)	3	459-479	Y	470		2		0.750268																NA	.\4_T_Plot\NN\TRIAE_CS42_3B_TGACv1_221465_AA0741540.2--470--tae-miR9657c-3p_degradome.jpg
tae-miR9657c-3p	CGUGCUUCCUCGUCGAACGGU	TRIAE_CS42_3AL_TGACv1_197181_AA0665300.2		sp|O22607|MSI4_ARATH WD-40 repeat-containing protein MSI4 OS=Arabidopsis thaliana GN=MSI4 PE=1 SV=3//0	GO:0005515(protein binding);GO:0005634(nucleus);GO:0005730(nucleolus);GO:0005737(cytoplasm);GO:0005829(cytosol);GO:0006281(DNA repair);GO:0006351(transcription, DNA-templated);GO:0006355(regulation of transcription, DNA-templated);GO:0009826(unidimensional cell growth);GO:0009908(flower development);GO:0009965(leaf morphogenesis);GO:0010090(trichome morphogenesis);GO:0010224(response to UV-B);GO:…	ko04146(Peroxisome)	3	398-418	Y	409		2		0.750268																NA	.\4_T_Plot\NN\TRIAE_CS42_3AL_TGACv1_197181_AA0665300.2--409--tae-miR9657c-3p_degradome.jpg
tae-miR9657c-3p	CGUGCUUCCUCGUCGAACGGU	TRIAE_CS42_3B_TGACv1_221465_AA0741540.1		sp|O22607|MSI4_ARATH WD-40 repeat-containing protein MSI4 OS=Arabidopsis thaliana GN=MSI4 PE=1 SV=3//0	GO:0005515(protein binding);GO:0005634(nucleus);GO:0005730(nucleolus);GO:0005737(cytoplasm);GO:0005829(cytosol);GO:0006281(DNA repair);GO:0006351(transcription, DNA-templated);GO:0006355(regulation of transcription, DNA-templated);GO:0009826(unidimensional cell growth);GO:0009908(flower development);GO:0009965(leaf morphogenesis);GO:0010090(trichome morphogenesis);GO:0010224(response to UV-B);GO:…	ko04146(Peroxisome)	3	459-479	Y	470		2		0.750268																NA	.\4_T_Plot\NN\TRIAE_CS42_3B_TGACv1_221465_AA0741540.1--470--tae-miR9657c-3p_degradome.jpg
tae-miR9657c-3p	CGUGCUUCCUCGUCGAACGGU	TRIAE_CS42_3DL_TGACv1_250303_AA0865720.1		sp|O22607|MSI4_ARATH WD-40 repeat-containing protein MSI4 OS=Arabidopsis thaliana GN=MSI4 PE=1 SV=3//0	GO:0005515(protein binding);GO:0005634(nucleus);GO:0005730(nucleolus);GO:0005737(cytoplasm);GO:0005829(cytosol);GO:0006281(DNA repair);GO:0006351(transcription, DNA-templated);GO:0006355(regulation of transcription, DNA-templated);GO:0009826(unidimensional cell growth);GO:0009908(flower development);GO:0009965(leaf morphogenesis);GO:0010090(trichome morphogenesis);GO:0010224(response to UV-B);GO:…	ko04146(Peroxisome)	3	427-447	Y	438		2		0.750268																NA	.\4_T_Plot\NN\TRIAE_CS42_3DL_TGACv1_250303_AA0865720.1--438--tae-miR9657c-3p_degradome.jpg
tae-miR9657c-3p	CGUGCUUCCUCGUCGAACGGU	TRIAE_CS42_3AL_TGACv1_197181_AA0665300.3		sp|O22607|MSI4_ARATH WD-40 repeat-containing protein MSI4 OS=Arabidopsis thaliana GN=MSI4 PE=1 SV=3//0	GO:0005515(protein binding);GO:0005634(nucleus);GO:0005730(nucleolus);GO:0005737(cytoplasm);GO:0005829(cytosol);GO:0006281(DNA repair);GO:0006351(transcription, DNA-templated);GO:0006355(regulation of transcription, DNA-templated);GO:0009826(unidimensional cell growth);GO:0009908(flower development);GO:0009965(leaf morphogenesis);GO:0010090(trichome morphogenesis);GO:0010224(response to UV-B);GO:…	ko04146(Peroxisome)	3	398-418	Y	409		2		0.750268																NA	.\4_T_Plot\NN\TRIAE_CS42_3AL_TGACv1_197181_AA0665300.3--409--tae-miR9657c-3p_degradome.jpg
tae-miR9657c-3p	CGUGCUUCCUCGUCGAACGGU	TRIAE_CS42_3DL_TGACv1_250303_AA0865720.2		sp|O22607|MSI4_ARATH WD-40 repeat-containing protein MSI4 OS=Arabidopsis thaliana GN=MSI4 PE=1 SV=3//0	GO:0005515(protein binding);GO:0005634(nucleus);GO:0005730(nucleolus);GO:0005737(cytoplasm);GO:0005829(cytosol);GO:0006281(DNA repair);GO:0006351(transcription, DNA-templated);GO:0006355(regulation of transcription, DNA-templated);GO:0009826(unidimensional cell growth);GO:0009908(flower development);GO:0009965(leaf morphogenesis);GO:0010090(trichome morphogenesis);GO:0010224(response to UV-B);GO:…	ko04146(Peroxisome)	3	423-443	Y	434		2		0.750268																NA	.\4_T_Plot\NN\TRIAE_CS42_3DL_TGACv1_250303_AA0865720.2--434--tae-miR9657c-3p_degradome.jpg
tae-miR9657c-3p	CGUGCUUCCUCGUCGAACGGU	TRIAE_CS42_3AL_TGACv1_197181_AA0665300.1		sp|O22607|MSI4_ARATH WD-40 repeat-containing protein MSI4 OS=Arabidopsis thaliana GN=MSI4 PE=1 SV=3//0	GO:0005515(protein binding);GO:0005634(nucleus);GO:0005730(nucleolus);GO:0005737(cytoplasm);GO:0005829(cytosol);GO:0006281(DNA repair);GO:0006351(transcription, DNA-templated);GO:0006355(regulation of transcription, DNA-templated);GO:0009826(unidimensional cell growth);GO:0009908(flower development);GO:0009965(leaf morphogenesis);GO:0010090(trichome morphogenesis);GO:0010224(response to UV-B);GO:…	ko04146(Peroxisome)	3	418-438	Y	429		2		0.750268																NA	.\4_T_Plot\NN\TRIAE_CS42_3AL_TGACv1_197181_AA0665300.1--429--tae-miR9657c-3p_degradome.jpg
tae-miR9662a-3p	UUGAACAUCCCAGAGCCACCG	TRIAE_CS42_1BS_TGACv1_051266_AA0178900.1		-	GO:0003690(double-stranded DNA binding);GO:0005739(mitochondrion);GO:0006355(regulation of transcription, DNA-templated)	-	3	765-785	Y	776	4	0	0.462925	0.0299152																.\4_T_Plot\SL\TRIAE_CS42_1BS_TGACv1_051266_AA0178900.1--776--tae-miR9662a-3p_degradome.jpg	.\4_T_Plot\NN\TRIAE_CS42_1BS_TGACv1_051266_AA0178900.1--776--tae-miR9662a-3p_degradome.jpg
tae-miR9662a-3p	UUGAACAUCCCAGAGCCACCG	TRIAE_CS42_6BS_TGACv1_514907_AA1665740.1		-	GO:0003690(double-stranded DNA binding);GO:0005739(mitochondrion);GO:0006355(regulation of transcription, DNA-templated)	-	2	820-840	Y	831	2		0.760312																	.\4_T_Plot\SL\TRIAE_CS42_6BS_TGACv1_514907_AA1665740.1--831--tae-miR9662a-3p_degradome.jpg	NA
tae-miR9662a-3p	UUGAACAUCCCAGAGCCACCG	TRIAE_CS42_U_TGACv1_640946_AA2080260.1		-	GO:0003690(double-stranded DNA binding);GO:0005739(mitochondrion);GO:0006355(regulation of transcription, DNA-templated);GO:0009507(chloroplast);GO:0016020(membrane)	-	4	976-996	Y	987	2		0.914075																	.\4_T_Plot\SL\TRIAE_CS42_U_TGACv1_640946_AA2080260.1--987--tae-miR9662a-3p_degradome.jpg	NA
tae-miR9662a-3p	UUGAACAUCCCAGAGCCACCG	TRIAE_CS42_5DL_TGACv1_433265_AA1407560.1		-	-	-	3.5	784-804	Y	795	4		0.918861																	.\4_T_Plot\SL\TRIAE_CS42_5DL_TGACv1_433265_AA1407560.1--795--tae-miR9662a-3p_degradome.jpg	NA
tae-miR9662a-3p	UUGAACAUCCCAGAGCCACCG	TRIAE_CS42_2DL_TGACv1_161107_AA0556760.1		-	GO:0003690(double-stranded DNA binding);GO:0005739(mitochondrion);GO:0006355(regulation of transcription, DNA-templated)	-	1.5	747-767	Y	758		4		0.627915																NA	.\4_T_Plot\NN\TRIAE_CS42_2DL_TGACv1_161107_AA0556760.1--758--tae-miR9662a-3p_degradome.jpg
tae-miR9662a-3p	UUGAACAUCCCAGAGCCACCG	TRIAE_CS42_6BS_TGACv1_514082_AA1654850.1		-	-	-	3.5	752-772	Y	763	2		0.994452																	.\4_T_Plot\SL\TRIAE_CS42_6BS_TGACv1_514082_AA1654850.1--763--tae-miR9662a-3p_degradome.jpg	NA
tae-miR9662a-3p	UUGAACAUCCCAGAGCCACCG	TRIAE_CS42_6BS_TGACv1_514032_AA1654230.2		-	-	-	3.5	886-906	Y	897	1		0.0357111																	.\4_T_Plot\SL\TRIAE_CS42_6BS_TGACv1_514032_AA1654230.2--897--tae-miR9662a-3p_degradome.jpg	NA
tae-miR9662a-3p	UUGAACAUCCCAGAGCCACCG	TRIAE_CS42_6BS_TGACv1_514032_AA1654230.1		-	-	-	3.5	886-906	Y	897	1		0.0357111																	.\4_T_Plot\SL\TRIAE_CS42_6BS_TGACv1_514032_AA1654230.1--897--tae-miR9662a-3p_degradome.jpg	NA
tae-miR9662a-3p	UUGAACAUCCCAGAGCCACCG	TRIAE_CS42_6BS_TGACv1_514082_AA1654850.2		-	-	-	3.5	752-772	Y	763	2		0.994452																	.\4_T_Plot\SL\TRIAE_CS42_6BS_TGACv1_514082_AA1654850.2--763--tae-miR9662a-3p_degradome.jpg	NA
tae-miR9662a-3p	UUGAACAUCCCAGAGCCACCG	TRIAE_CS42_6BS_TGACv1_514082_AA1654850.3		-	-	-	3.5	752-772	Y	763	2		0.994452																	.\4_T_Plot\SL\TRIAE_CS42_6BS_TGACv1_514082_AA1654850.3--763--tae-miR9662a-3p_degradome.jpg	NA
tae-miR9662a-3p	UUGAACAUCCCAGAGCCACCG	TRIAE_CS42_6AS_TGACv1_486597_AA1562910.1		-	-	-	3.5	761-781	Y	772	2	4	0.994452	0.950006																.\4_T_Plot\SL\TRIAE_CS42_6AS_TGACv1_486597_AA1562910.1--772--tae-miR9662a-3p_degradome.jpg	.\4_T_Plot\NN\TRIAE_CS42_6AS_TGACv1_486597_AA1562910.1--772--tae-miR9662a-3p_degradome.jpg
tae-miR9662a-3p	UUGAACAUCCCAGAGCCACCG	TRIAE_CS42_6DS_TGACv1_544730_AA1749250.1		-	-	-	3.5	761-781	Y	772	2	4	0.994452	0.950006																.\4_T_Plot\SL\TRIAE_CS42_6DS_TGACv1_544730_AA1749250.1--772--tae-miR9662a-3p_degradome.jpg	.\4_T_Plot\NN\TRIAE_CS42_6DS_TGACv1_544730_AA1749250.1--772--tae-miR9662a-3p_degradome.jpg
tae-miR9662a-3p	UUGAACAUCCCAGAGCCACCG	TRIAE_CS42_4AL_TGACv1_291509_AA0994950.1		-	GO:0003690(double-stranded DNA binding);GO:0005739(mitochondrion);GO:0006355(regulation of transcription, DNA-templated);GO:0009507(chloroplast);GO:0016020(membrane)	-	3.5	805-825	Y	816	2	3	0.994452	0.831194																.\4_T_Plot\SL\TRIAE_CS42_4AL_TGACv1_291509_AA0994950.1--816--tae-miR9662a-3p_degradome.jpg	.\4_T_Plot\NN\TRIAE_CS42_4AL_TGACv1_291509_AA0994950.1--816--tae-miR9662a-3p_degradome.jpg
tae-miR9662a-3p	UUGAACAUCCCAGAGCCACCG	TRIAE_CS42_6DS_TGACv1_545131_AA1750020.1		-	GO:0003690(double-stranded DNA binding);GO:0005739(mitochondrion);GO:0006355(regulation of transcription, DNA-templated);GO:0008380(RNA splicing);GO:0009536(plastid);GO:0009793(embryo development ending in seed dormancy);GO:0032502(developmental process);GO:0042793(transcription from plastid promoter);GO:0042794(rRNA transcription from plastid promoter)	-	4	682-702	Y	693	4		0.694781																	.\4_T_Plot\SL\TRIAE_CS42_6DS_TGACv1_545131_AA1750020.1--693--tae-miR9662a-3p_degradome.jpg	NA
tae-miR9662a-3p	UUGAACAUCCCAGAGCCACCG	TRIAE_CS42_6DS_TGACv1_545131_AA1750020.2		-	-	-	4	765-785	Y	776	4		0.694781																	.\4_T_Plot\SL\TRIAE_CS42_6DS_TGACv1_545131_AA1750020.2--776--tae-miR9662a-3p_degradome.jpg	NA
tae-miR9662a-3p	UUGAACAUCCCAGAGCCACCG	TRIAE_CS42_6DS_TGACv1_543311_AA1738330.2		-	-	-	4	925-945	Y	936	3	4	0.599405	0.757206																.\4_T_Plot\SL\TRIAE_CS42_6DS_TGACv1_543311_AA1738330.2--936--tae-miR9662a-3p_degradome.jpg	.\4_T_Plot\NN\TRIAE_CS42_6DS_TGACv1_543311_AA1738330.2--936--tae-miR9662a-3p_degradome.jpg
tae-miR9662a-3p	UUGAACAUCCCAGAGCCACCG	TRIAE_CS42_6DS_TGACv1_543311_AA1738330.1		-	-	-	4	925-945	Y	936	3	4	0.599405	0.757206																.\4_T_Plot\SL\TRIAE_CS42_6DS_TGACv1_543311_AA1738330.1--936--tae-miR9662a-3p_degradome.jpg	.\4_T_Plot\NN\TRIAE_CS42_6DS_TGACv1_543311_AA1738330.1--936--tae-miR9662a-3p_degradome.jpg
tae-miR9662a-3p	UUGAACAUCCCAGAGCCACCG	TRIAE_CS42_6AS_TGACv1_486914_AA1566430.4		-	-	-	4	911-931	Y	922	2	4	0.914075	0.757206																.\4_T_Plot\SL\TRIAE_CS42_6AS_TGACv1_486914_AA1566430.4--922--tae-miR9662a-3p_degradome.jpg	.\4_T_Plot\NN\TRIAE_CS42_6AS_TGACv1_486914_AA1566430.4--922--tae-miR9662a-3p_degradome.jpg
tae-miR9662a-3p	UUGAACAUCCCAGAGCCACCG	TRIAE_CS42_6AS_TGACv1_486914_AA1566430.1		-	-	-	4	916-936	Y	927	3	4	0.599405	0.757206																.\4_T_Plot\SL\TRIAE_CS42_6AS_TGACv1_486914_AA1566430.1--927--tae-miR9662a-3p_degradome.jpg	.\4_T_Plot\NN\TRIAE_CS42_6AS_TGACv1_486914_AA1566430.1--927--tae-miR9662a-3p_degradome.jpg
tae-miR9662a-3p	UUGAACAUCCCAGAGCCACCG	TRIAE_CS42_6BS_TGACv1_514286_AA1657860.1		-	-	-	4	870-890	Y	881	3	4	0.599405	0.757206																.\4_T_Plot\SL\TRIAE_CS42_6BS_TGACv1_514286_AA1657860.1--881--tae-miR9662a-3p_degradome.jpg	.\4_T_Plot\NN\TRIAE_CS42_6BS_TGACv1_514286_AA1657860.1--881--tae-miR9662a-3p_degradome.jpg
tae-miR9662a-3p	UUGAACAUCCCAGAGCCACCG	TRIAE_CS42_6AS_TGACv1_486914_AA1566430.3		-	-	-	4	911-931	Y	922	2	4	0.914075	0.757206																.\4_T_Plot\SL\TRIAE_CS42_6AS_TGACv1_486914_AA1566430.3--922--tae-miR9662a-3p_degradome.jpg	.\4_T_Plot\NN\TRIAE_CS42_6AS_TGACv1_486914_AA1566430.3--922--tae-miR9662a-3p_degradome.jpg
tae-miR9662a-3p	UUGAACAUCCCAGAGCCACCG	TRIAE_CS42_6AS_TGACv1_486914_AA1566430.2		-	-	-	4	913-933	Y	924	3	4	0.599405	0.757206																.\4_T_Plot\SL\TRIAE_CS42_6AS_TGACv1_486914_AA1566430.2--924--tae-miR9662a-3p_degradome.jpg	.\4_T_Plot\NN\TRIAE_CS42_6AS_TGACv1_486914_AA1566430.2--924--tae-miR9662a-3p_degradome.jpg
tae-miR9662a-3p	UUGAACAUCCCAGAGCCACCG	TRIAE_CS42_6AS_TGACv1_486894_AA1566240.2		-	-	-	3.5	813-833	Y	824	4	2	0.918861	0.996323																.\4_T_Plot\SL\TRIAE_CS42_6AS_TGACv1_486894_AA1566240.2--824--tae-miR9662a-3p_degradome.jpg	.\4_T_Plot\NN\TRIAE_CS42_6AS_TGACv1_486894_AA1566240.2--824--tae-miR9662a-3p_degradome.jpg
tae-miR9662a-3p	UUGAACAUCCCAGAGCCACCG	TRIAE_CS42_6AS_TGACv1_486894_AA1566240.1		-	-	-	3.5	813-833	Y	824	4	2	0.918861	0.996323																.\4_T_Plot\SL\TRIAE_CS42_6AS_TGACv1_486894_AA1566240.1--824--tae-miR9662a-3p_degradome.jpg	.\4_T_Plot\NN\TRIAE_CS42_6AS_TGACv1_486894_AA1566240.1--824--tae-miR9662a-3p_degradome.jpg
tae-miR9662a-3p	UUGAACAUCCCAGAGCCACCG	TRIAE_CS42_4AL_TGACv1_289980_AA0979830.1		-	-	-	3.5	737-757	Y	748	4	2	0.918861	0.996323																.\4_T_Plot\SL\TRIAE_CS42_4AL_TGACv1_289980_AA0979830.1--748--tae-miR9662a-3p_degradome.jpg	.\4_T_Plot\NN\TRIAE_CS42_4AL_TGACv1_289980_AA0979830.1--748--tae-miR9662a-3p_degradome.jpg
tae-miR9662a-3p	UUGAACAUCCCAGAGCCACCG	TRIAE_CS42_6AS_TGACv1_485229_AA1540890.1		-	-	-	3.5	1198-1218	Y	1209	4	2	0.918861	0.996323																.\4_T_Plot\SL\TRIAE_CS42_6AS_TGACv1_485229_AA1540890.1--1209--tae-miR9662a-3p_degradome.jpg	.\4_T_Plot\NN\TRIAE_CS42_6AS_TGACv1_485229_AA1540890.1--1209--tae-miR9662a-3p_degradome.jpg
tae-miR9662a-3p	UUGAACAUCCCAGAGCCACCG	TRIAE_CS42_6DS_TGACv1_543500_AA1740820.1		-	GO:0003690(double-stranded DNA binding);GO:0005739(mitochondrion);GO:0006355(regulation of transcription, DNA-templated);GO:0008380(RNA splicing);GO:0009536(plastid);GO:0009793(embryo development ending in seed dormancy);GO:0032502(developmental process);GO:0042793(transcription from plastid promoter);GO:0042794(rRNA transcription from plastid promoter)	-	3	809-829	Y	820	3	2	0.380711	0.750268																.\4_T_Plot\SL\TRIAE_CS42_6DS_TGACv1_543500_AA1740820.1--820--tae-miR9662a-3p_degradome.jpg	.\4_T_Plot\NN\TRIAE_CS42_6DS_TGACv1_543500_AA1740820.1--820--tae-miR9662a-3p_degradome.jpg
tae-miR9662a-3p	UUGAACAUCCCAGAGCCACCG	TRIAE_CS42_6BS_TGACv1_514032_AA1654220.1		-	GO:0003690(double-stranded DNA binding);GO:0005739(mitochondrion);GO:0006355(regulation of transcription, DNA-templated);GO:0009507(chloroplast);GO:0016020(membrane)	-	2.5	455-475	Y	466	3	3	0.492183	0.46348																.\4_T_Plot\SL\TRIAE_CS42_6BS_TGACv1_514032_AA1654220.1--466--tae-miR9662a-3p_degradome.jpg	.\4_T_Plot\NN\TRIAE_CS42_6BS_TGACv1_514032_AA1654220.1--466--tae-miR9662a-3p_degradome.jpg
tae-miR9662a-3p	UUGAACAUCCCAGAGCCACCG	TRIAE_CS42_6BL_TGACv1_500507_AA1605610.2		-	-	-	2	771-791	Y	782	2	2	0.760312	0.785945																.\4_T_Plot\SL\TRIAE_CS42_6BL_TGACv1_500507_AA1605610.2--782--tae-miR9662a-3p_degradome.jpg	.\4_T_Plot\NN\TRIAE_CS42_6BL_TGACv1_500507_AA1605610.2--782--tae-miR9662a-3p_degradome.jpg
tae-miR9662a-3p	UUGAACAUCCCAGAGCCACCG	TRIAE_CS42_6BL_TGACv1_500507_AA1605610.1		-	-	-	2	771-791	Y	782	2	2	0.760312	0.785945																.\4_T_Plot\SL\TRIAE_CS42_6BL_TGACv1_500507_AA1605610.1--782--tae-miR9662a-3p_degradome.jpg	.\4_T_Plot\NN\TRIAE_CS42_6BL_TGACv1_500507_AA1605610.1--782--tae-miR9662a-3p_degradome.jpg
tae-miR9662a-3p	UUGAACAUCCCAGAGCCACCG	TRIAE_CS42_6AS_TGACv1_485846_AA1553260.1		-	-	-	1.5	2128-2148	Y	2139	0	0	0.0399299	0.0396868																.\4_T_Plot\SL\TRIAE_CS42_6AS_TGACv1_485846_AA1553260.1--2139--tae-miR9662a-3p_degradome.jpg	.\4_T_Plot\NN\TRIAE_CS42_6AS_TGACv1_485846_AA1553260.1--2139--tae-miR9662a-3p_degradome.jpg
tae-miR9662a-3p	UUGAACAUCCCAGAGCCACCG	TRIAE_CS42_5DS_TGACv1_458236_AA1492830.1		-	GO:0003690(double-stranded DNA binding);GO:0005739(mitochondrion);GO:0006355(regulation of transcription, DNA-templated)	-	1.5	549-569	Y	560	0	0	0.0399299	0.0396868																.\4_T_Plot\SL\TRIAE_CS42_5DS_TGACv1_458236_AA1492830.1--560--tae-miR9662a-3p_degradome.jpg	.\4_T_Plot\NN\TRIAE_CS42_5DS_TGACv1_458236_AA1492830.1--560--tae-miR9662a-3p_degradome.jpg
tae-miR9662a-3p	UUGAACAUCCCAGAGCCACCG	TRIAE_CS42_6BS_TGACv1_513674_AA1646980.1		-	GO:0003690(double-stranded DNA binding);GO:0005634(nucleus);GO:0005739(mitochondrion);GO:0006355(regulation of transcription, DNA-templated);GO:0009409(response to cold)	-	1.5	781-801	Y	792	0	0	0.0399299	0.0396868																.\4_T_Plot\SL\TRIAE_CS42_6BS_TGACv1_513674_AA1646980.1--792--tae-miR9662a-3p_degradome.jpg	.\4_T_Plot\NN\TRIAE_CS42_6BS_TGACv1_513674_AA1646980.1--792--tae-miR9662a-3p_degradome.jpg
tae-miR9662b-3p	UGAACAUCCCAGAGCCACCGG	TRIAE_CS42_6BL_TGACv1_500507_AA1605610.2		-	-	-	1.5	770-790	Y	781		2		0.842735																NA	.\4_T_Plot\NN\TRIAE_CS42_6BL_TGACv1_500507_AA1605610.2--781--tae-miR9662b-3p_degradome.jpg
tae-miR9662b-3p	UGAACAUCCCAGAGCCACCGG	TRIAE_CS42_6BS_TGACv1_514907_AA1665740.1		-	GO:0003690(double-stranded DNA binding);GO:0005739(mitochondrion);GO:0006355(regulation of transcription, DNA-templated)	-	1.5	819-839	Y	830		2		0.842735																NA	.\4_T_Plot\NN\TRIAE_CS42_6BS_TGACv1_514907_AA1665740.1--830--tae-miR9662b-3p_degradome.jpg
tae-miR9662b-3p	UGAACAUCCCAGAGCCACCGG	TRIAE_CS42_6BL_TGACv1_500507_AA1605610.1		-	-	-	1.5	770-790	Y	781		2		0.842735																NA	.\4_T_Plot\NN\TRIAE_CS42_6BL_TGACv1_500507_AA1605610.1--781--tae-miR9662b-3p_degradome.jpg
tae-miR9662b-3p	UGAACAUCCCAGAGCCACCGG	TRIAE_CS42_6AS_TGACv1_495264_AA1577990.1		-	GO:0003690(double-stranded DNA binding);GO:0005739(mitochondrion);GO:0006355(regulation of transcription, DNA-templated);GO:0009507(chloroplast);GO:0016020(membrane)	-	3	953-973	Y	964	4		0.93363																	.\4_T_Plot\SL\TRIAE_CS42_6AS_TGACv1_495264_AA1577990.1--964--tae-miR9662b-3p_degradome.jpg	NA
tae-miR9662b-3p	UGAACAUCCCAGAGCCACCGG	TRIAE_CS42_1BS_TGACv1_051266_AA0178900.1		-	GO:0003690(double-stranded DNA binding);GO:0005739(mitochondrion);GO:0006355(regulation of transcription, DNA-templated)	-	3.5	764-784	Y	775	4		0.754998																	.\4_T_Plot\SL\TRIAE_CS42_1BS_TGACv1_051266_AA0178900.1--775--tae-miR9662b-3p_degradome.jpg	NA
tae-miR9662b-3p	UGAACAUCCCAGAGCCACCGG	TRIAE_CS42_6BS_TGACv1_513880_AA1651220.1		-	GO:0003690(double-stranded DNA binding);GO:0005739(mitochondrion);GO:0006355(regulation of transcription, DNA-templated);GO:0009507(chloroplast);GO:0016020(membrane)	-	3	796-816	Y	807	4		0.93363																	.\4_T_Plot\SL\TRIAE_CS42_6BS_TGACv1_513880_AA1651220.1--807--tae-miR9662b-3p_degradome.jpg	NA
tae-miR9662b-3p	UGAACAUCCCAGAGCCACCGG	TRIAE_CS42_6BS_TGACv1_513144_AA1631910.2		-	-	-	2	766-786	Y	777	4		0.619763																	.\4_T_Plot\SL\TRIAE_CS42_6BS_TGACv1_513144_AA1631910.2--777--tae-miR9662b-3p_degradome.jpg	NA
tae-miR9662b-3p	UGAACAUCCCAGAGCCACCGG	TRIAE_CS42_6DS_TGACv1_542718_AA1728780.1		-	GO:0003690(double-stranded DNA binding);GO:0005739(mitochondrion);GO:0006355(regulation of transcription, DNA-templated);GO:0009507(chloroplast);GO:0016020(membrane)	-	1.5	640-660	Y	651	4		0.563437																	.\4_T_Plot\SL\TRIAE_CS42_6DS_TGACv1_542718_AA1728780.1--651--tae-miR9662b-3p_degradome.jpg	NA
tae-miR9662b-3p	UGAACAUCCCAGAGCCACCGG	TRIAE_CS42_6BS_TGACv1_513144_AA1631910.1		-	-	-	2	729-749	Y	740	4		0.619763																	.\4_T_Plot\SL\TRIAE_CS42_6BS_TGACv1_513144_AA1631910.1--740--tae-miR9662b-3p_degradome.jpg	NA
tae-miR9662b-3p	UGAACAUCCCAGAGCCACCGG	TRIAE_CS42_6BS_TGACv1_513212_AA1634730.1		-	-	-	1	797-817	Y	808	4		0.55792																	.\4_T_Plot\SL\TRIAE_CS42_6BS_TGACv1_513212_AA1634730.1--808--tae-miR9662b-3p_degradome.jpg	NA
tae-miR9662b-3p	UGAACAUCCCAGAGCCACCGG	TRIAE_CS42_6BS_TGACv1_515727_AA1672040.1		-	GO:0003690(double-stranded DNA binding);GO:0005739(mitochondrion);GO:0006355(regulation of transcription, DNA-templated)	-	2	834-854	Y	845	4		0.619763																	.\4_T_Plot\SL\TRIAE_CS42_6BS_TGACv1_515727_AA1672040.1--845--tae-miR9662b-3p_degradome.jpg	NA
tae-miR9662b-3p	UGAACAUCCCAGAGCCACCGG	TRIAE_CS42_2BL_TGACv1_130227_AA0406760.2		-	GO:0003690(double-stranded DNA binding);GO:0005634(nucleus);GO:0005739(mitochondrion);GO:0006355(regulation of transcription, DNA-templated);GO:0009409(response to cold)	-	4	792-812	Y	803	4		0.928436																	.\4_T_Plot\SL\TRIAE_CS42_2BL_TGACv1_130227_AA0406760.2--803--tae-miR9662b-3p_degradome.jpg	NA
tae-miR9662b-3p	UGAACAUCCCAGAGCCACCGG	TRIAE_CS42_6BS_TGACv1_514032_AA1654220.1		-	GO:0003690(double-stranded DNA binding);GO:0005739(mitochondrion);GO:0006355(regulation of transcription, DNA-templated);GO:0009507(chloroplast);GO:0016020(membrane)	-	2	454-474	Y	465	4		0.619763																	.\4_T_Plot\SL\TRIAE_CS42_6BS_TGACv1_514032_AA1654220.1--465--tae-miR9662b-3p_degradome.jpg	NA
tae-miR9662b-3p	UGAACAUCCCAGAGCCACCGG	TRIAE_CS42_6DS_TGACv1_543500_AA1740820.1		-	GO:0003690(double-stranded DNA binding);GO:0005739(mitochondrion);GO:0006355(regulation of transcription, DNA-templated);GO:0008380(RNA splicing);GO:0009536(plastid);GO:0009793(embryo development ending in seed dormancy);GO:0032502(developmental process);GO:0042793(transcription from plastid promoter);GO:0042794(rRNA transcription from plastid promoter)	-	2.5	808-828	Y	819	4		0.171691																	.\4_T_Plot\SL\TRIAE_CS42_6DS_TGACv1_543500_AA1740820.1--819--tae-miR9662b-3p_degradome.jpg	NA
tae-miR9662b-3p	UGAACAUCCCAGAGCCACCGG	TRIAE_CS42_2BL_TGACv1_130227_AA0406760.1		-	GO:0003690(double-stranded DNA binding);GO:0005634(nucleus);GO:0005739(mitochondrion);GO:0006355(regulation of transcription, DNA-templated);GO:0009409(response to cold)	-	4	801-821	Y	812	4		0.928436																	.\4_T_Plot\SL\TRIAE_CS42_2BL_TGACv1_130227_AA0406760.1--812--tae-miR9662b-3p_degradome.jpg	NA
tae-miR9662b-3p	UGAACAUCCCAGAGCCACCGG	TRIAE_CS42_4AL_TGACv1_291509_AA0994950.1		-	GO:0003690(double-stranded DNA binding);GO:0005739(mitochondrion);GO:0006355(regulation of transcription, DNA-templated);GO:0009507(chloroplast);GO:0016020(membrane)	-	3	804-824	Y	815		4		0.96066																NA	.\4_T_Plot\NN\TRIAE_CS42_4AL_TGACv1_291509_AA0994950.1--815--tae-miR9662b-3p_degradome.jpg
tae-miR9662b-3p	UGAACAUCCCAGAGCCACCGG	TRIAE_CS42_4AL_TGACv1_289980_AA0979830.1		-	-	-	3	736-756	Y	747		4		0.96066																NA	.\4_T_Plot\NN\TRIAE_CS42_4AL_TGACv1_289980_AA0979830.1--747--tae-miR9662b-3p_degradome.jpg
tae-miR9662b-3p	UGAACAUCCCAGAGCCACCGG	TRIAE_CS42_6AS_TGACv1_485229_AA1540890.1		-	-	-	3	1197-1217	Y	1208		4		0.96066																NA	.\4_T_Plot\NN\TRIAE_CS42_6AS_TGACv1_485229_AA1540890.1--1208--tae-miR9662b-3p_degradome.jpg
tae-miR9664-3p	UUGCAGUCCUCGAUGUCGUAG	TRIAE_CS42_3DL_TGACv1_250827_AA0873750.1		sp|Q9ZQP1|DSP8_ARATH Putative dual specificity protein phosphatase DSP8 OS=Arabidopsis thaliana GN=DSP8 PE=2 SV=2//2.49642e-93	GO:0004439(phosphatidylinositol-4,5-bisphosphate 5-phosphatase activity)	-	4	1375-1395	Y	1386	2		0.998905																	.\4_T_Plot\SL\TRIAE_CS42_3DL_TGACv1_250827_AA0873750.1--1386--tae-miR9664-3p_degradome.jpg	NA
tae-miR9664-3p	UUGCAGUCCUCGAUGUCGUAG	TRIAE_CS42_3AL_TGACv1_194790_AA0639600.1		sp|Q9ZQP1|DSP8_ARATH Putative dual specificity protein phosphatase DSP8 OS=Arabidopsis thaliana GN=DSP8 PE=2 SV=2//2.84527e-93	GO:0004439(phosphatidylinositol-4,5-bisphosphate 5-phosphatase activity)	-	3.5	855-875	Y	866	0		0.12485																	.\4_T_Plot\SL\TRIAE_CS42_3AL_TGACv1_194790_AA0639600.1--866--tae-miR9664-3p_degradome.jpg	NA
tae-miR9664-3p	UUGCAGUCCUCGAUGUCGUAG	TRIAE_CS42_3B_TGACv1_220673_AA0714780.1		sp|Q9ZQP1|DSP8_ARATH Putative dual specificity protein phosphatase DSP8 OS=Arabidopsis thaliana GN=DSP8 PE=2 SV=2//1.73909e-13	GO:0004439(phosphatidylinositol-4,5-bisphosphate 5-phosphatase activity)	-	3.5	1035-1055	Y	1046	2		0.996338																	.\4_T_Plot\SL\TRIAE_CS42_3B_TGACv1_220673_AA0714780.1--1046--tae-miR9664-3p_degradome.jpg	NA
tae-miR9664-3p	UUGCAGUCCUCGAUGUCGUAG	TRIAE_CS42_3B_TGACv1_220673_AA0714780.2		sp|Q9ZQP1|DSP8_ARATH Putative dual specificity protein phosphatase DSP8 OS=Arabidopsis thaliana GN=DSP8 PE=2 SV=2//1.73909e-13	GO:0004439(phosphatidylinositol-4,5-bisphosphate 5-phosphatase activity)	-	3.5	1774-1794	Y	1785	2		0.996338																	.\4_T_Plot\SL\TRIAE_CS42_3B_TGACv1_220673_AA0714780.2--1785--tae-miR9664-3p_degradome.jpg	NA
tae-miR9668-5p	CCAAUGACAAGUAUUUUCGGA	TRIAE_CS42_2BL_TGACv1_129702_AA0393100.1		-	GO:0003677(DNA binding);GO:0005737(cytoplasm);GO:0008150(biological_process)	-	4	5575-5595	Y	5586		4		0.792542																NA	.\4_T_Plot\NN\TRIAE_CS42_2BL_TGACv1_129702_AA0393100.1--5586--tae-miR9668-5p_degradome.jpg
tae-miR9668-5p	CCAAUGACAAGUAUUUUCGGA	TRIAE_CS42_1BL_TGACv1_032177_AA0126380.1		-	-	-	3	2763-2783	Y	2774	4		0.571584																	.\4_T_Plot\SL\TRIAE_CS42_1BL_TGACv1_032177_AA0126380.1--2774--tae-miR9668-5p_degradome.jpg	NA
tae-miR9672b	UACCACGACUGUCAUUAAGCA	TRIAE_CS42_5AL_TGACv1_376159_AA1232960.1		-	-	-	0.5	180-200	Y	191	0	0	0.00431253	0.00428579																.\4_T_Plot\SL\TRIAE_CS42_5AL_TGACv1_376159_AA1232960.1--191--tae-miR9672b_degradome.jpg	.\4_T_Plot\NN\TRIAE_CS42_5AL_TGACv1_376159_AA1232960.1--191--tae-miR9672b_degradome.jpg
tae-miR9673-5p	UAAGAAGCAAAUAGCACAUG	TRIAE_CS42_1AL_TGACv1_002304_AA0040720.1		sp|Q9FF86|DCR_ARATH BAHD acyltransferase DCR OS=Arabidopsis thaliana GN=DCR PE=2 SV=1//3.65312e-145	GO:0005737(cytoplasm);GO:0005829(cytosol);GO:0009793(embryo development ending in seed dormancy);GO:0010090(trichome morphogenesis);GO:0010143(cutin biosynthetic process);GO:0016740(transferase activity);GO:0016747(transferase activity, transferring acyl groups other than amino-acyl groups);GO:0051179(localization)	ko00940(Phenylpropanoid biosynthesis);ko00945(Stilbenoid, diarylheptanoid and gingerol biosynthesis);ko00941(Flavonoid biosynthesis)	4	1484-1502	Y	1493		2		0.999854																NA	.\4_T_Plot\NN\TRIAE_CS42_1AL_TGACv1_002304_AA0040720.1--1493--tae-miR9673-5p_degradome.jpg
tae-miR9673-5p	UAAGAAGCAAAUAGCACAUG	TRIAE_CS42_1AL_TGACv1_002304_AA0040720.2		sp|Q9FF86|DCR_ARATH BAHD acyltransferase DCR OS=Arabidopsis thaliana GN=DCR PE=2 SV=1//3.65312e-145	GO:0005737(cytoplasm);GO:0005829(cytosol);GO:0009793(embryo development ending in seed dormancy);GO:0010090(trichome morphogenesis);GO:0010143(cutin biosynthetic process);GO:0016740(transferase activity);GO:0016747(transferase activity, transferring acyl groups other than amino-acyl groups);GO:0051179(localization)	ko00940(Phenylpropanoid biosynthesis);ko00945(Stilbenoid, diarylheptanoid and gingerol biosynthesis);ko00941(Flavonoid biosynthesis)	4	1562-1580	Y	1571		2		0.999854																NA	.\4_T_Plot\NN\TRIAE_CS42_1AL_TGACv1_002304_AA0040720.2--1571--tae-miR9673-5p_degradome.jpg
tae-miR9674a-5p	GCAUCAUCCAUCCUACCAUUC	TRIAE_CS42_3AL_TGACv1_195395_AA0649060.2		sp|Q9LK57|PP226_ARATH Pentatricopeptide repeat-containing protein At3g13160, mitochondrial OS=Arabidopsis thaliana GN=At3g13160 PE=2 SV=1//8.4488e-62	GO:0005739(mitochondrion);GO:0008150(biological_process);GO:0016020(membrane)	ko03018(RNA degradation)	4	949-968	Y	959	4		0.972789																	.\4_T_Plot\SL\TRIAE_CS42_3AL_TGACv1_195395_AA0649060.2--959--tae-miR9674a-5p_degradome.jpg	NA
tae-miR9674a-5p	GCAUCAUCCAUCCUACCAUUC	TRIAE_CS42_3B_TGACv1_226619_AA0818080.1		sp|Q9LG23|PPR82_ARATH Pentatricopeptide repeat-containing protein At1g55890, mitochondrial OS=Arabidopsis thaliana GN=At1g55890 PE=2 SV=1//1.1325e-54	GO:0005739(mitochondrion);GO:0008150(biological_process)	ko03018(RNA degradation)	4	711-730	Y	721		4		0.986419																NA	.\4_T_Plot\NN\TRIAE_CS42_3B_TGACv1_226619_AA0818080.1--721--tae-miR9674a-5p_degradome.jpg
tae-miR9674a-5p	GCAUCAUCCAUCCUACCAUUC	TRIAE_CS42_3DL_TGACv1_250629_AA0871290.1		sp|Q9LK57|PP226_ARATH Pentatricopeptide repeat-containing protein At3g13160, mitochondrial OS=Arabidopsis thaliana GN=At3g13160 PE=2 SV=1//2.55642e-65	GO:0005739(mitochondrion);GO:0008150(biological_process);GO:0016020(membrane)	ko03018(RNA degradation)	4	843-862	Y	853	3	4	0.937856	0.986419																.\4_T_Plot\SL\TRIAE_CS42_3DL_TGACv1_250629_AA0871290.1--853--tae-miR9674a-5p_degradome.jpg	.\4_T_Plot\NN\TRIAE_CS42_3DL_TGACv1_250629_AA0871290.1--853--tae-miR9674a-5p_degradome.jpg
tae-miR9674a-5p	GCAUCAUCCAUCCUACCAUUC	TRIAE_CS42_3AL_TGACv1_193954_AA0623410.1		sp|Q9LK57|PP226_ARATH Pentatricopeptide repeat-containing protein At3g13160, mitochondrial OS=Arabidopsis thaliana GN=At3g13160 PE=2 SV=1//1.46903e-64	GO:0005739(mitochondrion);GO:0008150(biological_process);GO:0016020(membrane)	ko03018(RNA degradation)	4	967-986	Y	977	3	4	0.937856	0.986419																.\4_T_Plot\SL\TRIAE_CS42_3AL_TGACv1_193954_AA0623410.1--977--tae-miR9674a-5p_degradome.jpg	.\4_T_Plot\NN\TRIAE_CS42_3AL_TGACv1_193954_AA0623410.1--977--tae-miR9674a-5p_degradome.jpg
tae-miR9674b-5p	AUAGCAUCAUCCAUCCUACCC	TRIAE_CS42_6DS_TGACv1_542491_AA1722340.1		sp|Q76C99|RF1_ORYSI Protein Rf1, mitochondrial OS=Oryza sativa subsp. indica GN=Rf1 PE=2 SV=1//0	GO:0005739(mitochondrion);GO:0006397(mRNA processing);GO:0009507(chloroplast)	ko03018(RNA degradation)	3	1551-1571	Y	1562	0	0	0.0619028	0.0615303																.\4_T_Plot\SL\TRIAE_CS42_6DS_TGACv1_542491_AA1722340.1--1562--tae-miR9674b-5p_degradome.jpg	.\4_T_Plot\NN\TRIAE_CS42_6DS_TGACv1_542491_AA1722340.1--1562--tae-miR9674b-5p_degradome.jpg
tae-miR9674b-5p	AUAGCAUCAUCCAUCCUACCC	TRIAE_CS42_6DS_TGACv1_542627_AA1725730.2		sp|Q76C99|RF1_ORYSI Protein Rf1, mitochondrial OS=Oryza sativa subsp. indica GN=Rf1 PE=2 SV=1//4.58138e-09	GO:0005739(mitochondrion);GO:0009793(embryo development ending in seed dormancy)	ko03018(RNA degradation)	2	1631-1651	Y	1642	0	0	0.0496607	0.0493599																.\4_T_Plot\SL\TRIAE_CS42_6DS_TGACv1_542627_AA1725730.2--1642--tae-miR9674b-5p_degradome.jpg	.\4_T_Plot\NN\TRIAE_CS42_6DS_TGACv1_542627_AA1725730.2--1642--tae-miR9674b-5p_degradome.jpg
tae-miR9674b-5p	AUAGCAUCAUCCAUCCUACCC	TRIAE_CS42_6AS_TGACv1_485325_AA1543210.1		sp|Q76C99|RF1_ORYSI Protein Rf1, mitochondrial OS=Oryza sativa subsp. indica GN=Rf1 PE=2 SV=1//9.29416e-31	GO:0000966(RNA 5'-end processing);GO:0003723(RNA binding);GO:0005739(mitochondrion)	ko03018(RNA degradation)	4	1013-1033	Y	1024	2	0	0.965378	0.0763828																.\4_T_Plot\SL\TRIAE_CS42_6AS_TGACv1_485325_AA1543210.1--1024--tae-miR9674b-5p_degradome.jpg	.\4_T_Plot\NN\TRIAE_CS42_6AS_TGACv1_485325_AA1543210.1--1024--tae-miR9674b-5p_degradome.jpg
tae-miR9674b-5p	AUAGCAUCAUCCAUCCUACCC	TRIAE_CS42_6DS_TGACv1_542742_AA1729350.1		sp|Q76C99|RF1_ORYSI Protein Rf1, mitochondrial OS=Oryza sativa subsp. indica GN=Rf1 PE=2 SV=1//5.32659e-06	GO:0005739(mitochondrion);GO:0008150(biological_process)	ko03018(RNA degradation)	3	1490-1510	Y	1501	2	1	0.931985	0.022112																.\4_T_Plot\SL\TRIAE_CS42_6DS_TGACv1_542742_AA1729350.1--1501--tae-miR9674b-5p_degradome.jpg	.\4_T_Plot\NN\TRIAE_CS42_6DS_TGACv1_542742_AA1729350.1--1501--tae-miR9674b-5p_degradome.jpg
tae-miR9674b-5p	AUAGCAUCAUCCAUCCUACCC	TRIAE_CS42_6DS_TGACv1_542491_AA1722330.1		sp|Q76C99|RF1_ORYSI Protein Rf1, mitochondrial OS=Oryza sativa subsp. indica GN=Rf1 PE=2 SV=1//3.72958e-13	GO:0000966(RNA 5'-end processing);GO:0003723(RNA binding);GO:0005739(mitochondrion)	ko01212(Fatty acid metabolism);ko00062(Fatty acid elongation)	3	1258-1278	Y	1269	2	0	0.931985	0.0615303																.\4_T_Plot\SL\TRIAE_CS42_6DS_TGACv1_542491_AA1722330.1--1269--tae-miR9674b-5p_degradome.jpg	.\4_T_Plot\NN\TRIAE_CS42_6DS_TGACv1_542491_AA1722330.1--1269--tae-miR9674b-5p_degradome.jpg
tae-miR9674b-5p	AUAGCAUCAUCCAUCCUACCC	TRIAE_CS42_6BS_TGACv1_513439_AA1641660.1		sp|Q76C99|RF1_ORYSI Protein Rf1, mitochondrial OS=Oryza sativa subsp. indica GN=Rf1 PE=2 SV=1//3.9406e-24	GO:0004016(adenylate cyclase activity);GO:0005739(mitochondrion)	ko03018(RNA degradation)	1	1570-1590	Y	1581	2	2	0.155333	0.166548																.\4_T_Plot\SL\TRIAE_CS42_6BS_TGACv1_513439_AA1641660.1--1581--tae-miR9674b-5p_degradome.jpg	.\4_T_Plot\NN\TRIAE_CS42_6BS_TGACv1_513439_AA1641660.1--1581--tae-miR9674b-5p_degradome.jpg
tae-miR9674b-5p	AUAGCAUCAUCCAUCCUACCC	TRIAE_CS42_6BS_TGACv1_513303_AA1637800.1		sp|Q76C99|RF1_ORYSI Protein Rf1, mitochondrial OS=Oryza sativa subsp. indica GN=Rf1 PE=2 SV=1//0	GO:0005739(mitochondrion);GO:0006397(mRNA processing);GO:0009507(chloroplast)	ko03018(RNA degradation)	4	1531-1551	Y	1542	0	0	0.0768415	0.0763828																.\4_T_Plot\SL\TRIAE_CS42_6BS_TGACv1_513303_AA1637800.1--1542--tae-miR9674b-5p_degradome.jpg	.\4_T_Plot\NN\TRIAE_CS42_6BS_TGACv1_513303_AA1637800.1--1542--tae-miR9674b-5p_degradome.jpg
tae-miR9674b-5p	AUAGCAUCAUCCAUCCUACCC	TRIAE_CS42_6BS_TGACv1_513439_AA1641610.3		sp|Q76C99|RF1_ORYSI Protein Rf1, mitochondrial OS=Oryza sativa subsp. indica GN=Rf1 PE=2 SV=1//2.2624e-21	GO:0004016(adenylate cyclase activity);GO:0005739(mitochondrion)	ko03018(RNA degradation)	2	1648-1668	Y	1659	0	0	0.0496607	0.0493599																.\4_T_Plot\SL\TRIAE_CS42_6BS_TGACv1_513439_AA1641610.3--1659--tae-miR9674b-5p_degradome.jpg	.\4_T_Plot\NN\TRIAE_CS42_6BS_TGACv1_513439_AA1641610.3--1659--tae-miR9674b-5p_degradome.jpg
tae-miR9674b-5p	AUAGCAUCAUCCAUCCUACCC	TRIAE_CS42_6BS_TGACv1_513439_AA1641610.2		sp|Q76C99|RF1_ORYSI Protein Rf1, mitochondrial OS=Oryza sativa subsp. indica GN=Rf1 PE=2 SV=1//2.2624e-21	GO:0004016(adenylate cyclase activity);GO:0005739(mitochondrion)	ko03018(RNA degradation)	2	1756-1776	Y	1767	0	0	0.0496607	0.0493599																.\4_T_Plot\SL\TRIAE_CS42_6BS_TGACv1_513439_AA1641610.2--1767--tae-miR9674b-5p_degradome.jpg	.\4_T_Plot\NN\TRIAE_CS42_6BS_TGACv1_513439_AA1641610.2--1767--tae-miR9674b-5p_degradome.jpg
tae-miR9674b-5p	AUAGCAUCAUCCAUCCUACCC	TRIAE_CS42_6BS_TGACv1_513439_AA1641610.4		sp|Q76C99|RF1_ORYSI Protein Rf1, mitochondrial OS=Oryza sativa subsp. indica GN=Rf1 PE=2 SV=1//2.2624e-21	GO:0005739(mitochondrion);GO:0009793(embryo development ending in seed dormancy)	ko03018(RNA degradation)	2	1648-1668	Y	1659	0	0	0.0496607	0.0493599																.\4_T_Plot\SL\TRIAE_CS42_6BS_TGACv1_513439_AA1641610.4--1659--tae-miR9674b-5p_degradome.jpg	.\4_T_Plot\NN\TRIAE_CS42_6BS_TGACv1_513439_AA1641610.4--1659--tae-miR9674b-5p_degradome.jpg
tae-miR9674b-5p	AUAGCAUCAUCCAUCCUACCC	TRIAE_CS42_6BS_TGACv1_513439_AA1641610.1		sp|Q76C99|RF1_ORYSI Protein Rf1, mitochondrial OS=Oryza sativa subsp. indica GN=Rf1 PE=2 SV=1//2.2624e-21	GO:0004016(adenylate cyclase activity);GO:0005739(mitochondrion)	ko03018(RNA degradation)	2	1690-1710	Y	1701	0	0	0.0496607	0.0493599																.\4_T_Plot\SL\TRIAE_CS42_6BS_TGACv1_513439_AA1641610.1--1701--tae-miR9674b-5p_degradome.jpg	.\4_T_Plot\NN\TRIAE_CS42_6BS_TGACv1_513439_AA1641610.1--1701--tae-miR9674b-5p_degradome.jpg
tae-miR9674b-5p	AUAGCAUCAUCCAUCCUACCC	TRIAE_CS42_6AS_TGACv1_485325_AA1543270.1		sp|Q76C99|RF1_ORYSI Protein Rf1, mitochondrial OS=Oryza sativa subsp. indica GN=Rf1 PE=2 SV=1//7.29877e-14	GO:0000966(RNA 5'-end processing);GO:0003723(RNA binding);GO:0005739(mitochondrion)	ko03018(RNA degradation)	4	1375-1395	Y	1386	0	0	0.0768415	0.0763828																.\4_T_Plot\SL\TRIAE_CS42_6AS_TGACv1_485325_AA1543270.1--1386--tae-miR9674b-5p_degradome.jpg	.\4_T_Plot\NN\TRIAE_CS42_6AS_TGACv1_485325_AA1543270.1--1386--tae-miR9674b-5p_degradome.jpg
tae-miR9674b-5p	AUAGCAUCAUCCAUCCUACCC	TRIAE_CS42_6DS_TGACv1_542996_AA1733840.1		sp|Q76C99|RF1_ORYSI Protein Rf1, mitochondrial OS=Oryza sativa subsp. indica GN=Rf1 PE=2 SV=1//5.77578e-14	GO:0003674(molecular_function);GO:0005739(mitochondrion);GO:0008150(biological_process)	ko03018(RNA degradation)	2	1613-1633	Y	1624	0	0	0.0496607	0.0493599																.\4_T_Plot\SL\TRIAE_CS42_6DS_TGACv1_542996_AA1733840.1--1624--tae-miR9674b-5p_degradome.jpg	.\4_T_Plot\NN\TRIAE_CS42_6DS_TGACv1_542996_AA1733840.1--1624--tae-miR9674b-5p_degradome.jpg
tae-miR9674b-5p	AUAGCAUCAUCCAUCCUACCC	TRIAE_CS42_6DS_TGACv1_542742_AA1729360.1		sp|Q76C99|RF1_ORYSI Protein Rf1, mitochondrial OS=Oryza sativa subsp. indica GN=Rf1 PE=2 SV=1//2.99092e-17	GO:0005739(mitochondrion);GO:0008150(biological_process)	ko00561(Glycerolipid metabolism);ko00564(Glycerophospholipid metabolism);ko04070(Phosphatidylinositol signaling system)	4	1632-1652	Y	1643	0	0	0.0768415	0.0763828																.\4_T_Plot\SL\TRIAE_CS42_6DS_TGACv1_542742_AA1729360.1--1643--tae-miR9674b-5p_degradome.jpg	.\4_T_Plot\NN\TRIAE_CS42_6DS_TGACv1_542742_AA1729360.1--1643--tae-miR9674b-5p_degradome.jpg
tae-miR9674b-5p	AUAGCAUCAUCCAUCCUACCC	TRIAE_CS42_6DS_TGACv1_542491_AA1722320.1		sp|Q76C99|RF1_ORYSI Protein Rf1, mitochondrial OS=Oryza sativa subsp. indica GN=Rf1 PE=2 SV=1//0	GO:0005739(mitochondrion);GO:0006397(mRNA processing);GO:0009507(chloroplast)	ko03018(RNA degradation)	4	1265-1285	Y	1276	0	0	0.0768415	0.0763828																.\4_T_Plot\SL\TRIAE_CS42_6DS_TGACv1_542491_AA1722320.1--1276--tae-miR9674b-5p_degradome.jpg	.\4_T_Plot\NN\TRIAE_CS42_6DS_TGACv1_542491_AA1722320.1--1276--tae-miR9674b-5p_degradome.jpg
tae-miR9674b-5p	AUAGCAUCAUCCAUCCUACCC	TRIAE_CS42_6AS_TGACv1_487097_AA1568010.1		sp|Q76C99|RF1_ORYSI Protein Rf1, mitochondrial OS=Oryza sativa subsp. indica GN=Rf1 PE=2 SV=1//1.40955e-18	GO:0005739(mitochondrion);GO:0009793(embryo development ending in seed dormancy)	ko03018(RNA degradation)	2	1781-1801	Y	1792	0	0	0.0496607	0.0493599																.\4_T_Plot\SL\TRIAE_CS42_6AS_TGACv1_487097_AA1568010.1--1792--tae-miR9674b-5p_degradome.jpg	.\4_T_Plot\NN\TRIAE_CS42_6AS_TGACv1_487097_AA1568010.1--1792--tae-miR9674b-5p_degradome.jpg
tae-miR9674b-5p	AUAGCAUCAUCCAUCCUACCC	TRIAE_CS42_6DS_TGACv1_542482_AA1721770.1		sp|Q76C99|RF1_ORYSI Protein Rf1, mitochondrial OS=Oryza sativa subsp. indica GN=Rf1 PE=2 SV=1//0	GO:0005739(mitochondrion)	ko03018(RNA degradation)	4	1613-1633	Y	1624	3	2	0.714531	0.973473																.\4_T_Plot\SL\TRIAE_CS42_6DS_TGACv1_542482_AA1721770.1--1624--tae-miR9674b-5p_degradome.jpg	.\4_T_Plot\NN\TRIAE_CS42_6DS_TGACv1_542482_AA1721770.1--1624--tae-miR9674b-5p_degradome.jpg
tae-miR9674b-5p	AUAGCAUCAUCCAUCCUACCC	TRIAE_CS42_6AS_TGACv1_486249_AA1558770.1		sp|Q76C99|RF1_ORYSI Protein Rf1, mitochondrial OS=Oryza sativa subsp. indica GN=Rf1 PE=2 SV=1//1.6171e-12	GO:0005739(mitochondrion);GO:0006397(mRNA processing);GO:0009507(chloroplast)	-	3	1412-1432	Y	1423	1	0	0.0186426	0.0615303																.\4_T_Plot\SL\TRIAE_CS42_6AS_TGACv1_486249_AA1558770.1--1423--tae-miR9674b-5p_degradome.jpg	.\4_T_Plot\NN\TRIAE_CS42_6AS_TGACv1_486249_AA1558770.1--1423--tae-miR9674b-5p_degradome.jpg
tae-miR9674b-5p	AUAGCAUCAUCCAUCCUACCC	TRIAE_CS42_6AS_TGACv1_485325_AA1543260.2		sp|Q76C99|RF1_ORYSI Protein Rf1, mitochondrial OS=Oryza sativa subsp. indica GN=Rf1 PE=2 SV=1//0	GO:0005739(mitochondrion);GO:0008150(biological_process)	ko03018(RNA degradation)	3	1994-2014	Y	2005	2		0.931985																	.\4_T_Plot\SL\TRIAE_CS42_6AS_TGACv1_485325_AA1543260.2--2005--tae-miR9674b-5p_degradome.jpg	NA
tae-miR9674b-5p	AUAGCAUCAUCCAUCCUACCC	TRIAE_CS42_6AS_TGACv1_485325_AA1543260.1		sp|Q76C99|RF1_ORYSI Protein Rf1, mitochondrial OS=Oryza sativa subsp. indica GN=Rf1 PE=2 SV=1//0	GO:0005739(mitochondrion);GO:0008150(biological_process)	ko03018(RNA degradation)	3	1990-2010	Y	2001	2		0.931985																	.\4_T_Plot\SL\TRIAE_CS42_6AS_TGACv1_485325_AA1543260.1--2001--tae-miR9674b-5p_degradome.jpg	NA
tae-miR9674b-5p	AUAGCAUCAUCCAUCCUACCC	TRIAE_CS42_6DS_TGACv1_543856_AA1744760.2		sp|Q76C99|RF1_ORYSI Protein Rf1, mitochondrial OS=Oryza sativa subsp. indica GN=Rf1 PE=2 SV=1//9.78705e-11	GO:0005739(mitochondrion)	ko03018(RNA degradation)	3	1226-1246	Y	1237		3		0.601733																NA	.\4_T_Plot\NN\TRIAE_CS42_6DS_TGACv1_543856_AA1744760.2--1237--tae-miR9674b-5p_degradome.jpg
tae-miR9674b-5p	AUAGCAUCAUCCAUCCUACCC	TRIAE_CS42_6DS_TGACv1_543856_AA1744760.1		sp|Q76C99|RF1_ORYSI Protein Rf1, mitochondrial OS=Oryza sativa subsp. indica GN=Rf1 PE=2 SV=1//9.78705e-11	GO:0005739(mitochondrion)	ko03018(RNA degradation)	3	1226-1246	Y	1237		3		0.601733																NA	.\4_T_Plot\NN\TRIAE_CS42_6DS_TGACv1_543856_AA1744760.1--1237--tae-miR9674b-5p_degradome.jpg
tae-miR9674b-5p	AUAGCAUCAUCCAUCCUACCC	TRIAE_CS42_6AS_TGACv1_486249_AA1558780.2		sp|Q76C99|RF1_ORYSI Protein Rf1, mitochondrial OS=Oryza sativa subsp. indica GN=Rf1 PE=2 SV=1//2.15368e-08	GO:0005739(mitochondrion);GO:0009793(embryo development ending in seed dormancy)	ko03018(RNA degradation)	3	1421-1441	Y	1432		1		0.022112																NA	.\4_T_Plot\NN\TRIAE_CS42_6AS_TGACv1_486249_AA1558780.2--1432--tae-miR9674b-5p_degradome.jpg
tae-miR9674b-5p	AUAGCAUCAUCCAUCCUACCC	TRIAE_CS42_6AS_TGACv1_486249_AA1558780.1		sp|Q76C99|RF1_ORYSI Protein Rf1, mitochondrial OS=Oryza sativa subsp. indica GN=Rf1 PE=2 SV=1//2.15368e-08	GO:0005739(mitochondrion);GO:0009793(embryo development ending in seed dormancy)	ko03018(RNA degradation)	3	1579-1599	Y	1590		1		0.022112																NA	.\4_T_Plot\NN\TRIAE_CS42_6AS_TGACv1_486249_AA1558780.1--1590--tae-miR9674b-5p_degradome.jpg
tae-miR9674b-5p	AUAGCAUCAUCCAUCCUACCC	TRIAE_CS42_6DS_TGACv1_543856_AA1744780.1		sp|Q76C99|RF1_ORYSI Protein Rf1, mitochondrial OS=Oryza sativa subsp. indica GN=Rf1 PE=2 SV=1//8.01434e-11	GO:0005739(mitochondrion);GO:0006397(mRNA processing);GO:0009507(chloroplast)	ko03018(RNA degradation)	3	1560-1580	Y	1571		2		0.945024																NA	.\4_T_Plot\NN\TRIAE_CS42_6DS_TGACv1_543856_AA1744780.1--1571--tae-miR9674b-5p_degradome.jpg
tae-miR9674b-5p	AUAGCAUCAUCCAUCCUACCC	TRIAE_CS42_6DS_TGACv1_542584_AA1724800.1		sp|Q76C99|RF1_ORYSI Protein Rf1, mitochondrial OS=Oryza sativa subsp. indica GN=Rf1 PE=2 SV=1//2.54639e-33	GO:0005739(mitochondrion);GO:0009793(embryo development ending in seed dormancy)	ko03018(RNA degradation)	3	1512-1532	Y	1523		0		0.0615303																NA	.\4_T_Plot\NN\TRIAE_CS42_6DS_TGACv1_542584_AA1724800.1--1523--tae-miR9674b-5p_degradome.jpg
tae-miR9674b-5p	AUAGCAUCAUCCAUCCUACCC	TRIAE_CS42_6AS_TGACv1_485776_AA1551890.1		sp|Q76C99|RF1_ORYSI Protein Rf1, mitochondrial OS=Oryza sativa subsp. indica GN=Rf1 PE=2 SV=1//1.6233e-20	GO:0005739(mitochondrion);GO:0009793(embryo development ending in seed dormancy)	ko03018(RNA degradation)	3	1247-1267	Y	1258		0		0.0615303																NA	.\4_T_Plot\NN\TRIAE_CS42_6AS_TGACv1_485776_AA1551890.1--1258--tae-miR9674b-5p_degradome.jpg
tae-miR9674b-5p	AUAGCAUCAUCCAUCCUACCC	TRIAE_CS42_U_TGACv1_641178_AA2087460.1		sp|Q76C99|RF1_ORYSI Protein Rf1, mitochondrial OS=Oryza sativa subsp. indica GN=Rf1 PE=2 SV=1//2.45742e-40	GO:0005739(mitochondrion)	ko03018(RNA degradation)	3	1414-1434	Y	1425	4	2	0.727399	0.945024																.\4_T_Plot\SL\TRIAE_CS42_U_TGACv1_641178_AA2087460.1--1425--tae-miR9674b-5p_degradome.jpg	.\4_T_Plot\NN\TRIAE_CS42_U_TGACv1_641178_AA2087460.1--1425--tae-miR9674b-5p_degradome.jpg
tae-miR9674b-5p	AUAGCAUCAUCCAUCCUACCC	TRIAE_CS42_5AL_TGACv1_374075_AA1189540.3		sp|Q9LW84|PP236_ARATH Pentatricopeptide repeat-containing protein At3g16010 OS=Arabidopsis thaliana GN=At3g16010 PE=2 SV=1//2.6436e-06	GO:0005739(mitochondrion);GO:0008150(biological_process)	ko03018(RNA degradation)	4	1170-1190	Y	1181		2		0.973473																NA	.\4_T_Plot\NN\TRIAE_CS42_5AL_TGACv1_374075_AA1189540.3--1181--tae-miR9674b-5p_degradome.jpg
tae-miR9674b-5p	AUAGCAUCAUCCAUCCUACCC	TRIAE_CS42_5BL_TGACv1_406092_AA1340690.1		sp|Q9LW84|PP236_ARATH Pentatricopeptide repeat-containing protein At3g16010 OS=Arabidopsis thaliana GN=At3g16010 PE=2 SV=1//1.41758e-30	GO:0005739(mitochondrion);GO:0008150(biological_process)	ko03018(RNA degradation)	4	1168-1188	Y	1179		2		0.973473																NA	.\4_T_Plot\NN\TRIAE_CS42_5BL_TGACv1_406092_AA1340690.1--1179--tae-miR9674b-5p_degradome.jpg
tae-miR9674b-5p	AUAGCAUCAUCCAUCCUACCC	TRIAE_CS42_5BL_TGACv1_406092_AA1340690.2		sp|Q9LW84|PP236_ARATH Pentatricopeptide repeat-containing protein At3g16010 OS=Arabidopsis thaliana GN=At3g16010 PE=2 SV=1//1.41758e-30	GO:0005739(mitochondrion);GO:0008150(biological_process)	ko03018(RNA degradation)	4	1168-1188	Y	1179		2		0.973473																NA	.\4_T_Plot\NN\TRIAE_CS42_5BL_TGACv1_406092_AA1340690.2--1179--tae-miR9674b-5p_degradome.jpg
tae-miR9674b-5p	AUAGCAUCAUCCAUCCUACCC	TRIAE_CS42_5AL_TGACv1_374075_AA1189540.2		sp|Q9LW84|PP236_ARATH Pentatricopeptide repeat-containing protein At3g16010 OS=Arabidopsis thaliana GN=At3g16010 PE=2 SV=1//2.6436e-06	GO:0005739(mitochondrion);GO:0008150(biological_process)	ko03018(RNA degradation)	4	1170-1190	Y	1181		2		0.973473																NA	.\4_T_Plot\NN\TRIAE_CS42_5AL_TGACv1_374075_AA1189540.2--1181--tae-miR9674b-5p_degradome.jpg
tae-miR9674b-5p	AUAGCAUCAUCCAUCCUACCC	TRIAE_CS42_5AL_TGACv1_374075_AA1189540.1		sp|Q9LW84|PP236_ARATH Pentatricopeptide repeat-containing protein At3g16010 OS=Arabidopsis thaliana GN=At3g16010 PE=2 SV=1//2.6436e-06	GO:0005739(mitochondrion);GO:0008150(biological_process)	ko03018(RNA degradation)	4	1170-1190	Y	1181		2		0.973473																NA	.\4_T_Plot\NN\TRIAE_CS42_5AL_TGACv1_374075_AA1189540.1--1181--tae-miR9674b-5p_degradome.jpg
tae-miR9674b-5p	AUAGCAUCAUCCAUCCUACCC	TRIAE_CS42_6BS_TGACv1_513212_AA1634700.2		sp|Q76C99|RF1_ORYSI Protein Rf1, mitochondrial OS=Oryza sativa subsp. indica GN=Rf1 PE=2 SV=1//0	GO:0005739(mitochondrion);GO:0006397(mRNA processing);GO:0009507(chloroplast)	ko03018(RNA degradation)	4	1535-1555	Y	1546	0	0	0.0768415	0.0763828																.\4_T_Plot\SL\TRIAE_CS42_6BS_TGACv1_513212_AA1634700.2--1546--tae-miR9674b-5p_degradome.jpg	.\4_T_Plot\NN\TRIAE_CS42_6BS_TGACv1_513212_AA1634700.2--1546--tae-miR9674b-5p_degradome.jpg
tae-miR9674b-5p	AUAGCAUCAUCCAUCCUACCC	TRIAE_CS42_6BS_TGACv1_513212_AA1634700.1		sp|Q76C99|RF1_ORYSI Protein Rf1, mitochondrial OS=Oryza sativa subsp. indica GN=Rf1 PE=2 SV=1//0	GO:0005739(mitochondrion);GO:0006397(mRNA processing);GO:0009507(chloroplast)	ko03018(RNA degradation)	4	1523-1543	Y	1534	0	0	0.0768415	0.0763828																.\4_T_Plot\SL\TRIAE_CS42_6BS_TGACv1_513212_AA1634700.1--1534--tae-miR9674b-5p_degradome.jpg	.\4_T_Plot\NN\TRIAE_CS42_6BS_TGACv1_513212_AA1634700.1--1534--tae-miR9674b-5p_degradome.jpg
tae-miR9674b-5p	AUAGCAUCAUCCAUCCUACCC	TRIAE_CS42_6BS_TGACv1_514282_AA1657770.1		sp|Q76C99|RF1_ORYSI Protein Rf1, mitochondrial OS=Oryza sativa subsp. indica GN=Rf1 PE=2 SV=1//0	GO:0005739(mitochondrion);GO:0006397(mRNA processing);GO:0009507(chloroplast)	-	3	2566-2586	Y	2577	0	0	0.0619028	0.0615303																.\4_T_Plot\SL\TRIAE_CS42_6BS_TGACv1_514282_AA1657770.1--2577--tae-miR9674b-5p_degradome.jpg	.\4_T_Plot\NN\TRIAE_CS42_6BS_TGACv1_514282_AA1657770.1--2577--tae-miR9674b-5p_degradome.jpg
tae-miR9674b-5p	AUAGCAUCAUCCAUCCUACCC	TRIAE_CS42_5BL_TGACv1_404663_AA1307710.2		sp|P59015|VPS18_DANRE Vacuolar protein sorting-associated protein 18 homolog OS=Danio rerio GN=vps18 PE=2 SV=2//4.11626e-156	GO:0005768(endosome);GO:0006904(vesicle docking involved in exocytosis);GO:0007032(endosome organization);GO:0007040(lysosome organization);GO:0030674(protein binding, bridging);GO:0030897(HOPS complex);GO:0035542(regulation of SNARE complex assembly)	-	3.5	2926-2946	Y	2937	2	2	0.187606	0.200862																.\4_T_Plot\SL\TRIAE_CS42_5BL_TGACv1_404663_AA1307710.2--2937--tae-miR9674b-5p_degradome.jpg	.\4_T_Plot\NN\TRIAE_CS42_5BL_TGACv1_404663_AA1307710.2--2937--tae-miR9674b-5p_degradome.jpg
tae-miR9674b-5p	AUAGCAUCAUCCAUCCUACCC	TRIAE_CS42_5BL_TGACv1_404663_AA1307710.1		sp|P59015|VPS18_DANRE Vacuolar protein sorting-associated protein 18 homolog OS=Danio rerio GN=vps18 PE=2 SV=2//4.11626e-156	GO:0005768(endosome);GO:0006904(vesicle docking involved in exocytosis);GO:0007032(endosome organization);GO:0007040(lysosome organization);GO:0030674(protein binding, bridging);GO:0030897(HOPS complex);GO:0035542(regulation of SNARE complex assembly)	-	3.5	2863-2883	Y	2874	2	2	0.187606	0.200862																.\4_T_Plot\SL\TRIAE_CS42_5BL_TGACv1_404663_AA1307710.1--2874--tae-miR9674b-5p_degradome.jpg	.\4_T_Plot\NN\TRIAE_CS42_5BL_TGACv1_404663_AA1307710.1--2874--tae-miR9674b-5p_degradome.jpg
tae-miR9674b-5p	AUAGCAUCAUCCAUCCUACCC	TRIAE_CS42_6AS_TGACv1_485776_AA1551930.1		sp|Q76C99|RF1_ORYSI Protein Rf1, mitochondrial OS=Oryza sativa subsp. indica GN=Rf1 PE=2 SV=1//6.29409e-25	GO:0005739(mitochondrion);GO:0009793(embryo development ending in seed dormancy)	ko03018(RNA degradation)	3	1046-1066	Y	1057	2	2	0.931985	0.945024																.\4_T_Plot\SL\TRIAE_CS42_6AS_TGACv1_485776_AA1551930.1--1057--tae-miR9674b-5p_degradome.jpg	.\4_T_Plot\NN\TRIAE_CS42_6AS_TGACv1_485776_AA1551930.1--1057--tae-miR9674b-5p_degradome.jpg
tae-miR9674b-5p	AUAGCAUCAUCCAUCCUACCC	TRIAE_CS42_6DS_TGACv1_544431_AA1748300.1		sp|Q76C99|RF1_ORYSI Protein Rf1, mitochondrial OS=Oryza sativa subsp. indica GN=Rf1 PE=2 SV=1//2.68047e-21	GO:0005739(mitochondrion);GO:0008150(biological_process)	-	3	1692-1712	Y	1703	2	0	0.931985	0.0615303																.\4_T_Plot\SL\TRIAE_CS42_6DS_TGACv1_544431_AA1748300.1--1703--tae-miR9674b-5p_degradome.jpg	.\4_T_Plot\NN\TRIAE_CS42_6DS_TGACv1_544431_AA1748300.1--1703--tae-miR9674b-5p_degradome.jpg
tae-miR9674b-5p	AUAGCAUCAUCCAUCCUACCC	TRIAE_CS42_6BS_TGACv1_514169_AA1656330.1		sp|Q76C99|RF1_ORYSI Protein Rf1, mitochondrial OS=Oryza sativa subsp. indica GN=Rf1 PE=2 SV=1//4.8633e-10	GO:0005739(mitochondrion);GO:0009793(embryo development ending in seed dormancy)	ko03018(RNA degradation)	4	1238-1258	Y	1249	4	2	0.803335	0.973473																.\4_T_Plot\SL\TRIAE_CS42_6BS_TGACv1_514169_AA1656330.1--1249--tae-miR9674b-5p_degradome.jpg	.\4_T_Plot\NN\TRIAE_CS42_6BS_TGACv1_514169_AA1656330.1--1249--tae-miR9674b-5p_degradome.jpg
tae-miR9674b-5p	AUAGCAUCAUCCAUCCUACCC	TRIAE_CS42_6AS_TGACv1_485776_AA1551910.1		sp|Q76C99|RF1_ORYSI Protein Rf1, mitochondrial OS=Oryza sativa subsp. indica GN=Rf1 PE=2 SV=1//2.92044e-11	GO:0005739(mitochondrion);GO:0009737(response to abscisic acid);GO:0080156(mitochondrial mRNA modification)	ko03018(RNA degradation)	3	1446-1466	Y	1457	2	2	0.931985	0.945024																.\4_T_Plot\SL\TRIAE_CS42_6AS_TGACv1_485776_AA1551910.1--1457--tae-miR9674b-5p_degradome.jpg	.\4_T_Plot\NN\TRIAE_CS42_6AS_TGACv1_485776_AA1551910.1--1457--tae-miR9674b-5p_degradome.jpg
tae-miR9675-3p	UUUAUGAUCACUCUCGUUUUG	TRIAE_CS42_4BL_TGACv1_320271_AA1033330.1		sp|Q07760|RL23_TOBAC 60S ribosomal protein L23 OS=Nicotiana tabacum GN=RPL23 PE=2 SV=1//9.04643e-93	GO:0003735(structural constituent of ribosome);GO:0022625(cytosolic large ribosomal subunit);GO:0070180(large ribosomal subunit rRNA binding)	ko03010(Ribosome)	4	379-399	Y	390		3		0.311741																NA	.\4_T_Plot\NN\TRIAE_CS42_4BL_TGACv1_320271_AA1033330.1--390--tae-miR9675-3p_degradome.jpg
tae-miR9675-3p	UUUAUGAUCACUCUCGUUUUG	TRIAE_CS42_4BL_TGACv1_320271_AA1033330.2		sp|Q07760|RL23_TOBAC 60S ribosomal protein L23 OS=Nicotiana tabacum GN=RPL23 PE=2 SV=1//9.04643e-93	GO:0003735(structural constituent of ribosome);GO:0022625(cytosolic large ribosomal subunit);GO:0070180(large ribosomal subunit rRNA binding)	ko03010(Ribosome)	4	334-354	Y	345		3		0.311741																NA	.\4_T_Plot\NN\TRIAE_CS42_4BL_TGACv1_320271_AA1033330.2--345--tae-miR9675-3p_degradome.jpg
tae-miR9676-5p	UGGAUGUCAUCGUGGCCGUACA	TRIAE_CS42_3B_TGACv1_224755_AA0801120.1		sp|Q9QYL8|LYPA2_RAT Acyl-protein thioesterase 2 OS=Rattus norvegicus GN=Lypla2 PE=1 SV=1//4.50462e-08	GO:0002084(protein depalmitoylation);GO:0005737(cytoplasm);GO:0008474(palmitoyl-(protein) hydrolase activity);GO:0052689(carboxylic ester hydrolase activity)	ko00564(Glycerophospholipid metabolism)	2	148-169	Y	160	2	2	0.133109	0.142858																.\4_T_Plot\SL\TRIAE_CS42_3B_TGACv1_224755_AA0801120.1--160--tae-miR9676-5p_degradome.jpg	.\4_T_Plot\NN\TRIAE_CS42_3B_TGACv1_224755_AA0801120.1--160--tae-miR9676-5p_degradome.jpg
tae-miR9679-5p	CAGAACCAGAAUGAGUAGCUC	TRIAE_CS42_1DL_TGACv1_061676_AA0201470.1		sp|Q8LK56|DME_ARATH Transcriptional activator DEMETER OS=Arabidopsis thaliana GN=DME PE=1 SV=2//1.52888e-20	GO:0051747(cytosine C-5 DNA demethylase activity)	ko03410(Base excision repair)	4	5463-5482	Y	5473	2		0.896944																	.\4_T_Plot\SL\TRIAE_CS42_1DL_TGACv1_061676_AA0201470.1--5473--tae-miR9679-5p_degradome.jpg	NA
tae-miR9679-5p	CAGAACCAGAAUGAGUAGCUC	TRIAE_CS42_1BL_TGACv1_033382_AA0139040.1		sp|Q8LK56|DME_ARATH Transcriptional activator DEMETER OS=Arabidopsis thaliana GN=DME PE=1 SV=2//1.09118e-25	GO:0003677(DNA binding);GO:0003906(DNA-(apurinic or apyrimidinic site) lyase activity);GO:0005634(nucleus);GO:0006284(base-excision repair);GO:0006306(DNA methylation);GO:0006349(regulation of gene expression by genetic imprinting);GO:0006351(transcription, DNA-templated);GO:0006355(regulation of transcription, DNA-templated);GO:0009793(embryo development ending in seed dormancy);GO:0019104(DNA N…	ko03410(Base excision repair)	4	5159-5178	Y	5169	2		0.896944																	.\4_T_Plot\SL\TRIAE_CS42_1BL_TGACv1_033382_AA0139040.1--5169--tae-miR9679-5p_degradome.jpg	NA
tae-miR9679-5p	CAGAACCAGAAUGAGUAGCUC	TRIAE_CS42_1AL_TGACv1_000403_AA0011210.1		sp|Q8LK56|DME_ARATH Transcriptional activator DEMETER OS=Arabidopsis thaliana GN=DME PE=1 SV=2//8.90755e-19	GO:0051747(cytosine C-5 DNA demethylase activity)	ko03410(Base excision repair)	4	2612-2631	Y	2622	2		0.896944																	.\4_T_Plot\SL\TRIAE_CS42_1AL_TGACv1_000403_AA0011210.1--2622--tae-miR9679-5p_degradome.jpg	NA
tae-miR9772	UGAGAUGAGAUUACCCCAUAC	TRIAE_CS42_U_TGACv1_642307_AA2115450.1		-	GO:0004842(ubiquitin-protein transferase activity);GO:0019005(SCF ubiquitin ligase complex);GO:0031146(SCF-dependent proteasomal ubiquitin-dependent protein catabolic process)	-	4	607-627	Y	618	2		0.994867																	.\4_T_Plot\SL\TRIAE_CS42_U_TGACv1_642307_AA2115450.1--618--tae-miR9772_degradome.jpg	NA
tae-miR9772	UGAGAUGAGAUUACCCCAUAC	TRIAE_CS42_6BS_TGACv1_513706_AA1647730.1		sp|Q94A64|FB251_ARATH F-box protein At5g03970 OS=Arabidopsis thaliana GN=At5g03970 PE=2 SV=1//2.77594e-09	GO:0004842(ubiquitin-protein transferase activity);GO:0019005(SCF ubiquitin ligase complex);GO:0031146(SCF-dependent proteasomal ubiquitin-dependent protein catabolic process)	-	3.5	618-638	Y	629		0		0.0314021																NA	.\4_T_Plot\NN\TRIAE_CS42_6BS_TGACv1_513706_AA1647730.1--629--tae-miR9772_degradome.jpg
tae-miR9772	UGAGAUGAGAUUACCCCAUAC	TRIAE_CS42_U_TGACv1_645307_AA2143940.1		-	GO:0004842(ubiquitin-protein transferase activity);GO:0019005(SCF ubiquitin ligase complex);GO:0031146(SCF-dependent proteasomal ubiquitin-dependent protein catabolic process)	-	3	651-671	Y	662		0		0.0405702																NA	.\4_T_Plot\NN\TRIAE_CS42_U_TGACv1_645307_AA2143940.1--662--tae-miR9772_degradome.jpg
tae-miR9772	UGAGAUGAGAUUACCCCAUAC	TRIAE_CS42_6AS_TGACv1_487883_AA1573420.1		-	GO:0004842(ubiquitin-protein transferase activity);GO:0019005(SCF ubiquitin ligase complex);GO:0031146(SCF-dependent proteasomal ubiquitin-dependent protein catabolic process)	-	3.5	651-671	Y	662	4	2	0.479524	0.767168																.\4_T_Plot\SL\TRIAE_CS42_6AS_TGACv1_487883_AA1573420.1--662--tae-miR9772_degradome.jpg	.\4_T_Plot\NN\TRIAE_CS42_6AS_TGACv1_487883_AA1573420.1--662--tae-miR9772_degradome.jpg
tae-miR9772	UGAGAUGAGAUUACCCCAUAC	TRIAE_CS42_U_TGACv1_642157_AA2112420.2		-	GO:0004842(ubiquitin-protein transferase activity);GO:0019005(SCF ubiquitin ligase complex);GO:0031146(SCF-dependent proteasomal ubiquitin-dependent protein catabolic process)	-	3.5	399-419	Y	410	4	1	0.479524	0.0111712																.\4_T_Plot\SL\TRIAE_CS42_U_TGACv1_642157_AA2112420.2--410--tae-miR9772_degradome.jpg	.\4_T_Plot\NN\TRIAE_CS42_U_TGACv1_642157_AA2112420.2--410--tae-miR9772_degradome.jpg
tae-miR9772	UGAGAUGAGAUUACCCCAUAC	TRIAE_CS42_U_TGACv1_642157_AA2112420.1		-	GO:0004842(ubiquitin-protein transferase activity);GO:0019005(SCF ubiquitin ligase complex);GO:0031146(SCF-dependent proteasomal ubiquitin-dependent protein catabolic process)	-	3.5	669-689	Y	680	4	1	0.479524	0.0111712																.\4_T_Plot\SL\TRIAE_CS42_U_TGACv1_642157_AA2112420.1--680--tae-miR9772_degradome.jpg	.\4_T_Plot\NN\TRIAE_CS42_U_TGACv1_642157_AA2112420.1--680--tae-miR9772_degradome.jpg
tae-miR9772	UGAGAUGAGAUUACCCCAUAC	TRIAE_CS42_6BS_TGACv1_515356_AA1669640.3		-	GO:0004842(ubiquitin-protein transferase activity);GO:0019005(SCF ubiquitin ligase complex);GO:0031146(SCF-dependent proteasomal ubiquitin-dependent protein catabolic process)	-	3	737-757	Y	748	2		0.826756																	.\4_T_Plot\SL\TRIAE_CS42_6BS_TGACv1_515356_AA1669640.3--748--tae-miR9772_degradome.jpg	NA
tae-miR9772	UGAGAUGAGAUUACCCCAUAC	TRIAE_CS42_6AS_TGACv1_485717_AA1550750.1		-	GO:0004842(ubiquitin-protein transferase activity);GO:0019005(SCF ubiquitin ligase complex);GO:0031146(SCF-dependent proteasomal ubiquitin-dependent protein catabolic process)	-	4	714-734	Y	725	4		0.92186																	.\4_T_Plot\SL\TRIAE_CS42_6AS_TGACv1_485717_AA1550750.1--725--tae-miR9772_degradome.jpg	NA
tae-miR9772	UGAGAUGAGAUUACCCCAUAC	TRIAE_CS42_6BS_TGACv1_515356_AA1669640.1		-	GO:0004842(ubiquitin-protein transferase activity);GO:0019005(SCF ubiquitin ligase complex);GO:0031146(SCF-dependent proteasomal ubiquitin-dependent protein catabolic process)	-	3	830-850	Y	841	2		0.826756																	.\4_T_Plot\SL\TRIAE_CS42_6BS_TGACv1_515356_AA1669640.1--841--tae-miR9772_degradome.jpg	NA
tae-miR9772	UGAGAUGAGAUUACCCCAUAC	TRIAE_CS42_U_TGACv1_644013_AA2136440.3		-	GO:0004842(ubiquitin-protein transferase activity);GO:0019005(SCF ubiquitin ligase complex);GO:0031146(SCF-dependent proteasomal ubiquitin-dependent protein catabolic process)	-	3	721-741	Y	732	2		0.826756																	.\4_T_Plot\SL\TRIAE_CS42_U_TGACv1_644013_AA2136440.3--732--tae-miR9772_degradome.jpg	NA
tae-miR9772	UGAGAUGAGAUUACCCCAUAC	TRIAE_CS42_U_TGACv1_644013_AA2136440.2		-	GO:0004842(ubiquitin-protein transferase activity);GO:0019005(SCF ubiquitin ligase complex);GO:0031146(SCF-dependent proteasomal ubiquitin-dependent protein catabolic process)	-	3	698-718	Y	709	2		0.826756																	.\4_T_Plot\SL\TRIAE_CS42_U_TGACv1_644013_AA2136440.2--709--tae-miR9772_degradome.jpg	NA
tae-miR9772	UGAGAUGAGAUUACCCCAUAC	TRIAE_CS42_6BS_TGACv1_515356_AA1669640.2		-	GO:0004842(ubiquitin-protein transferase activity);GO:0019005(SCF ubiquitin ligase complex);GO:0031146(SCF-dependent proteasomal ubiquitin-dependent protein catabolic process)	-	3	737-757	Y	748	2		0.826756																	.\4_T_Plot\SL\TRIAE_CS42_6BS_TGACv1_515356_AA1669640.2--748--tae-miR9772_degradome.jpg	NA
tae-miR9772	UGAGAUGAGAUUACCCCAUAC	TRIAE_CS42_6BS_TGACv1_515356_AA1669640.4		-	GO:0004842(ubiquitin-protein transferase activity);GO:0019005(SCF ubiquitin ligase complex);GO:0031146(SCF-dependent proteasomal ubiquitin-dependent protein catabolic process)	-	3	747-767	Y	758	2		0.826756																	.\4_T_Plot\SL\TRIAE_CS42_6BS_TGACv1_515356_AA1669640.4--758--tae-miR9772_degradome.jpg	NA
tae-miR9772	UGAGAUGAGAUUACCCCAUAC	TRIAE_CS42_6BS_TGACv1_514109_AA1655340.1		-	GO:0004842(ubiquitin-protein transferase activity);GO:0019005(SCF ubiquitin ligase complex);GO:0031146(SCF-dependent proteasomal ubiquitin-dependent protein catabolic process)	-	4	828-848	Y	839	4		0.92186																	.\4_T_Plot\SL\TRIAE_CS42_6BS_TGACv1_514109_AA1655340.1--839--tae-miR9772_degradome.jpg	NA
tae-miR9772	UGAGAUGAGAUUACCCCAUAC	TRIAE_CS42_U_TGACv1_644013_AA2136440.1		-	GO:0004842(ubiquitin-protein transferase activity);GO:0019005(SCF ubiquitin ligase complex);GO:0031146(SCF-dependent proteasomal ubiquitin-dependent protein catabolic process)	-	3	864-884	Y	875	2		0.826756																	.\4_T_Plot\SL\TRIAE_CS42_U_TGACv1_644013_AA2136440.1--875--tae-miR9772_degradome.jpg	NA
tae-miR9772	UGAGAUGAGAUUACCCCAUAC	TRIAE_CS42_6AS_TGACv1_486493_AA1561810.4		-	GO:0004842(ubiquitin-protein transferase activity);GO:0019005(SCF ubiquitin ligase complex);GO:0031146(SCF-dependent proteasomal ubiquitin-dependent protein catabolic process)	-	4	792-812	Y	803	2		0.994867																	.\4_T_Plot\SL\TRIAE_CS42_6AS_TGACv1_486493_AA1561810.4--803--tae-miR9772_degradome.jpg	NA
tae-miR9772	UGAGAUGAGAUUACCCCAUAC	TRIAE_CS42_6AS_TGACv1_486493_AA1561810.6		-	GO:0004842(ubiquitin-protein transferase activity);GO:0019005(SCF ubiquitin ligase complex);GO:0031146(SCF-dependent proteasomal ubiquitin-dependent protein catabolic process)	-	4	885-905	Y	896	2		0.994867																	.\4_T_Plot\SL\TRIAE_CS42_6AS_TGACv1_486493_AA1561810.6--896--tae-miR9772_degradome.jpg	NA
tae-miR9772	UGAGAUGAGAUUACCCCAUAC	TRIAE_CS42_6AS_TGACv1_486493_AA1561810.3		-	GO:0004842(ubiquitin-protein transferase activity);GO:0019005(SCF ubiquitin ligase complex);GO:0031146(SCF-dependent proteasomal ubiquitin-dependent protein catabolic process)	-	4	792-812	Y	803	2		0.994867																	.\4_T_Plot\SL\TRIAE_CS42_6AS_TGACv1_486493_AA1561810.3--803--tae-miR9772_degradome.jpg	NA
tae-miR9772	UGAGAUGAGAUUACCCCAUAC	TRIAE_CS42_6AS_TGACv1_486493_AA1561810.1		-	GO:0004842(ubiquitin-protein transferase activity);GO:0019005(SCF ubiquitin ligase complex);GO:0031146(SCF-dependent proteasomal ubiquitin-dependent protein catabolic process)	-	4	885-905	Y	896	2		0.994867																	.\4_T_Plot\SL\TRIAE_CS42_6AS_TGACv1_486493_AA1561810.1--896--tae-miR9772_degradome.jpg	NA
tae-miR9772	UGAGAUGAGAUUACCCCAUAC	TRIAE_CS42_6AS_TGACv1_486493_AA1561810.5		-	GO:0004842(ubiquitin-protein transferase activity);GO:0019005(SCF ubiquitin ligase complex);GO:0031146(SCF-dependent proteasomal ubiquitin-dependent protein catabolic process)	-	4	792-812	Y	803	2		0.994867																	.\4_T_Plot\SL\TRIAE_CS42_6AS_TGACv1_486493_AA1561810.5--803--tae-miR9772_degradome.jpg	NA
tae-miR9772	UGAGAUGAGAUUACCCCAUAC	TRIAE_CS42_6AS_TGACv1_486493_AA1561810.2		-	GO:0004842(ubiquitin-protein transferase activity);GO:0019005(SCF ubiquitin ligase complex);GO:0031146(SCF-dependent proteasomal ubiquitin-dependent protein catabolic process)	-	4	792-812	Y	803	2		0.994867																	.\4_T_Plot\SL\TRIAE_CS42_6AS_TGACv1_486493_AA1561810.2--803--tae-miR9772_degradome.jpg	NA
tae-miR9772	UGAGAUGAGAUUACCCCAUAC	TRIAE_CS42_1AL_TGACv1_002419_AA0041760.5		-	GO:0004842(ubiquitin-protein transferase activity);GO:0019005(SCF ubiquitin ligase complex);GO:0031146(SCF-dependent proteasomal ubiquitin-dependent protein catabolic process)	-	4	860-880	Y	871	0	0	0.117798	0.11711																.\4_T_Plot\SL\TRIAE_CS42_1AL_TGACv1_002419_AA0041760.5--871--tae-miR9772_degradome.jpg	.\4_T_Plot\NN\TRIAE_CS42_1AL_TGACv1_002419_AA0041760.5--871--tae-miR9772_degradome.jpg
tae-miR9772	UGAGAUGAGAUUACCCCAUAC	TRIAE_CS42_1BL_TGACv1_032244_AA0127360.1		-	GO:0004842(ubiquitin-protein transferase activity);GO:0019005(SCF ubiquitin ligase complex);GO:0031146(SCF-dependent proteasomal ubiquitin-dependent protein catabolic process)	-	4	878-898	Y	889	0	2	0.117798	0.996619																.\4_T_Plot\SL\TRIAE_CS42_1BL_TGACv1_032244_AA0127360.1--889--tae-miR9772_degradome.jpg	.\4_T_Plot\NN\TRIAE_CS42_1BL_TGACv1_032244_AA0127360.1--889--tae-miR9772_degradome.jpg
tae-miR9772	UGAGAUGAGAUUACCCCAUAC	TRIAE_CS42_1AL_TGACv1_002419_AA0041760.3		-	GO:0004842(ubiquitin-protein transferase activity);GO:0019005(SCF ubiquitin ligase complex);GO:0031146(SCF-dependent proteasomal ubiquitin-dependent protein catabolic process)	-	4	860-880	Y	871	0	0	0.117798	0.11711																.\4_T_Plot\SL\TRIAE_CS42_1AL_TGACv1_002419_AA0041760.3--871--tae-miR9772_degradome.jpg	.\4_T_Plot\NN\TRIAE_CS42_1AL_TGACv1_002419_AA0041760.3--871--tae-miR9772_degradome.jpg
tae-miR9772	UGAGAUGAGAUUACCCCAUAC	TRIAE_CS42_1AL_TGACv1_002419_AA0041760.2		-	GO:0004842(ubiquitin-protein transferase activity);GO:0019005(SCF ubiquitin ligase complex);GO:0031146(SCF-dependent proteasomal ubiquitin-dependent protein catabolic process)	-	4	830-850	Y	841	0	0	0.117798	0.11711																.\4_T_Plot\SL\TRIAE_CS42_1AL_TGACv1_002419_AA0041760.2--841--tae-miR9772_degradome.jpg	.\4_T_Plot\NN\TRIAE_CS42_1AL_TGACv1_002419_AA0041760.2--841--tae-miR9772_degradome.jpg
tae-miR9772	UGAGAUGAGAUUACCCCAUAC	TRIAE_CS42_1BL_TGACv1_032244_AA0127360.3		-	GO:0004842(ubiquitin-protein transferase activity);GO:0019005(SCF ubiquitin ligase complex);GO:0031146(SCF-dependent proteasomal ubiquitin-dependent protein catabolic process)	-	4	878-898	Y	889	0	2	0.117798	0.996619																.\4_T_Plot\SL\TRIAE_CS42_1BL_TGACv1_032244_AA0127360.3--889--tae-miR9772_degradome.jpg	.\4_T_Plot\NN\TRIAE_CS42_1BL_TGACv1_032244_AA0127360.3--889--tae-miR9772_degradome.jpg
tae-miR9772	UGAGAUGAGAUUACCCCAUAC	TRIAE_CS42_1AL_TGACv1_002419_AA0041760.4		-	GO:0004842(ubiquitin-protein transferase activity);GO:0019005(SCF ubiquitin ligase complex);GO:0031146(SCF-dependent proteasomal ubiquitin-dependent protein catabolic process)	-	4	860-880	Y	871	0	0	0.117798	0.11711																.\4_T_Plot\SL\TRIAE_CS42_1AL_TGACv1_002419_AA0041760.4--871--tae-miR9772_degradome.jpg	.\4_T_Plot\NN\TRIAE_CS42_1AL_TGACv1_002419_AA0041760.4--871--tae-miR9772_degradome.jpg
tae-miR9772	UGAGAUGAGAUUACCCCAUAC	TRIAE_CS42_6BS_TGACv1_514210_AA1657020.1		-	GO:0004842(ubiquitin-protein transferase activity);GO:0019005(SCF ubiquitin ligase complex);GO:0031146(SCF-dependent proteasomal ubiquitin-dependent protein catabolic process)	-	4	664-684	Y	675	4	4	0.92186	0.952203																.\4_T_Plot\SL\TRIAE_CS42_6BS_TGACv1_514210_AA1657020.1--675--tae-miR9772_degradome.jpg	.\4_T_Plot\NN\TRIAE_CS42_6BS_TGACv1_514210_AA1657020.1--675--tae-miR9772_degradome.jpg
tae-miR9777	AGCAAACAUAUCUGAGCACA	TRIAE_CS42_7AS_TGACv1_569637_AA1820850.1		sp|Q9CYW4|HDHD3_MOUSE Haloacid dehalogenase-like hydrolase domain-containing protein 3 OS=Mus musculus GN=Hdhd3 PE=1 SV=1//4.87704e-20	GO:0005575(cellular_component);GO:0008152(metabolic process);GO:0016787(hydrolase activity)	-	4	990-1008	Y	999		2		0.987898																NA	.\4_T_Plot\NN\TRIAE_CS42_7AS_TGACv1_569637_AA1820850.1--999--tae-miR9777_degradome.jpg
tae-miR9778	UGCAUCAUCUCGAACUCGUCG	TRIAE_CS42_2DS_TGACv1_178494_AA0596390.2		sp|Q39214|RPM1_ARATH Disease resistance protein RPM1 OS=Arabidopsis thaliana GN=RPM1 PE=1 SV=1//3.30598e-27	GO:0005515(protein binding);GO:0005524(ATP binding);GO:0005576(extracellular region);GO:0006952(defense response);GO:0043531(ADP binding)	ko04626(Plant-pathogen interaction)	2.5	445-465	Y	456	3		0.671512																	.\4_T_Plot\SL\TRIAE_CS42_2DS_TGACv1_178494_AA0596390.2--456--tae-miR9778_degradome.jpg	NA
tae-miR9778	UGCAUCAUCUCGAACUCGUCG	TRIAE_CS42_2AS_TGACv1_113839_AA0361290.1		sp|Q39214|RPM1_ARATH Disease resistance protein RPM1 OS=Arabidopsis thaliana GN=RPM1 PE=1 SV=1//2.27483e-29	GO:0005515(protein binding);GO:0005524(ATP binding);GO:0005576(extracellular region);GO:0006952(defense response);GO:0043531(ADP binding)	ko04626(Plant-pathogen interaction)	2.5	401-421	Y	412	3		0.671512																	.\4_T_Plot\SL\TRIAE_CS42_2AS_TGACv1_113839_AA0361290.1--412--tae-miR9778_degradome.jpg	NA
tae-miR9778	UGCAUCAUCUCGAACUCGUCG	TRIAE_CS42_2DS_TGACv1_178494_AA0596390.1		sp|Q39214|RPM1_ARATH Disease resistance protein RPM1 OS=Arabidopsis thaliana GN=RPM1 PE=1 SV=1//3.30598e-27	GO:0005515(protein binding);GO:0005524(ATP binding);GO:0005576(extracellular region);GO:0006952(defense response);GO:0043531(ADP binding)	ko04626(Plant-pathogen interaction)	2.5	445-465	Y	456	3		0.671512																	.\4_T_Plot\SL\TRIAE_CS42_2DS_TGACv1_178494_AA0596390.1--456--tae-miR9778_degradome.jpg	NA
tae-miR9778	UGCAUCAUCUCGAACUCGUCG	TRIAE_CS42_2DS_TGACv1_178494_AA0596390.3		sp|Q39214|RPM1_ARATH Disease resistance protein RPM1 OS=Arabidopsis thaliana GN=RPM1 PE=1 SV=1//3.30598e-27	GO:0005515(protein binding);GO:0005524(ATP binding);GO:0005576(extracellular region);GO:0006952(defense response);GO:0043531(ADP binding)	ko04626(Plant-pathogen interaction)	2.5	445-465	Y	456	3		0.671512																	.\4_T_Plot\SL\TRIAE_CS42_2DS_TGACv1_178494_AA0596390.3--456--tae-miR9778_degradome.jpg	NA
tae-miR9778	UGCAUCAUCUCGAACUCGUCG	TRIAE_CS42_2BS_TGACv1_146358_AA0463300.1		sp|Q39214|RPM1_ARATH Disease resistance protein RPM1 OS=Arabidopsis thaliana GN=RPM1 PE=1 SV=1//5.12107e-28	-	ko04626(Plant-pathogen interaction)	2.5	302-322	Y	313	3		0.671512																	.\4_T_Plot\SL\TRIAE_CS42_2BS_TGACv1_146358_AA0463300.1--313--tae-miR9778_degradome.jpg	NA
tae-miR9779	CUUAUGCAACGUCUGAGGAU	TRIAE_CS42_5DL_TGACv1_436858_AA1463620.1		-	-	ko00380(Tryptophan metabolism)	4	279-297	Y	289	4	2	0.720466	0.941854																.\4_T_Plot\SL\TRIAE_CS42_5DL_TGACv1_436858_AA1463620.1--289--tae-miR9779_degradome.jpg	.\4_T_Plot\NN\TRIAE_CS42_5DL_TGACv1_436858_AA1463620.1--289--tae-miR9779_degradome.jpg
