# Supplementary material for: Transcriptome analysis reveals new microRNAs-mediated pathway involved in anther development in male sterile wheat
Source: BMC Genomics. 2018 May 8;19:333. doi: 10.1186/s12864-018-4727-5 (PMC5941544; doi:10.1186/s12864-018-4727-5)
Supplement: Supplementary file 17 — Table S12. List of identified targets of differentially expressed miRNAs which were obtained from comparative analysis of SL1 and NN1, SL1 and NN1 together. (XLSX 53 kb) [file 12864_2018_4727_MOESM17_ESM.xlsx]

## Sheet: Sheet1
Table S12. List of identified targets of differentially expressed miRNAs which were obtained from comparative analysis of SL1 and NN1, SL1 and NN1 together.
SmallRNA	SmallRNA_seq	Transcript		Transcript Annotation	GO_Term	KEGG_pathways	AlignmentScore	AlignmentRange	DegradomeDetection	DegradomeCleavageSite	SL_DegradomeCategory	NN_DegradomeCategory	SL_Degradome_Pvalue	NN_Degradome_Pvalue
tae-miR1122a	UAGAUACAUCCGUAUCUAGA	TRIAE_CS42_5AL_TGACv1_378415_AA1253190.1		sp|Q9LUP7|FB154_ARATH Putative F-box protein At3g17500 OS=Arabidopsis thaliana GN=At3g17500 PE=3 SV=1//2.84057e-13	GO:0004842(ubiquitin-protein transferase activity);GO:0019005(SCF ubiquitin ligase complex);GO:0031146(SCF-dependent proteasomal ubiquitin-dependent protein catabolic process)	-	3	2421-2441	Y	2432		2		0.999953
tae-miR1122a	UAGAUACAUCCGUAUCUAGA	TRIAE_CS42_7BS_TGACv1_592666_AA1942830.1		-	GO:0003690(double-stranded DNA binding);GO:0005739(mitochondrion);GO:0006355(regulation of transcription, DNA-templated);GO:0009536(plastid)	-	0	2210-2229	Y	2220		2		0.999949
tae-miR1122a	UAGAUACAUCCGUAUCUAGA	TRIAE_CS42_7DS_TGACv1_624171_AA2059450.1		-	GO:0003690(double-stranded DNA binding);GO:0005739(mitochondrion);GO:0006355(regulation of transcription, DNA-templated);GO:0009536(plastid)	-	0	1877-1896	Y	1887		2		0.999949
tae-miR1122a	UAGAUACAUCCGUAUCUAGA	TRIAE_CS42_1BS_TGACv1_049680_AA0159500.2		sp|A2Y0H2|Y5513_ORYSI REF/SRPP-like protein OsI_017815 OS=Oryza sativa subsp. indica GN=OsI_017815 PE=3 SV=1//2.68517e-101	GO:0005737(cytoplasm);GO:0005773(vacuole);GO:0005811(lipid particle);GO:0019915(lipid storage);GO:0034389(lipid particle organization);GO:0045927(positive regulation of growth);GO:0080186(developmental vegetative growth);GO:1902584(positive regulation of response to water deprivation)	-	4	1337-1356	Y	1347	2		1
tae-miR1122a	UAGAUACAUCCGUAUCUAGA	TRIAE_CS42_5AL_TGACv1_374680_AA1206310.1		sp|Q75HE6|MTHR_ORYSJ Probable methylenetetrahydrofolate reductase OS=Oryza sativa subsp. japonica GN=Os03g0815200 PE=2 SV=1//0	GO:0004489(methylenetetrahydrofolate reductase (NAD(P)H) activity);GO:0005829(cytosol);GO:0006730(one-carbon metabolic process)	ko01200(Carbon metabolism);ko00670(One carbon pool by folate)	4	2354-2373	Y	2364	2		1
tae-miR1122a	UAGAUACAUCCGUAUCUAGA	TRIAE_CS42_1BS_TGACv1_049680_AA0159500.1		sp|A2Y0H2|Y5513_ORYSI REF/SRPP-like protein OsI_017815 OS=Oryza sativa subsp. indica GN=OsI_017815 PE=3 SV=1//2.68517e-101	GO:0005737(cytoplasm);GO:0005773(vacuole);GO:0005811(lipid particle);GO:0019915(lipid storage);GO:0034389(lipid particle organization);GO:0045927(positive regulation of growth);GO:0080186(developmental vegetative growth);GO:1902584(positive regulation of response to water deprivation)	-	4	1370-1389	Y	1380	2		1
tae-miR1122a	UAGAUACAUCCGUAUCUAGA	TRIAE_CS42_U_TGACv1_644235_AA2138200.1		sp|P91924|ARF_DUGJA ADP-ribosylation factor OS=Dugesia japonica PE=2 SV=3//9.97648e-72	GO:0005525(GTP binding);GO:0005622(intracellular);GO:0005794(Golgi apparatus);GO:0007264(small GTPase mediated signal transduction)	ko04144(Endocytosis)	2	1826-1846	Y	1837	4		0.948694
tae-miR1122a	UAGAUACAUCCGUAUCUAGA	TRIAE_CS42_U_TGACv1_644235_AA2138200.2		sp|P91924|ARF_DUGJA ADP-ribosylation factor OS=Dugesia japonica PE=2 SV=3//9.97648e-72	GO:0005525(GTP binding);GO:0005622(intracellular);GO:0005794(Golgi apparatus);GO:0007264(small GTPase mediated signal transduction)	ko04144(Endocytosis)	2	1760-1780	Y	1771	4		0.948694
tae-miR1122a	UAGAUACAUCCGUAUCUAGA	TRIAE_CS42_1AL_TGACv1_001918_AA0036700.1		sp|Q12019|MDN1_YEAST Midasin OS=Saccharomyces cerevisiae (strain ATCC 204508 / S288c) GN=MDN1 PE=1 SV=1//2.98259e-08	GO:0000027(ribosomal large subunit assembly);GO:0005654(nucleoplasm);GO:0005739(mitochondrion);GO:0006364(rRNA processing);GO:0030687(preribosome, large subunit precursor);GO:0044732(mitotic spindle pole body)	ko03008(Ribosome biogenesis in eukaryotes)	0	7383-7402	Y	7393		2		0.999949
tae-miR1122a	UAGAUACAUCCGUAUCUAGA	TRIAE_CS42_2AL_TGACv1_093637_AA0284200.1		sp|Q8VZU3|SCP19_ARATH Serine carboxypeptidase-like 19 OS=Arabidopsis thaliana GN=SCPL19 PE=1 SV=1//8.45429e-130	GO:0004185(serine-type carboxypeptidase activity);GO:0016747(transferase activity, transferring acyl groups other than amino-acyl groups);GO:0019748(secondary metabolic process);GO:0051603(proteolysis involved in cellular protein catabolic process)	ko00940(Phenylpropanoid biosynthesis)	2	1625-1644	Y	1635		3		0.877992
tae-miR1122a	UAGAUACAUCCGUAUCUAGA	TRIAE_CS42_3AL_TGACv1_195444_AA0649620.1		sp|Q9FGY4|FB341_ARATH F-box protein At5g49610 OS=Arabidopsis thaliana GN=At5g49610 PE=1 SV=1//1.57191e-07	GO:0004842(ubiquitin-protein transferase activity);GO:0019005(SCF ubiquitin ligase complex);GO:0031146(SCF-dependent proteasomal ubiquitin-dependent protein catabolic process)	-	2	2451-2470	Y	2461		3		0.877992
tae-miR1122a	UAGAUACAUCCGUAUCUAGA	TRIAE_CS42_2AL_TGACv1_093637_AA0284200.2		sp|Q8VZU3|SCP19_ARATH Serine carboxypeptidase-like 19 OS=Arabidopsis thaliana GN=SCPL19 PE=1 SV=1//8.45429e-130	GO:0004185(serine-type carboxypeptidase activity);GO:0016747(transferase activity, transferring acyl groups other than amino-acyl groups);GO:0019748(secondary metabolic process);GO:0051603(proteolysis involved in cellular protein catabolic process)	ko00940(Phenylpropanoid biosynthesis)	2	1720-1739	Y	1730		3		0.877992
tae-miR1122a	UAGAUACAUCCGUAUCUAGA	TRIAE_CS42_7AL_TGACv1_556139_AA1756740.1		-	-	-	2	1061-1080	Y	1071		3		0.877992
tae-miR1122a	UAGAUACAUCCGUAUCUAGA	TRIAE_CS42_1AL_TGACv1_001918_AA0036700.3		sp|Q12019|MDN1_YEAST Midasin OS=Saccharomyces cerevisiae (strain ATCC 204508 / S288c) GN=MDN1 PE=1 SV=1//2.98259e-08	GO:0000027(ribosomal large subunit assembly);GO:0005654(nucleoplasm);GO:0005739(mitochondrion);GO:0006364(rRNA processing);GO:0030687(preribosome, large subunit precursor);GO:0044732(mitotic spindle pole body)	ko03008(Ribosome biogenesis in eukaryotes)	0	7600-7619	Y	7610		4		0.994909
tae-miR1122a	UAGAUACAUCCGUAUCUAGA	TRIAE_CS42_6DL_TGACv1_526761_AA1691590.1		-	-	-	4	500-518	Y	509	4		0.999878
tae-miR1122a	UAGAUACAUCCGUAUCUAGA	TRIAE_CS42_6DL_TGACv1_526761_AA1691590.2		-	-	-	4	638-656	Y	647	4		0.999878
tae-miR1122b-3p	AGACUUAUAUGUAGGAACGGA	TRIAE_CS42_4DL_TGACv1_343206_AA1131490.1		sp|Q6PCD5|RFWD3_HUMAN E3 ubiquitin-protein ligase RFWD3 OS=Homo sapiens GN=RFWD3 PE=1 SV=3//1.7973e-20	GO:0005634(nucleus);GO:0008270(zinc ion binding)	-	2.5	1844-1864	Y	1855		2		0.999213
tae-miR1122b-3p	AGACUUAUAUGUAGGAACGGA	TRIAE_CS42_6DL_TGACv1_526534_AA1686330.1		sp|Q766C3|NEP1_NEPGR Aspartic proteinase nepenthesin-1 OS=Nepenthes gracilis GN=nep1 PE=1 SV=1//1.36267e-53	GO:0004190(aspartic-type endopeptidase activity);GO:0006508(proteolysis);GO:0030163(protein catabolic process)	-	3.5	1355-1375	Y	1366		0		0.153709
tae-miR1122b-3p	AGACUUAUAUGUAGGAACGGA	TRIAE_CS42_4BL_TGACv1_322129_AA1068800.3		sp|Q9XES1|ECA4_ARATH Calcium-transporting ATPase 4, endoplasmic reticulum-type OS=Arabidopsis thaliana GN=ECA4 PE=2 SV=2//0	GO:0005783(endoplasmic reticulum);GO:0005887(integral component of plasma membrane);GO:0019829(cation-transporting ATPase activity)	ko00190(Oxidative phosphorylation)	2	1334-1354	Y	1345		4		0.999997
tae-miR1122b-3p	AGACUUAUAUGUAGGAACGGA	TRIAE_CS42_3DS_TGACv1_274119_AA0934790.4		sp|Q8RWW0|ALE2_ARATH Receptor-like serine/threonine-protein kinase ALE2 OS=Arabidopsis thaliana GN=ALE2 PE=1 SV=1//1.49529e-09	GO:0004674(protein serine/threonine kinase activity);GO:0005524(ATP binding);GO:0005886(plasma membrane);GO:0006468(protein phosphorylation);GO:0016021(integral component of membrane);GO:0016301(kinase activity)	ko04626(Plant-pathogen interaction)	3.5	2455-2475	Y	2466		4		0.982997
tae-miR1122b-3p	AGACUUAUAUGUAGGAACGGA	TRIAE_CS42_5AS_TGACv1_393340_AA1271470.1		sp|Q2QN26|CCA32_ORYSJ Cyclin-A3-2 OS=Oryza sativa subsp. japonica GN=CYCA3-2 PE=2 SV=1//2.28456e-146	GO:0005515(protein binding);GO:0005634(nucleus);GO:0007049(cell cycle);GO:0016538(cyclin-dependent protein serine/threonine kinase regulator activity);GO:0051301(cell division);GO:0051726(regulation of cell cycle)	ko03010(Ribosome)	2	4636-4656	Y	4647		4		0.999997
tae-miR1122b-3p	AGACUUAUAUGUAGGAACGGA	TRIAE_CS42_7DL_TGACv1_603521_AA1985160.1		sp|Q9FHK0|SKI31_ARATH F-box protein SKIP31 OS=Arabidopsis thaliana GN=SKIP31 PE=1 SV=1//3.70713e-98	GO:0003674(molecular_function);GO:0005737(cytoplasm);GO:0016567(protein ubiquitination)	-	4	1660-1680	Y	1671	2	0	0.999906	0.196715
tae-miR1122b-3p	AGACUUAUAUGUAGGAACGGA	TRIAE_CS42_2BS_TGACv1_147526_AA0484290.2		-	GO:0004197(cysteine-type endopeptidase activity);GO:0005615(extracellular space);GO:0005764(lysosome);GO:0051603(proteolysis involved in cellular protein catabolic process)	-	4	1775-1795	Y	1786	3	2	0.968442	0.999955
tae-miR1122b-3p	AGACUUAUAUGUAGGAACGGA	TRIAE_CS42_2DS_TGACv1_180394_AA0610860.1		-	-	-	4	523-543	Y	534	3	3	0.968442	0.958228
tae-miR1122b-3p	AGACUUAUAUGUAGGAACGGA	TRIAE_CS42_2BS_TGACv1_147526_AA0484290.3		-	GO:0004197(cysteine-type endopeptidase activity);GO:0005615(extracellular space);GO:0005764(lysosome);GO:0051603(proteolysis involved in cellular protein catabolic process)	-	4	1705-1725	Y	1716	3	2	0.968442	0.999955
tae-miR1122b-3p	AGACUUAUAUGUAGGAACGGA	TRIAE_CS42_2DS_TGACv1_179006_AA0603400.1		-	GO:0004197(cysteine-type endopeptidase activity);GO:0005615(extracellular space);GO:0005764(lysosome);GO:0051603(proteolysis involved in cellular protein catabolic process)	-	4	640-660	Y	651	3	2	0.968442	0.999955
tae-miR1122c-3p	UCUAAUAUUAUGGGACGGAGG	TRIAE_CS42_1AL_TGACv1_002937_AA0046550.1		sp|Q6F2Z1|STT3A_ORYSJ Dolichyl-diphosphooligosaccharide--protein glycosyltransferase subunit STT3A OS=Oryza sativa subsp. japonica GN=STT3A PE=2 SV=1//0	GO:0004579(dolichyl-diphosphooligosaccharide-protein glycotransferase activity);GO:0008250(oligosaccharyltransferase complex);GO:0018279(protein N-linked glycosylation via asparagine);GO:0043687(post-translational protein modification)	ko00510(N-Glycan biosynthesis);ko04141(Protein processing in endoplasmic reticulum)	2.5	2939-2959	Y	2950	2		0.999901
tae-miR1122c-3p	UCUAAUAUUAUGGGACGGAGG	TRIAE_CS42_3B_TGACv1_220706_AA0716030.3		-	GO:0001046(core promoter sequence-specific DNA binding);GO:0001228(transcriptional activator activity, RNA polymerase II transcription regulatory region sequence-specific binding);GO:0005634(nucleus);GO:0006366(transcription from RNA polymerase II promoter)	-	2	2853-2873	Y	2864	2	4	1	0.999949
tae-miR1122c-3p	UCUAAUAUUAUGGGACGGAGG	TRIAE_CS42_3B_TGACv1_220706_AA0716030.2		-	GO:0001046(core promoter sequence-specific DNA binding);GO:0001228(transcriptional activator activity, RNA polymerase II transcription regulatory region sequence-specific binding);GO:0005634(nucleus);GO:0006366(transcription from RNA polymerase II promoter)	-	2	2879-2899	Y	2890	2	4	1	0.999949
tae-miR1122c-3p	UCUAAUAUUAUGGGACGGAGG	TRIAE_CS42_2BS_TGACv1_145999_AA0452520.1		sp|Q0D3S3|OBGC1_ORYSJ Probable GTP-binding protein OBGC1, chloroplastic OS=Oryza sativa subsp. japonica GN=OBGC1 PE=3 SV=1//7.88038e-17	GO:0009658(chloroplast organization)	ko03008(Ribosome biogenesis in eukaryotes)	3	1812-1832	Y	1823	2	4	1	0.999996
tae-miR1122c-3p	UCUAAUAUUAUGGGACGGAGG	TRIAE_CS42_2DL_TGACv1_160680_AA0553060.2		sp|Q8VYG2|GALAK_ARATH Galacturonokinase OS=Arabidopsis thaliana GN=GALAK PE=1 SV=1//1.67537e-155	GO:0004335(galactokinase activity);GO:0005524(ATP binding);GO:0005737(cytoplasm);GO:0005829(cytosol);GO:0006012(galactose metabolic process);GO:0046396(D-galacturonate metabolic process);GO:0046835(carbohydrate phosphorylation);GO:0046872(metal ion binding);GO:0047912(galacturonokinase activity)	ko00520(Amino sugar and nucleotide sugar metabolism)	3	1583-1603	Y	1594		2		1
tae-miR1122c-3p	UCUAAUAUUAUGGGACGGAGG	TRIAE_CS42_2DL_TGACv1_160680_AA0553060.1		sp|Q8VYG2|GALAK_ARATH Galacturonokinase OS=Arabidopsis thaliana GN=GALAK PE=1 SV=1//1.67537e-155	GO:0004335(galactokinase activity);GO:0005524(ATP binding);GO:0005737(cytoplasm);GO:0005829(cytosol);GO:0006012(galactose metabolic process);GO:0046396(D-galacturonate metabolic process);GO:0046835(carbohydrate phosphorylation);GO:0046872(metal ion binding);GO:0047912(galacturonokinase activity)	ko00520(Amino sugar and nucleotide sugar metabolism)	3	1574-1594	Y	1585		2		1
tae-miR1122c-3p	UCUAAUAUUAUGGGACGGAGG	TRIAE_CS42_4BL_TGACv1_320359_AA1036640.1		sp|Q54KJ8|T2EB_DICDI General transcription factor IIE subunit 2 OS=Dictyostelium discoideum GN=gtf2e2 PE=3 SV=1//1.02368e-12	GO:0003743(translation initiation factor activity);GO:0005634(nucleus);GO:0006355(regulation of transcription, DNA-templated);GO:0006413(translational initiation)	ko03022(Basal transcription factors)	3.5	1343-1363	Y	1354		2		0.999954
tae-miR1122c-3p	UCUAAUAUUAUGGGACGGAGG	TRIAE_CS42_3DL_TGACv1_250960_AA0875490.1		sp|Q9FUG4|XPB2_ARATH DNA repair helicase XPB2 OS=Arabidopsis thaliana GN=XPB2 PE=2 SV=1//0	GO:0003677(DNA binding);GO:0004003(ATP-dependent DNA helicase activity);GO:0005524(ATP binding);GO:0005634(nucleus);GO:0005737(cytoplasm);GO:0006289(nucleotide-excision repair);GO:0006355(regulation of transcription, DNA-templated);GO:0006367(transcription initiation from RNA polymerase II promoter);GO:0008026(ATP-dependent helicase activity);GO:0009411(response to UV);GO:0009636(response to toxi…	ko03022(Basal transcription factors);ko03420(Nucleotide excision repair)	3	2799-2819	Y	2810	2		1
tae-miR1122c-3p	UCUAAUAUUAUGGGACGGAGG	TRIAE_CS42_2BL_TGACv1_129356_AA0380010.1		sp|Q0J9J6|EME1_ORYSJ Crossover junction endonuclease EME1 OS=Oryza sativa subsp. japonica GN=EME1 PE=2 SV=1//1.80998e-87	GO:0009411(response to UV);GO:0009644(response to high light intensity);GO:0010332(response to gamma radiation)	ko03440(Homologous recombination)	2.5	2238-2258	Y	2249	4		0.988415
tae-miR1124	GCAGGACGUGAAGAGCGAGUCC	TRIAE_CS42_6BS_TGACv1_516561_AA1675630.1		-	-	-	1	857-879	Y	870	2	2	0.155333	0.166548
tae-miR1124	GCAGGACGUGAAGAGCGAGUCC	TRIAE_CS42_U_TGACv1_642768_AA2122990.1		-	-	-	0	1452-1473	Y	1464	2	2	0.176988	0.189584
tae-miR1127a	UCCUUCCGUUCGGAAUUAC	TRIAE_CS42_6DL_TGACv1_527437_AA1703990.1		-	-	-	1	4085-4103	Y	4094	2		1
tae-miR1127a	UCCUUCCGUUCGGAAUUAC	TRIAE_CS42_U_TGACv1_640709_AA2070380.1		sp|Q9FIY7|SM3L3_ARATH Putative SWI/SNF-related matrix-associated actin-dependent regulator of chromatin subfamily A member 3-like 3 SMARCA3L3 OS=Arabidopsis thaliana GN=At5g43530 PE=3 SV=1//0	GO:0003676(nucleic acid binding);GO:0003677(DNA binding);GO:0004386(helicase activity);GO:0005524(ATP binding);GO:0005634(nucleus);GO:0006281(DNA repair);GO:0008270(zinc ion binding);GO:0009941(chloroplast envelope);GO:0016568(chromatin modification)	ko03440(Homologous recombination)	4	3811-3829	Y	3820		0		0.483888
tae-miR1127a	UCCUUCCGUUCGGAAUUAC	TRIAE_CS42_5AL_TGACv1_376732_AA1240430.1		sp|Q9FGZ9|UBL5_ARATH Ubiquitin-like protein 5 OS=Arabidopsis thaliana GN=UBL5 PE=3 SV=1//2.17629e-41	GO:0000398(mRNA splicing, via spliceosome);GO:0005634(nucleus);GO:0005737(cytoplasm);GO:0006464(cellular protein modification process);GO:0031386(protein tag)	ko00190(Oxidative phosphorylation);ko04145(Phagosome)	1	371-389	Y	380	2		1
tae-miR1127a	UCCUUCCGUUCGGAAUUAC	TRIAE_CS42_7DS_TGACv1_621501_AA2017570.1		sp|Q53P98|SIPL2_ORYSJ Signal peptide peptidase-like 2 OS=Oryza sativa subsp. japonica GN=SPPL2 PE=2 SV=1//3.59286e-154	GO:0005765(lysosomal membrane);GO:0006465(signal peptide processing);GO:0030660(Golgi-associated vesicle membrane);GO:0033619(membrane protein proteolysis);GO:0042500(aspartic endopeptidase activity, intramembrane cleaving);GO:0071458(integral component of cytoplasmic side of endoplasmic reticulum membrane);GO:0071556(integral component of lumenal side of endoplasmic reticulum membrane)	-	1	2322-2340	Y	2331		2		1
tae-miR1127a	UCCUUCCGUUCGGAAUUAC	TRIAE_CS42_2AL_TGACv1_093809_AA0287250.1		sp|Q8S944|DRP3A_ARATH Dynamin-related protein 3A OS=Arabidopsis thaliana GN=DRP3A PE=1 SV=2//0	GO:0000266(mitochondrial fission);GO:0003924(GTPase activity);GO:0005515(protein binding);GO:0005525(GTP binding);GO:0005739(mitochondrion);GO:0005777(peroxisome);GO:0005829(cytosol);GO:0005886(plasma membrane);GO:0007031(peroxisome organization);GO:0007049(cell cycle);GO:0009791(post-embryonic development);GO:0016559(peroxisome fission);GO:0051301(cell division)	ko04144(Endocytosis)	3	2522-2540	Y	2531	2		1
tae-miR1127a	UCCUUCCGUUCGGAAUUAC	TRIAE_CS42_1BS_TGACv1_049491_AA0154730.2		sp|Q4KKX4|NCOR1_XENTR Nuclear receptor corepressor 1 OS=Xenopus tropicalis GN=ncor1 PE=2 SV=1//1.24051e-14	GO:0003677(DNA binding);GO:0003700(transcription factor activity, sequence-specific DNA binding);GO:0005634(nucleus);GO:0008380(RNA splicing)	ko00510(N-Glycan biosynthesis)	4	5908-5926	Y	5917	2		1
tae-miR1127a	UCCUUCCGUUCGGAAUUAC	TRIAE_CS42_1BS_TGACv1_049491_AA0154730.1		sp|Q4KKX4|NCOR1_XENTR Nuclear receptor corepressor 1 OS=Xenopus tropicalis GN=ncor1 PE=2 SV=1//1.24051e-14	GO:0003677(DNA binding);GO:0003700(transcription factor activity, sequence-specific DNA binding);GO:0005634(nucleus);GO:0008380(RNA splicing)	ko00510(N-Glycan biosynthesis)	4	5780-5798	Y	5789	2		1
tae-miR1127a	UCCUUCCGUUCGGAAUUAC	TRIAE_CS42_6AL_TGACv1_471227_AA1505120.1		-	-	-	3	416-434	Y	425	4		0.999997
tae-miR1127a	UCCUUCCGUUCGGAAUUAC	TRIAE_CS42_4BS_TGACv1_328361_AA1086820.1		sp|Q9SCT4|IMK2_ARATH Probably inactive leucine-rich repeat receptor-like protein kinase IMK2 OS=Arabidopsis thaliana GN=IMK2 PE=1 SV=1//0	GO:0004672(protein kinase activity);GO:0004674(protein serine/threonine kinase activity);GO:0005524(ATP binding);GO:0005618(cell wall);GO:0005886(plasma membrane);GO:0006468(protein phosphorylation);GO:0007169(transmembrane receptor protein tyrosine kinase signaling pathway);GO:0009505(plant-type cell wall);GO:0009506(plasmodesma);GO:0016020(membrane);GO:0016021(integral component of membrane);GO…	ko04075(Plant hormone signal transduction)	3	2749-2767	Y	2758		4		1
tae-miR1127a	UCCUUCCGUUCGGAAUUAC	TRIAE_CS42_3AL_TGACv1_197375_AA0666090.1		sp|P38812|GEP4_YEAST Phosphatidylglycerophosphatase GEP4, mitochondrial OS=Saccharomyces cerevisiae (strain ATCC 204508 / S288c) GN=GEP4 PE=1 SV=1//1.06252e-10	GO:0016311(dephosphorylation);GO:0016791(phosphatase activity)	ko00564(Glycerophospholipid metabolism)	1	1015-1033	Y	1024		4		0.999993
tae-miR1127a	UCCUUCCGUUCGGAAUUAC	TRIAE_CS42_6BS_TGACv1_513963_AA1653060.1		sp|Q940Q3|ZTP29_ARATH Zinc transporter ZTP29 OS=Arabidopsis thaliana GN=ZTP29 PE=2 SV=1//9.21957e-129	GO:0005385(zinc ion transmembrane transporter activity);GO:0016020(membrane);GO:0071577(zinc II ion transmembrane transport)	-	1	1290-1308	Y	1299		4		0.999993
tae-miR1127a	UCCUUCCGUUCGGAAUUAC	TRIAE_CS42_1DL_TGACv1_063724_AA0230260.1		sp|Q9UBS8|RNF14_HUMAN E3 ubiquitin-protein ligase RNF14 OS=Homo sapiens GN=RNF14 PE=1 SV=1//1.99419e-07	GO:0000151(ubiquitin ligase complex);GO:0000209(protein polyubiquitination);GO:0005737(cytoplasm);GO:0031624(ubiquitin conjugating enzyme binding);GO:0032436(positive regulation of proteasomal ubiquitin-dependent protein catabolic process);GO:0042787(protein ubiquitination involved in ubiquitin-dependent protein catabolic process);GO:0061630(ubiquitin protein ligase activity)	-	3.5	848-866	Y	857		4		0.638897
tae-miR1127a	UCCUUCCGUUCGGAAUUAC	TRIAE_CS42_2AL_TGACv1_093952_AA0290100.2		-	GO:0005634(nucleus);GO:0008150(biological_process)	-	3	2202-2220	Y	2211	4		0.999997
tae-miR1127a	UCCUUCCGUUCGGAAUUAC	TRIAE_CS42_2AL_TGACv1_093952_AA0290100.1		-	GO:0005634(nucleus);GO:0008150(biological_process)	-	3	2102-2120	Y	2111	4		0.999997
tae-miR1127a	UCCUUCCGUUCGGAAUUAC	TRIAE_CS42_4AS_TGACv1_307250_AA1018840.2		sp|A7SLC8|NAT9_NEMVE N-acetyltransferase 9-like protein OS=Nematostella vectensis GN=nat9 PE=3 SV=1//1.36604e-48	GO:0006474(N-terminal protein amino acid acetylation);GO:0008080(N-acetyltransferase activity)	-	3	881-899	Y	890		4		1
tae-miR1127a	UCCUUCCGUUCGGAAUUAC	TRIAE_CS42_4AS_TGACv1_307250_AA1018840.1		sp|A7SLC8|NAT9_NEMVE N-acetyltransferase 9-like protein OS=Nematostella vectensis GN=nat9 PE=3 SV=1//1.36604e-48	GO:0006474(N-terminal protein amino acid acetylation);GO:0008080(N-acetyltransferase activity)	-	3	731-749	Y	740		4		1
tae-miR1127a	UCCUUCCGUUCGGAAUUAC	TRIAE_CS42_3B_TGACv1_225191_AA0806000.2		sp|O23317|DRL24_ARATH Probable disease resistance protein At4g14610 OS=Arabidopsis thaliana GN=At4g14610 PE=3 SV=1//1.86614e-20	GO:0006672(ceramide metabolic process);GO:0009507(chloroplast);GO:0016021(integral component of membrane);GO:0016811(hydrolase activity, acting on carbon-nitrogen (but not peptide) bonds, in linear amides)	ko04626(Plant-pathogen interaction)	2	2497-2515	Y	2506	4	2	0.98797	0.999948
tae-miR1127a	UCCUUCCGUUCGGAAUUAC	TRIAE_CS42_3B_TGACv1_225191_AA0806000.1		sp|O23317|DRL24_ARATH Probable disease resistance protein At4g14610 OS=Arabidopsis thaliana GN=At4g14610 PE=3 SV=1//1.86614e-20	GO:0006672(ceramide metabolic process);GO:0009507(chloroplast);GO:0016021(integral component of membrane);GO:0016811(hydrolase activity, acting on carbon-nitrogen (but not peptide) bonds, in linear amides)	ko04626(Plant-pathogen interaction)	2	2521-2539	Y	2530	4	2	0.98797	0.999948
tae-miR1127b-3p	ACAAGUAUUUCUGGACGGAGG	TRIAE_CS42_3B_TGACv1_228801_AA0827620.2		sp|Q93VV0|ZDHC6_ARATH Probable protein S-acyltransferase 16 OS=Arabidopsis thaliana GN=PAT16 PE=2 SV=1//4.97675e-102	GO:0000139(Golgi membrane);GO:0005576(extracellular region);GO:0008270(zinc ion binding);GO:0016021(integral component of membrane);GO:0019706(protein-cysteine S-palmitoyltransferase activity)	ko00100(Steroid biosynthesis)	1.5	1258-1278	Y	1269	0		0.118342
tae-miR1127b-3p	ACAAGUAUUUCUGGACGGAGG	TRIAE_CS42_4BL_TGACv1_320636_AA1045250.3		sp|Q38884|EIF3I_ARATH Eukaryotic translation initiation factor 3 subunit I OS=Arabidopsis thaliana GN=TIF3I1 PE=2 SV=2//1.56608e-170	GO:0000166(nucleotide binding);GO:0001731(formation of translation preinitiation complex);GO:0003743(translation initiation factor activity);GO:0005515(protein binding);GO:0005737(cytoplasm);GO:0005829(cytosol);GO:0005852(eukaryotic translation initiation factor 3 complex);GO:0006446(regulation of translational initiation);GO:0009651(response to salt stress);GO:0016282(eukaryotic 43S preinitiatio…	ko03013(RNA transport)	1	1364-1384	Y	1375	2		1
tae-miR1127b-3p	ACAAGUAUUUCUGGACGGAGG	TRIAE_CS42_4BL_TGACv1_320636_AA1045250.2		sp|Q38884|EIF3I_ARATH Eukaryotic translation initiation factor 3 subunit I OS=Arabidopsis thaliana GN=TIF3I1 PE=2 SV=2//1.56608e-170	GO:0000166(nucleotide binding);GO:0001731(formation of translation preinitiation complex);GO:0003743(translation initiation factor activity);GO:0005737(cytoplasm);GO:0005852(eukaryotic translation initiation factor 3 complex);GO:0006446(regulation of translational initiation);GO:0009506(plasmodesma);GO:0016282(eukaryotic 43S preinitiation complex);GO:0033290(eukaryotic 48S preinitiation complex);…	ko03013(RNA transport)	1	2003-2023	Y	2014	2		1
tae-miR1127b-3p	ACAAGUAUUUCUGGACGGAGG	TRIAE_CS42_1BL_TGACv1_032469_AA0130270.2		-	GO:0005759(mitochondrial matrix);GO:0006986(response to unfolded protein);GO:0009507(chloroplast);GO:0046872(metal ion binding);GO:0051082(unfolded protein binding);GO:0051085(chaperone mediated protein folding requiring cofactor);GO:0051087(chaperone binding)	-	2	1701-1721	Y	1712	2		0.999986
tae-miR1127b-3p	ACAAGUAUUUCUGGACGGAGG	TRIAE_CS42_3AL_TGACv1_197375_AA0666090.1		sp|P38812|GEP4_YEAST Phosphatidylglycerophosphatase GEP4, mitochondrial OS=Saccharomyces cerevisiae (strain ATCC 204508 / S288c) GN=GEP4 PE=1 SV=1//1.06252e-10	GO:0016311(dephosphorylation);GO:0016791(phosphatase activity)	ko00564(Glycerophospholipid metabolism)	3.5	935-955	Y	946		2		1
tae-miR1127b-3p	ACAAGUAUUUCUGGACGGAGG	TRIAE_CS42_4BS_TGACv1_328361_AA1086820.1		sp|Q9SCT4|IMK2_ARATH Probably inactive leucine-rich repeat receptor-like protein kinase IMK2 OS=Arabidopsis thaliana GN=IMK2 PE=1 SV=1//0	GO:0004672(protein kinase activity);GO:0004674(protein serine/threonine kinase activity);GO:0005524(ATP binding);GO:0005618(cell wall);GO:0005886(plasma membrane);GO:0006468(protein phosphorylation);GO:0007169(transmembrane receptor protein tyrosine kinase signaling pathway);GO:0009505(plant-type cell wall);GO:0009506(plasmodesma);GO:0016020(membrane);GO:0016021(integral component of membrane);GO…	ko04075(Plant hormone signal transduction)	1	2649-2669	Y	2660		2		1
tae-miR1127b-3p	ACAAGUAUUUCUGGACGGAGG	TRIAE_CS42_6DL_TGACv1_526845_AA1693300.2		sp|Q9LTC0|Y5707_ARATH Probable receptor-like protein kinase At5g47070 OS=Arabidopsis thaliana GN=At5g47070 PE=1 SV=1//1.70914e-108	GO:0004672(protein kinase activity);GO:0005524(ATP binding);GO:0005886(plasma membrane);GO:0006468(protein phosphorylation);GO:0016301(kinase activity)	ko04626(Plant-pathogen interaction)	3.5	2076-2096	Y	2087	2		1
tae-miR1127b-3p	ACAAGUAUUUCUGGACGGAGG	TRIAE_CS42_2BL_TGACv1_129356_AA0380010.1		sp|Q0J9J6|EME1_ORYSJ Crossover junction endonuclease EME1 OS=Oryza sativa subsp. japonica GN=EME1 PE=2 SV=1//1.80998e-87	GO:0009411(response to UV);GO:0009644(response to high light intensity);GO:0010332(response to gamma radiation)	ko03440(Homologous recombination)	2	1829-1849	Y	1840	2		0.999986
tae-miR1127b-3p	ACAAGUAUUUCUGGACGGAGG	TRIAE_CS42_4BS_TGACv1_328772_AA1093390.1		sp|Q9LRP1|NPS13_ARATH Novel plant SNARE 13 OS=Arabidopsis thaliana GN=NPSN13 PE=1 SV=1//3.74369e-115	GO:0000149(SNARE binding);GO:0005484(SNAP receptor activity);GO:0005789(endoplasmic reticulum membrane);GO:0005794(Golgi apparatus);GO:0006623(protein targeting to vacuole);GO:0006888(ER to Golgi vesicle-mediated transport);GO:0006891(intra-Golgi vesicle-mediated transport);GO:0006896(Golgi to vacuole transport);GO:0012507(ER to Golgi transport vesicle membrane);GO:0031201(SNARE complex);GO:00319…	-	3	1204-1224	Y	1215	2	4	1	0.999821
tae-miR1127b-3p	ACAAGUAUUUCUGGACGGAGG	TRIAE_CS42_6BS_TGACv1_514181_AA1656530.1		sp|Q8W0Z7|BCAL1_ARATH Branched-chain-amino-acid aminotransferase-like protein 1 OS=Arabidopsis thaliana GN=At3g05190 PE=2 SV=1//0	GO:0003824(catalytic activity);GO:0008152(metabolic process);GO:0009507(chloroplast)	ko01210(2-Oxocarboxylic acid metabolism);ko01230(Biosynthesis of amino acids);ko00270(Cysteine and methionine metabolism);ko00280(Valine, leucine and isoleucine degradation);ko00290(Valine, leucine and isoleucine biosynthesis);ko00770(Pantothenate and CoA biosynthesis)	4	2022-2042	Y	2033	2	2	0.99999	0.999996
tae-miR1127b-3p	ACAAGUAUUUCUGGACGGAGG	TRIAE_CS42_6BS_TGACv1_514181_AA1656530.2		sp|Q8W0Z7|BCAL1_ARATH Branched-chain-amino-acid aminotransferase-like protein 1 OS=Arabidopsis thaliana GN=At3g05190 PE=2 SV=1//0	GO:0003824(catalytic activity);GO:0008152(metabolic process);GO:0009507(chloroplast)	ko01210(2-Oxocarboxylic acid metabolism);ko01230(Biosynthesis of amino acids);ko00270(Cysteine and methionine metabolism);ko00280(Valine, leucine and isoleucine degradation);ko00290(Valine, leucine and isoleucine biosynthesis);ko00770(Pantothenate and CoA biosynthesis)	4	2067-2087	Y	2078	2	2	0.99999	0.999996
tae-miR1127b-3p	ACAAGUAUUUCUGGACGGAGG	TRIAE_CS42_3B_TGACv1_221223_AA0734320.1		sp|Q8WUA4|TF3C2_HUMAN General transcription factor 3C polypeptide 2 OS=Homo sapiens GN=GTF3C2 PE=1 SV=2//7.39177e-10	GO:0003677(DNA binding);GO:0005737(cytoplasm);GO:0006355(regulation of transcription, DNA-templated);GO:0080008(Cul4-RING E3 ubiquitin ligase complex)	-	1	4117-4137	Y	4128		2		1
tae-miR1127b-3p	ACAAGUAUUUCUGGACGGAGG	TRIAE_CS42_3B_TGACv1_221223_AA0734320.2		sp|Q8WUA4|TF3C2_HUMAN General transcription factor 3C polypeptide 2 OS=Homo sapiens GN=GTF3C2 PE=1 SV=2//7.39177e-10	GO:0003677(DNA binding);GO:0005737(cytoplasm);GO:0006355(regulation of transcription, DNA-templated);GO:0080008(Cul4-RING E3 ubiquitin ligase complex)	-	1	4129-4149	Y	4140		2		1
tae-miR1127b-3p	ACAAGUAUUUCUGGACGGAGG	TRIAE_CS42_6BL_TGACv1_502794_AA1626450.1		sp|B9FSC8|OPR11_ORYSJ Putative 12-oxophytodienoate reductase 11 OS=Oryza sativa subsp. japonica GN=OPR11 PE=2 SV=1//0	GO:0003959(NADPH dehydrogenase activity);GO:0005622(intracellular);GO:0055114(oxidation-reduction process)	ko00592(alpha-Linolenic acid metabolism)	3	1479-1499	Y	1490	0		0.299266
tae-miR1127b-3p	ACAAGUAUUUCUGGACGGAGG	TRIAE_CS42_6AL_TGACv1_472704_AA1525110.1		sp|Q5BLX8|WDR83_RAT WD repeat domain-containing protein 83 OS=Rattus norvegicus GN=Wdr83 PE=1 SV=1//3.05298e-106	GO:0000166(nucleotide binding);GO:0005737(cytoplasm);GO:0005834(heterotrimeric G-protein complex);GO:0080008(Cul4-RING E3 ubiquitin ligase complex)	ko03008(Ribosome biogenesis in eukaryotes)	1.5	1097-1117	Y	1108	2		0.994999
tae-miR1127b-3p	ACAAGUAUUUCUGGACGGAGG	TRIAE_CS42_4BL_TGACv1_321669_AA1063880.3		sp|Q5XPJ9|SCAR2_ARATH Protein SCAR2 OS=Arabidopsis thaliana GN=SCAR2 PE=1 SV=1//2.4213e-06	GO:0003779(actin binding);GO:0005515(protein binding);GO:0005737(cytoplasm);GO:0005856(cytoskeleton);GO:0005886(plasma membrane);GO:0010090(trichome morphogenesis);GO:0010091(trichome branching);GO:0016337(single organismal cell-cell adhesion);GO:0030036(actin cytoskeleton organization);GO:0031209(SCAR complex);GO:0045010(actin nucleation);GO:0051127(positive regulation of actin nucleation)	ko01200(Carbon metabolism);ko00620(Pyruvate metabolism);ko00710(Carbon fixation in photosynthetic organisms)	3.5	4017-4037	Y	4028	2		1
tae-miR1127b-3p	ACAAGUAUUUCUGGACGGAGG	TRIAE_CS42_2AL_TGACv1_095630_AA0313080.4		sp|Q9LF24|LNG1_ARATH Protein LONGIFOLIA 1 OS=Arabidopsis thaliana GN=LNG1 PE=1 SV=1//1.97591e-24	GO:0003674(molecular_function);GO:0005634(nucleus);GO:0008150(biological_process);GO:0009506(plasmodesma)	-	1	3158-3178	Y	3169		0		0.406938
tae-miR1127b-3p	ACAAGUAUUUCUGGACGGAGG	TRIAE_CS42_1BS_TGACv1_050369_AA0171280.1		sp|Q76C99|RF1_ORYSI Protein Rf1, mitochondrial OS=Oryza sativa subsp. indica GN=Rf1 PE=2 SV=1//0	GO:0005739(mitochondrion);GO:0008150(biological_process)	ko03018(RNA degradation)	3	3326-3346	Y	3337	2		1
tae-miR1127b-3p	ACAAGUAUUUCUGGACGGAGG	TRIAE_CS42_3DL_TGACv1_250288_AA0865380.1		sp|Q8LSN3|FYPP_PEA Phytochrome-associated serine/threonine-protein phosphatase OS=Pisum sativum GN=FYPP PE=1 SV=1//0	GO:0004721(phosphoprotein phosphatase activity);GO:0004722(protein serine/threonine phosphatase activity);GO:0005737(cytoplasm);GO:0046872(metal ion binding)	ko03015(mRNA surveillance pathway)	1	1462-1482	Y	1473	2	2	1	1
tae-miR1127b-3p	ACAAGUAUUUCUGGACGGAGG	TRIAE_CS42_1BL_TGACv1_030303_AA0086160.1		sp|Q01899|HSP7M_PHAVU Heat shock 70 kDa protein, mitochondrial OS=Phaseolus vulgaris PE=2 SV=1//1.29356e-100	GO:0005524(ATP binding);GO:0005618(cell wall);GO:0005739(mitochondrion);GO:0005759(mitochondrial matrix);GO:0005774(vacuolar membrane);GO:0005794(Golgi apparatus);GO:0006457(protein folding);GO:0009408(response to heat);GO:0009507(chloroplast);GO:0009615(response to virus);GO:0009651(response to salt stress);GO:0046686(response to cadmium ion);GO:0051082(unfolded protein binding)	ko03018(RNA degradation)	2	2485-2505	Y	2496	2	2	0.999986	0.999994
tae-miR1127b-3p	ACAAGUAUUUCUGGACGGAGG	TRIAE_CS42_1BL_TGACv1_030303_AA0086160.2		sp|Q01899|HSP7M_PHAVU Heat shock 70 kDa protein, mitochondrial OS=Phaseolus vulgaris PE=2 SV=1//1.29356e-100	GO:0005524(ATP binding);GO:0005618(cell wall);GO:0005739(mitochondrion);GO:0005759(mitochondrial matrix);GO:0005774(vacuolar membrane);GO:0005794(Golgi apparatus);GO:0006457(protein folding);GO:0009408(response to heat);GO:0009507(chloroplast);GO:0009615(response to virus);GO:0009651(response to salt stress);GO:0046686(response to cadmium ion);GO:0051082(unfolded protein binding)	ko03018(RNA degradation)	2	2403-2423	Y	2414	2	2	0.999986	0.999994
tae-miR1127b-3p	ACAAGUAUUUCUGGACGGAGG	TRIAE_CS42_5DL_TGACv1_434791_AA1441710.1		sp|Q9S7D8|APS4_ARATH ATP sulfurylase 4, chloroplastic OS=Arabidopsis thaliana GN=APS4 PE=2 SV=1//0	GO:0000103(sulfate assimilation);GO:0004020(adenylylsulfate kinase activity)	ko00920(Sulfur metabolism);ko00230(Purine metabolism);ko00450(Selenocompound metabolism);ko00261(Monobactam biosynthesis)	1	1906-1926	Y	1917		2		1
tae-miR1127b-3p	ACAAGUAUUUCUGGACGGAGG	TRIAE_CS42_2BL_TGACv1_130162_AA0405360.2		-	GO:0005829(cytosol);GO:0016791(phosphatase activity)	ko01200(Carbon metabolism);ko01230(Biosynthesis of amino acids);ko00010(Glycolysis / Gluconeogenesis);ko00260(Glycine, serine and threonine metabolism)	4	2234-2254	Y	2245	2		0.99999
tae-miR1127b-3p	ACAAGUAUUUCUGGACGGAGG	TRIAE_CS42_5BL_TGACv1_404512_AA1302580.1		-	GO:0003674(molecular_function);GO:0005739(mitochondrion);GO:0008150(biological_process);GO:0016021(integral component of membrane)	ko04144(Endocytosis)	1.5	2371-2391	Y	2382	4		0.922836
tae-miR1127b-3p	ACAAGUAUUUCUGGACGGAGG	TRIAE_CS42_5DL_TGACv1_433569_AA1416400.2		sp|Q0J0A4|LPAAT_ORYSJ Probable 1-acylglycerol-3-phosphate O-acyltransferase OS=Oryza sativa subsp. japonica GN=Os09g0520200 PE=3 SV=3//1.39086e-10	GO:0052689(carboxylic ester hydrolase activity)	ko00564(Glycerophospholipid metabolism)	3.5	2269-2289	Y	2280	2		1
tae-miR1127b-3p	ACAAGUAUUUCUGGACGGAGG	TRIAE_CS42_4DL_TGACv1_343139_AA1130410.1		sp|Q9S7M2|TI10B_ARATH Protein TIFY 10B OS=Arabidopsis thaliana GN=TIFY10B PE=1 SV=1//4.25165e-12	GO:0003714(transcription corepressor activity);GO:0005634(nucleus);GO:0009611(response to wounding);GO:0031347(regulation of defense response);GO:1903507(negative regulation of nucleic acid-templated transcription);GO:2000022(regulation of jasmonic acid mediated signaling pathway)	ko04075(Plant hormone signal transduction)	3.5	1434-1454	Y	1445	3		0.997111
tae-miR1127b-3p	ACAAGUAUUUCUGGACGGAGG	TRIAE_CS42_1AS_TGACv1_019689_AA0069990.1		sp|Q8VY89|APC7_ARATH Anaphase-promoting complex subunit 7 OS=Arabidopsis thaliana GN=APC7 PE=2 SV=1//0	GO:0005515(protein binding);GO:0005634(nucleus);GO:0007067(mitotic nuclear division);GO:0016567(protein ubiquitination);GO:0051301(cell division)	ko04120(Ubiquitin mediated proteolysis)	3.5	2177-2197	Y	2188	2	0	1	0.309678
tae-miR1127b-3p	ACAAGUAUUUCUGGACGGAGG	TRIAE_CS42_3B_TGACv1_224253_AA0794370.1		sp|Q9MA46|PLA12_ARATH Galactolipase DONGLE, chloroplastic OS=Arabidopsis thaliana GN=DGL PE=1 SV=1//1.80927e-123	GO:0004806(triglyceride lipase activity);GO:0005811(lipid particle);GO:0006629(lipid metabolic process);GO:0008970(phosphatidylcholine 1-acylhydrolase activity);GO:0009507(chloroplast);GO:0009611(response to wounding);GO:0009695(jasmonic acid biosynthetic process);GO:0016042(lipid catabolic process);GO:0030308(negative regulation of cell growth);GO:0047714(galactolipase activity);GO:0050832(defen…	ko00564(Glycerophospholipid metabolism);ko00592(alpha-Linolenic acid metabolism)	3.5	1505-1525	Y	1516		2		1
tae-miR1127b-3p	ACAAGUAUUUCUGGACGGAGG	TRIAE_CS42_U_TGACv1_641465_AA2095900.1		-	GO:0003674(molecular_function);GO:0005737(cytoplasm);GO:0005739(mitochondrion);GO:0007005(mitochondrion organization);GO:0009738(abscisic acid-activated signaling pathway);GO:0016021(integral component of membrane);GO:0031930(mitochondria-nucleus signaling pathway)	-	3.5	1565-1585	Y	1576		2		1
tae-miR1127b-3p	ACAAGUAUUUCUGGACGGAGG	TRIAE_CS42_3B_TGACv1_221981_AA0754380.1		sp|Q56YU0|AL2C4_ARATH Aldehyde dehydrogenase family 2 member C4 OS=Arabidopsis thaliana GN=ALDH2C4 PE=1 SV=2//0	GO:0004029(aldehyde dehydrogenase (NAD) activity)	ko00940(Phenylpropanoid biosynthesis)	3.5	1257-1277	Y	1268		2		1
tae-miR1127b-3p	ACAAGUAUUUCUGGACGGAGG	TRIAE_CS42_2AL_TGACv1_093150_AA0273360.1		-	-	-	1	520-540	Y	531	2	3	1	0.999486
tae-miR1127b-3p	ACAAGUAUUUCUGGACGGAGG	TRIAE_CS42_5AL_TGACv1_378293_AA1252550.2		sp|P11369|LORF2_MOUSE LINE-1 retrotransposable element ORF2 protein OS=Mus musculus GN=Pol PE=1 SV=2//8.26381e-09	-	-	3.5	3471-3491	Y	3482		3		0.995358
tae-miR1127b-3p	ACAAGUAUUUCUGGACGGAGG	TRIAE_CS42_5BL_TGACv1_404359_AA1296900.1		sp|Q9FZ59|PEPR2_ARATH Leucine-rich repeat receptor-like protein kinase PEPR2 OS=Arabidopsis thaliana GN=PEPR2 PE=1 SV=1//1.82655e-33	GO:0001653(peptide receptor activity);GO:0004383(guanylate cyclase activity);GO:0004674(protein serine/threonine kinase activity);GO:0005515(protein binding);GO:0005524(ATP binding);GO:0005886(plasma membrane);GO:0006468(protein phosphorylation);GO:0006955(immune response);GO:0007169(transmembrane receptor protein tyrosine kinase signaling pathway);GO:0009506(plasmodesma);GO:0009611(response to w…	ko04626(Plant-pathogen interaction)	3.5	3706-3726	Y	3717		2		1
tae-miR1127b-3p	ACAAGUAUUUCUGGACGGAGG	TRIAE_CS42_5AL_TGACv1_376323_AA1235350.1		sp|Q9M896|TBL20_ARATH Protein trichome birefringence-like 20 OS=Arabidopsis thaliana GN=TBL20 PE=2 SV=2//1.29073e-96	GO:0005794(Golgi apparatus);GO:0016413(O-acetyltransferase activity);GO:0071554(cell wall organization or biogenesis)	-	4	1478-1498	Y	1489		2		0.999996
tae-miR1127b-3p	ACAAGUAUUUCUGGACGGAGG	TRIAE_CS42_2DS_TGACv1_179333_AA0606240.1		sp|Q5RD67|S2544_PONAB Solute carrier family 25 member 44 OS=Pongo abelii GN=SLC25A44 PE=2 SV=2//3.0275e-10	GO:0003735(structural constituent of ribosome);GO:0006412(translation)	ko03015(mRNA surveillance pathway)	3.5	1511-1531	Y	1522		4		0.999882
tae-miR1127b-3p	ACAAGUAUUUCUGGACGGAGG	TRIAE_CS42_1BS_TGACv1_050369_AA0171280.2		sp|Q76C99|RF1_ORYSI Protein Rf1, mitochondrial OS=Oryza sativa subsp. indica GN=Rf1 PE=2 SV=1//0	GO:0005739(mitochondrion);GO:0008150(biological_process)	ko03018(RNA degradation)	3	3331-3351	Y	3342	3		0.996212
tae-miR1127b-3p	ACAAGUAUUUCUGGACGGAGG	TRIAE_CS42_6AS_TGACv1_485422_AA1545160.1		sp|Q8W0Z7|BCAL1_ARATH Branched-chain-amino-acid aminotransferase-like protein 1 OS=Arabidopsis thaliana GN=At3g05190 PE=2 SV=1//0	GO:0003824(catalytic activity);GO:0008152(metabolic process);GO:0009507(chloroplast)	ko01210(2-Oxocarboxylic acid metabolism);ko01230(Biosynthesis of amino acids);ko00270(Cysteine and methionine metabolism);ko00280(Valine, leucine and isoleucine degradation);ko00290(Valine, leucine and isoleucine biosynthesis);ko00770(Pantothenate and CoA biosynthesis)	4	2033-2053	Y	2044	2	2	0.99999	0.999996
tae-miR1127b-3p	ACAAGUAUUUCUGGACGGAGG	TRIAE_CS42_5AS_TGACv1_393634_AA1274760.1		sp|Q9FUM8|HMT3_MAIZE Homocysteine S-methyltransferase 3 OS=Zea mays GN=HMT-3 PE=2 SV=1//0	GO:0005737(cytoplasm);GO:0008168(methyltransferase activity);GO:0008898(S-adenosylmethionine-homocysteine S-methyltransferase activity);GO:0009086(methionine biosynthetic process);GO:0032259(methylation);GO:0033528(S-methylmethionine cycle);GO:0046872(metal ion binding)	ko00270(Cysteine and methionine metabolism)	2.5	1649-1669	Y	1660	2	2	0.934583	0.947287
tae-miR1127b-3p	ACAAGUAUUUCUGGACGGAGG	TRIAE_CS42_2DL_TGACv1_158239_AA0513260.5		sp|Q9CAD5|YODA_ARATH Mitogen-activated protein kinase kinase kinase YODA OS=Arabidopsis thaliana GN=YDA PE=1 SV=1//0	GO:0004702(receptor signaling protein serine/threonine kinase activity);GO:0005737(cytoplasm)	ko04626(Plant-pathogen interaction)	1	3330-3350	Y	3341	2		1
tae-miR1127b-3p	ACAAGUAUUUCUGGACGGAGG	TRIAE_CS42_2DL_TGACv1_158239_AA0513260.4		sp|Q9CAD5|YODA_ARATH Mitogen-activated protein kinase kinase kinase YODA OS=Arabidopsis thaliana GN=YDA PE=1 SV=1//0	GO:0004702(receptor signaling protein serine/threonine kinase activity);GO:0005737(cytoplasm)	ko04626(Plant-pathogen interaction)	1	3330-3350	Y	3341	2		1
tae-miR1127b-3p	ACAAGUAUUUCUGGACGGAGG	TRIAE_CS42_2DL_TGACv1_158239_AA0513260.6		sp|Q9CAD5|YODA_ARATH Mitogen-activated protein kinase kinase kinase YODA OS=Arabidopsis thaliana GN=YDA PE=1 SV=1//0	GO:0004702(receptor signaling protein serine/threonine kinase activity);GO:0005737(cytoplasm)	ko04626(Plant-pathogen interaction)	1	3090-3110	Y	3101	2		1
tae-miR1127b-3p	ACAAGUAUUUCUGGACGGAGG	TRIAE_CS42_2DL_TGACv1_158239_AA0513260.2		sp|Q9CAD5|YODA_ARATH Mitogen-activated protein kinase kinase kinase YODA OS=Arabidopsis thaliana GN=YDA PE=1 SV=1//0	GO:0004702(receptor signaling protein serine/threonine kinase activity);GO:0005737(cytoplasm)	ko04626(Plant-pathogen interaction)	1	3330-3350	Y	3341	2		1
tae-miR1127b-3p	ACAAGUAUUUCUGGACGGAGG	TRIAE_CS42_2DL_TGACv1_158239_AA0513260.3		sp|Q9CAD5|YODA_ARATH Mitogen-activated protein kinase kinase kinase YODA OS=Arabidopsis thaliana GN=YDA PE=1 SV=1//0	GO:0004702(receptor signaling protein serine/threonine kinase activity);GO:0005737(cytoplasm)	ko04626(Plant-pathogen interaction)	1	3330-3350	Y	3341	2		1
tae-miR1127b-3p	ACAAGUAUUUCUGGACGGAGG	TRIAE_CS42_6BL_TGACv1_501060_AA1613060.1		sp|Q3E911|PP400_ARATH Pentatricopeptide repeat-containing protein At5g27460 OS=Arabidopsis thaliana GN=At5g27460 PE=2 SV=1//9.42378e-140	GO:0003674(molecular_function);GO:0005739(mitochondrion);GO:0008150(biological_process)	-	3.5	2341-2361	Y	2352	2	4	1	0.999882
tae-miR1127b-3p	ACAAGUAUUUCUGGACGGAGG	TRIAE_CS42_1BS_TGACv1_049604_AA0157580.1		sp|Q6AT25|C3H34_ORYSJ Zinc finger CCCH domain-containing protein 34 OS=Oryza sativa subsp. japonica GN=Os05g0176400 PE=2 SV=1//1.13041e-147	GO:0003676(nucleic acid binding);GO:0003677(DNA binding);GO:0005634(nucleus);GO:0008150(biological_process);GO:0046872(metal ion binding)	-	3	2036-2056	Y	2047	2	2	1	1
tae-miR1127b-3p	ACAAGUAUUUCUGGACGGAGG	TRIAE_CS42_2BL_TGACv1_130162_AA0405360.1		-	GO:0005829(cytosol);GO:0016791(phosphatase activity)	ko01200(Carbon metabolism);ko01230(Biosynthesis of amino acids);ko00010(Glycolysis / Gluconeogenesis);ko00260(Glycine, serine and threonine metabolism)	4	2200-2220	Y	2211	3		0.986472
tae-miR1127b-3p	ACAAGUAUUUCUGGACGGAGG	TRIAE_CS42_1BS_TGACv1_051077_AA0177630.2		sp|Q5B5X8|EXGA_EMENI Probable glucan 1,3-beta-glucosidase A OS=Emericella nidulans (strain FGSC A4 / ATCC 38163 / CBS 112.46 / NRRL 194 / M139) GN=exgA PE=3 SV=2//1.31547e-32	GO:0005576(extracellular region);GO:0006073(cellular glucan metabolic process);GO:0008422(beta-glucosidase activity);GO:0009251(glucan catabolic process);GO:0009986(cell surface)	-	1	3659-3679	Y	3670	3		0.999737
tae-miR1127b-3p	ACAAGUAUUUCUGGACGGAGG	TRIAE_CS42_1BS_TGACv1_051077_AA0177630.1		sp|Q5B5X8|EXGA_EMENI Probable glucan 1,3-beta-glucosidase A OS=Emericella nidulans (strain FGSC A4 / ATCC 38163 / CBS 112.46 / NRRL 194 / M139) GN=exgA PE=3 SV=2//1.31547e-32	GO:0005576(extracellular region);GO:0006073(cellular glucan metabolic process);GO:0008422(beta-glucosidase activity);GO:0009251(glucan catabolic process);GO:0009986(cell surface)	-	1	3689-3709	Y	3700	2		1
tae-miR1127b-3p	ACAAGUAUUUCUGGACGGAGG	TRIAE_CS42_7BS_TGACv1_591997_AA1927730.1		-	-	-	3	1027-1047	Y	1038	4		0.999278
tae-miR1127b-3p	ACAAGUAUUUCUGGACGGAGG	TRIAE_CS42_4BL_TGACv1_320500_AA1041630.1		-	-	-	3	1436-1456	Y	1447	4		0.999278
tae-miR1127b-3p	ACAAGUAUUUCUGGACGGAGG	TRIAE_CS42_2BL_TGACv1_130162_AA0405360.3		-	GO:0005829(cytosol);GO:0016791(phosphatase activity)	ko01200(Carbon metabolism);ko01230(Biosynthesis of amino acids);ko00010(Glycolysis / Gluconeogenesis);ko00260(Glycine, serine and threonine metabolism)	4	2209-2229	Y	2220	3		0.986472
tae-miR1127b-3p	ACAAGUAUUUCUGGACGGAGG	TRIAE_CS42_5DL_TGACv1_433824_AA1423100.2		sp|Q9LF64|ATL52_ARATH RING-H2 finger protein ATL52 OS=Arabidopsis thaliana GN=ATL52 PE=2 SV=1//1.0236e-19	GO:0043161(proteasome-mediated ubiquitin-dependent protein catabolic process);GO:0061630(ubiquitin protein ligase activity)	-	1	2796-2816	Y	2807	3		0.999737
tae-miR1127b-3p	ACAAGUAUUUCUGGACGGAGG	TRIAE_CS42_2BL_TGACv1_132573_AA0438470.1		sp|Q8L850|PI5K9_ARATH Phosphatidylinositol 4-phosphate 5-kinase 9 OS=Arabidopsis thaliana GN=PIP5K9 PE=1 SV=2//0	GO:0005515(protein binding);GO:0005524(ATP binding);GO:0005634(nucleus);GO:0005829(cytosol);GO:0005975(carbohydrate metabolic process);GO:0006520(cellular amino acid metabolic process);GO:0016020(membrane);GO:0016308(1-phosphatidylinositol-4-phosphate 5-kinase activity)	ko00562(Inositol phosphate metabolism);ko04070(Phosphatidylinositol signaling system);ko04144(Endocytosis)	4	2809-2829	Y	2820	3		0.986472
tae-miR1127b-3p	ACAAGUAUUUCUGGACGGAGG	TRIAE_CS42_2BL_TGACv1_131418_AA0427470.3		sp|Q9LZ19|PP364_ARATH Pentatricopeptide repeat-containing protein At5g04780 OS=Arabidopsis thaliana GN=PCMP-H16 PE=2 SV=2//0	GO:0005575(cellular_component);GO:0008150(biological_process);GO:0008270(zinc ion binding)	ko00240(Pyrimidine metabolism)	2	3892-3912	Y	3903	3		0.984282
tae-miR1127b-3p	ACAAGUAUUUCUGGACGGAGG	TRIAE_CS42_7BS_TGACv1_592895_AA1945950.1		sp|Q9M175|PTR39_ARATH Protein NRT1/ PTR FAMILY 2.3 OS=Arabidopsis thaliana GN=NPF2.3 PE=2 SV=1//1.86276e-51	GO:0005215(transporter activity);GO:0005886(plasma membrane);GO:0006857(oligopeptide transport);GO:0009624(response to nematode);GO:0015112(nitrate transmembrane transporter activity);GO:0015706(nitrate transport);GO:0016020(membrane);GO:0016021(integral component of membrane);GO:0042128(nitrate assimilation);GO:0071472(cellular response to salt stress)	-	1	2620-2640	Y	2631	2		1
tae-miR1127b-3p	ACAAGUAUUUCUGGACGGAGG	TRIAE_CS42_2BL_TGACv1_132842_AA0440070.1		sp|Q8L850|PI5K9_ARATH Phosphatidylinositol 4-phosphate 5-kinase 9 OS=Arabidopsis thaliana GN=PIP5K9 PE=1 SV=2//0	GO:0005515(protein binding);GO:0005524(ATP binding);GO:0005634(nucleus);GO:0005829(cytosol);GO:0005975(carbohydrate metabolic process);GO:0006520(cellular amino acid metabolic process);GO:0016020(membrane);GO:0016308(1-phosphatidylinositol-4-phosphate 5-kinase activity)	ko00562(Inositol phosphate metabolism);ko04070(Phosphatidylinositol signaling system);ko04144(Endocytosis)	4	2809-2829	Y	2820	3		0.986472
tae-miR1127b-3p	ACAAGUAUUUCUGGACGGAGG	TRIAE_CS42_2BL_TGACv1_131418_AA0427470.2		sp|Q9LZ19|PP364_ARATH Pentatricopeptide repeat-containing protein At5g04780 OS=Arabidopsis thaliana GN=PCMP-H16 PE=2 SV=2//0	GO:0005575(cellular_component);GO:0008150(biological_process);GO:0008270(zinc ion binding)	ko00240(Pyrimidine metabolism)	2	3801-3821	Y	3812	3		0.984282
tae-miR1127b-3p	ACAAGUAUUUCUGGACGGAGG	TRIAE_CS42_2BL_TGACv1_131418_AA0427470.1		sp|Q9LZ19|PP364_ARATH Pentatricopeptide repeat-containing protein At5g04780 OS=Arabidopsis thaliana GN=PCMP-H16 PE=2 SV=2//0	GO:0005739(mitochondrion);GO:0008270(zinc ion binding);GO:0016554(cytidine to uridine editing)	ko01212(Fatty acid metabolism);ko00062(Fatty acid elongation)	2	4062-4082	Y	4073	3		0.984282
tae-miR1127b-3p	ACAAGUAUUUCUGGACGGAGG	TRIAE_CS42_3B_TGACv1_221753_AA0749220.1		sp|Q9LYT3|TT12_ARATH Protein TRANSPARENT TESTA 12 OS=Arabidopsis thaliana GN=TT12 PE=2 SV=1//8.6178e-102	GO:0006855(drug transmembrane transport);GO:0015238(drug transmembrane transporter activity)	-	3	896-916	Y	907	2		1
tae-miR1127b-3p	ACAAGUAUUUCUGGACGGAGG	TRIAE_CS42_3B_TGACv1_226130_AA0814170.1		sp|P0C2F6|RNHX1_ARATH Putative ribonuclease H protein At1g65750 OS=Arabidopsis thaliana GN=At1g65750 PE=3 SV=1//1.74602e-10	GO:0003674(molecular_function);GO:0008150(biological_process);GO:0009507(chloroplast)	-	1.5	1474-1494	Y	1485	3	2	0.861213	0.996713
tae-miR1127b-3p	ACAAGUAUUUCUGGACGGAGG	TRIAE_CS42_2BL_TGACv1_130844_AA0418630.1		-	-	-	1	1237-1257	Y	1248		4		0.999997
tae-miR1127b-3p	ACAAGUAUUUCUGGACGGAGG	TRIAE_CS42_1BL_TGACv1_034064_AA0143290.2		-	-	-	4	729-749	Y	740	4		0.996235
tae-miR1127b-3p	ACAAGUAUUUCUGGACGGAGG	TRIAE_CS42_1BL_TGACv1_034064_AA0143290.1		-	-	-	4	768-788	Y	779	4		0.996235
tae-miR1127b-3p	ACAAGUAUUUCUGGACGGAGG	TRIAE_CS42_2AS_TGACv1_114888_AA0369800.3		sp|O65399|E131_ARATH Glucan endo-1,3-beta-glucosidase 1 OS=Arabidopsis thaliana GN=At1g11820 PE=1 SV=3//6.38808e-23	GO:0004553(hydrolase activity, hydrolyzing O-glycosyl compounds);GO:0030247(polysaccharide binding);GO:0046658(anchored component of plasma membrane)	ko00500(Starch and sucrose metabolism)	3.5	4449-4469	Y	4460	4		0.999492
tae-miR1127b-3p	ACAAGUAUUUCUGGACGGAGG	TRIAE_CS42_4DL_TGACv1_343038_AA1128050.2		sp|Q9P6K0|YLA3_SCHPO Uncharacterized HTH La-type RNA-binding protein C1527.03 OS=Schizosaccharomyces pombe (strain 972 / ATCC 24843) GN=SPAC1527.03 PE=1 SV=1//5.40794e-11	GO:0002181(cytoplasmic translation);GO:0003723(RNA binding);GO:0005737(cytoplasm);GO:0005829(cytosol);GO:0005844(polysome)	-	3.5	2864-2884	Y	2875	4		0.999492
tae-miR1127b-3p	ACAAGUAUUUCUGGACGGAGG	TRIAE_CS42_1BL_TGACv1_034064_AA0143290.3		-	-	-	4	741-761	Y	752	4		0.996235
tae-miR1127b-3p	ACAAGUAUUUCUGGACGGAGG	TRIAE_CS42_5BL_TGACv1_404190_AA1289260.4		sp|P24805|TSJT1_TOBAC Stem-specific protein TSJT1 OS=Nicotiana tabacum GN=TSJT1 PE=2 SV=1//3.0881e-19	GO:0004066(asparagine synthase (glutamine-hydrolyzing) activity);GO:0005829(cytosol);GO:0006529(asparagine biosynthetic process);GO:0006541(glutamine metabolic process);GO:0042803(protein homodimerization activity)	-	3.5	971-991	Y	982	4		0.999492
tae-miR1127b-3p	ACAAGUAUUUCUGGACGGAGG	TRIAE_CS42_2BS_TGACv1_149484_AA0497090.1		sp|Q7XMI0|KCY2_ORYSJ Probable UMP/CMP kinase 2 OS=Oryza sativa subsp. japonica GN=Os04g0105500 PE=2 SV=3//5.23282e-114	GO:0004127(cytidylate kinase activity);GO:0005524(ATP binding);GO:0005634(nucleus);GO:0005737(cytoplasm);GO:0006207('de novo' pyrimidine nucleobase biosynthetic process);GO:0006221(pyrimidine nucleotide biosynthetic process);GO:0009041(uridylate kinase activity);GO:0019201(nucleotide kinase activity)	ko00240(Pyrimidine metabolism)	2	1280-1300	Y	1291	4	2	0.995426	0.999994
tae-miR1127b-3p	ACAAGUAUUUCUGGACGGAGG	TRIAE_CS42_2BS_TGACv1_149484_AA0497090.2		sp|Q7XMI0|KCY2_ORYSJ Probable UMP/CMP kinase 2 OS=Oryza sativa subsp. japonica GN=Os04g0105500 PE=2 SV=3//5.23282e-114	GO:0004127(cytidylate kinase activity);GO:0005524(ATP binding);GO:0005634(nucleus);GO:0005737(cytoplasm);GO:0006207('de novo' pyrimidine nucleobase biosynthetic process);GO:0006221(pyrimidine nucleotide biosynthetic process);GO:0009041(uridylate kinase activity);GO:0019201(nucleotide kinase activity)	ko00240(Pyrimidine metabolism)	2	1068-1088	Y	1079	4	2	0.995426	0.999994
tae-miR1127b-3p	ACAAGUAUUUCUGGACGGAGG	TRIAE_CS42_3B_TGACv1_222368_AA0763220.2		-	-	-	1	1544-1564	Y	1555		3		0.999486
tae-miR1127b-3p	ACAAGUAUUUCUGGACGGAGG	TRIAE_CS42_3B_TGACv1_220726_AA0717130.4		-	GO:0004842(ubiquitin-protein transferase activity);GO:0019005(SCF ubiquitin ligase complex);GO:0031146(SCF-dependent proteasomal ubiquitin-dependent protein catabolic process)	-	2	934-954	Y	945	4		0.995426
tae-miR1127b-3p	ACAAGUAUUUCUGGACGGAGG	TRIAE_CS42_1BS_TGACv1_051077_AA0177630.3		sp|Q5B5X8|EXGA_EMENI Probable glucan 1,3-beta-glucosidase A OS=Emericella nidulans (strain FGSC A4 / ATCC 38163 / CBS 112.46 / NRRL 194 / M139) GN=exgA PE=3 SV=2//1.31547e-32	GO:0005576(extracellular region);GO:0006073(cellular glucan metabolic process);GO:0008422(beta-glucosidase activity);GO:0009251(glucan catabolic process);GO:0009986(cell surface)	-	1	3559-3579	Y	3570	4		0.999977
tae-miR1127b-3p	ACAAGUAUUUCUGGACGGAGG	TRIAE_CS42_1DL_TGACv1_063134_AA0224270.2		-	GO:0003674(molecular_function);GO:0005634(nucleus);GO:0008150(biological_process)	ko00511(Other glycan degradation)	1.5	2940-2960	Y	2951		4		0.952914
tae-miR1127b-3p	ACAAGUAUUUCUGGACGGAGG	TRIAE_CS42_1DL_TGACv1_063724_AA0230260.1		sp|Q9UBS8|RNF14_HUMAN E3 ubiquitin-protein ligase RNF14 OS=Homo sapiens GN=RNF14 PE=1 SV=1//1.99419e-07	GO:0000151(ubiquitin ligase complex);GO:0000209(protein polyubiquitination);GO:0005737(cytoplasm);GO:0031624(ubiquitin conjugating enzyme binding);GO:0032436(positive regulation of proteasomal ubiquitin-dependent protein catabolic process);GO:0042787(protein ubiquitination involved in ubiquitin-dependent protein catabolic process);GO:0061630(ubiquitin protein ligase activity)	-	3	768-788	Y	779		4		0.999821
tae-miR1127b-3p	ACAAGUAUUUCUGGACGGAGG	TRIAE_CS42_1DL_TGACv1_063134_AA0224270.1		-	GO:0003674(molecular_function);GO:0005634(nucleus);GO:0008150(biological_process)	ko00511(Other glycan degradation)	1.5	1764-1784	Y	1775		4		0.952914
tae-miR1127b-3p	ACAAGUAUUUCUGGACGGAGG	TRIAE_CS42_1DL_TGACv1_063134_AA0224270.3		-	GO:0003674(molecular_function);GO:0005634(nucleus);GO:0008150(biological_process)	ko00511(Other glycan degradation)	1.5	2503-2523	Y	2514		4		0.952914
tae-miR1127b-3p	ACAAGUAUUUCUGGACGGAGG	TRIAE_CS42_2BL_TGACv1_130844_AA0418630.3		-	-	-	1	1089-1109	Y	1100	4	4	0.999977	0.999997
tae-miR1127b-3p	ACAAGUAUUUCUGGACGGAGG	TRIAE_CS42_3DL_TGACv1_249369_AA0846900.3		sp|A0JPQ9|CHID1_RAT Chitinase domain-containing protein 1 OS=Rattus norvegicus GN=Chid1 PE=2 SV=2//8.61976e-55	GO:0004568(chitinase activity);GO:0005576(extracellular region);GO:0006032(chitin catabolic process);GO:0008061(chitin binding)	ko00230(Purine metabolism)	1	6198-6218	Y	6209	4		0.999977
tae-miR1127b-3p	ACAAGUAUUUCUGGACGGAGG	TRIAE_CS42_5BL_TGACv1_404779_AA1310640.1		sp|Q9SFC7|FB135_ARATH F-box protein At3g07870 OS=Arabidopsis thaliana GN=At3g07870 PE=2 SV=1//6.79609e-14	GO:0004842(ubiquitin-protein transferase activity);GO:0019005(SCF ubiquitin ligase complex);GO:0031146(SCF-dependent proteasomal ubiquitin-dependent protein catabolic process)	-	1	2117-2137	Y	2128	4		0.999977
tae-miR1127b-3p	ACAAGUAUUUCUGGACGGAGG	TRIAE_CS42_3DL_TGACv1_249369_AA0846900.2		sp|A0JPQ9|CHID1_RAT Chitinase domain-containing protein 1 OS=Rattus norvegicus GN=Chid1 PE=2 SV=2//8.61976e-55	GO:0004568(chitinase activity);GO:0005576(extracellular region);GO:0006032(chitin catabolic process);GO:0008061(chitin binding)	-	1	1718-1738	Y	1729	4		0.999977
tae-miR1127b-3p	ACAAGUAUUUCUGGACGGAGG	TRIAE_CS42_3DL_TGACv1_249369_AA0846900.1		sp|A0JPQ9|CHID1_RAT Chitinase domain-containing protein 1 OS=Rattus norvegicus GN=Chid1 PE=2 SV=2//8.61976e-55	GO:0004568(chitinase activity);GO:0005576(extracellular region);GO:0006032(chitin catabolic process);GO:0008061(chitin binding)	-	1	2315-2335	Y	2326	4		0.999977
tae-miR1127b-3p	ACAAGUAUUUCUGGACGGAGG	TRIAE_CS42_3AL_TGACv1_195702_AA0652890.3		sp|P0C896|PP209_ARATH Pentatricopeptide repeat-containing protein At3g02650, mitochondrial OS=Arabidopsis thaliana GN=At3g02650 PE=2 SV=1//4.93667e-127	GO:0005739(mitochondrion)	-	3.5	2233-2253	Y	2244		4		0.999882
tae-miR1127b-3p	ACAAGUAUUUCUGGACGGAGG	TRIAE_CS42_3AL_TGACv1_195702_AA0652890.2		sp|P0C896|PP209_ARATH Pentatricopeptide repeat-containing protein At3g02650, mitochondrial OS=Arabidopsis thaliana GN=At3g02650 PE=2 SV=1//4.93667e-127	GO:0005739(mitochondrion);GO:0008150(biological_process)	-	3.5	2227-2247	Y	2238		4		0.999882
tae-miR1127b-3p	ACAAGUAUUUCUGGACGGAGG	TRIAE_CS42_3AL_TGACv1_195702_AA0652890.1		sp|P0C896|PP209_ARATH Pentatricopeptide repeat-containing protein At3g02650, mitochondrial OS=Arabidopsis thaliana GN=At3g02650 PE=2 SV=1//4.93667e-127	GO:0005739(mitochondrion);GO:0008150(biological_process)	-	3.5	2359-2379	Y	2370		4		0.999882
tae-miR1127b-3p	ACAAGUAUUUCUGGACGGAGG	TRIAE_CS42_3AL_TGACv1_195702_AA0652890.4		sp|P0C896|PP209_ARATH Pentatricopeptide repeat-containing protein At3g02650, mitochondrial OS=Arabidopsis thaliana GN=At3g02650 PE=2 SV=1//4.93667e-127	GO:0005739(mitochondrion);GO:0009507(chloroplast);GO:0009793(embryo development ending in seed dormancy)	-	3.5	2101-2121	Y	2112		4		0.999882
tae-miR1127b-3p	ACAAGUAUUUCUGGACGGAGG	TRIAE_CS42_5AL_TGACv1_376732_AA1240430.1		sp|Q9FGZ9|UBL5_ARATH Ubiquitin-like protein 5 OS=Arabidopsis thaliana GN=UBL5 PE=3 SV=1//2.17629e-41	GO:0000398(mRNA splicing, via spliceosome);GO:0005634(nucleus);GO:0005737(cytoplasm);GO:0006464(cellular protein modification process);GO:0031386(protein tag)	ko00190(Oxidative phosphorylation);ko04145(Phagosome)	3.5	291-311	Y	302		4		0.999882
tae-miR1127b-3p	ACAAGUAUUUCUGGACGGAGG	TRIAE_CS42_7DL_TGACv1_602835_AA1969710.1		-	-	-	4	1282-1302	Y	1293		4		0.998717
tae-miR1127b-3p	ACAAGUAUUUCUGGACGGAGG	TRIAE_CS42_7DS_TGACv1_622552_AA2041690.2		sp|Q8RH03|DNAJ_FUSNN Chaperone protein DnaJ OS=Fusobacterium nucleatum subsp. nucleatum (strain ATCC 25586 / CIP 101130 / JCM 8532 / LMG 13131) GN=dnaJ PE=3 SV=1//4.63165e-08	GO:0005737(cytoplasm)	ko04141(Protein processing in endoplasmic reticulum)	3.5	1455-1475	Y	1466		4		0.999882
tae-miR1127b-3p	ACAAGUAUUUCUGGACGGAGG	TRIAE_CS42_7DS_TGACv1_622552_AA2041690.3		sp|Q8RH03|DNAJ_FUSNN Chaperone protein DnaJ OS=Fusobacterium nucleatum subsp. nucleatum (strain ATCC 25586 / CIP 101130 / JCM 8532 / LMG 13131) GN=dnaJ PE=3 SV=1//4.63165e-08	GO:0005737(cytoplasm)	ko04141(Protein processing in endoplasmic reticulum)	3.5	1295-1315	Y	1306		4		0.999882
tae-miR1127b-3p	ACAAGUAUUUCUGGACGGAGG	TRIAE_CS42_7DS_TGACv1_622552_AA2041690.1		sp|Q8RH03|DNAJ_FUSNN Chaperone protein DnaJ OS=Fusobacterium nucleatum subsp. nucleatum (strain ATCC 25586 / CIP 101130 / JCM 8532 / LMG 13131) GN=dnaJ PE=3 SV=1//4.63165e-08	GO:0005737(cytoplasm)	ko04141(Protein processing in endoplasmic reticulum)	3.5	1276-1296	Y	1287		4		0.999882
tae-miR1127b-3p	ACAAGUAUUUCUGGACGGAGG	TRIAE_CS42_7AS_TGACv1_569886_AA1826270.4		-	GO:0003674(molecular_function);GO:0005773(vacuole);GO:0008150(biological_process);GO:0009507(chloroplast);GO:0016021(integral component of membrane)	-	4	1644-1664	Y	1655		4		0.998717
tae-miR1127b-3p	ACAAGUAUUUCUGGACGGAGG	TRIAE_CS42_1AL_TGACv1_001646_AA0033410.1		-	-	-	4	1168-1188	Y	1179		4		0.998717
tae-miR1127b-3p	ACAAGUAUUUCUGGACGGAGG	TRIAE_CS42_7AS_TGACv1_569886_AA1826270.1		-	GO:0003674(molecular_function);GO:0005773(vacuole);GO:0008150(biological_process);GO:0009507(chloroplast);GO:0016021(integral component of membrane)	-	4	1678-1698	Y	1689		4		0.998717
tae-miR1127b-3p	ACAAGUAUUUCUGGACGGAGG	TRIAE_CS42_1BS_TGACv1_050232_AA0169250.2		sp|Q9SX65|DNAT1_ARATH 1,4-dihydroxy-2-naphthoyl-CoA thioesterase 1 OS=Arabidopsis thaliana GN=DHNAT1 PE=1 SV=1//3.27962e-34	GO:0005777(peroxisome);GO:0009507(chloroplast);GO:0016787(hydrolase activity);GO:0016788(hydrolase activity, acting on ester bonds);GO:0042372(phylloquinone biosynthetic process);GO:0047617(acyl-CoA hydrolase activity);GO:0051289(protein homotetramerization)	-	2	869-889	Y	880		4		0.998381
tae-miR1127b-3p	ACAAGUAUUUCUGGACGGAGG	TRIAE_CS42_4AL_TGACv1_290836_AA0989920.1		-	-	-	2	1018-1038	Y	1029		4		0.998381
tae-miR1127b-3p	ACAAGUAUUUCUGGACGGAGG	TRIAE_CS42_7AS_TGACv1_569886_AA1826270.5		-	GO:0003674(molecular_function);GO:0005773(vacuole);GO:0008150(biological_process);GO:0009507(chloroplast);GO:0016021(integral component of membrane)	-	4	1572-1592	Y	1583		4		0.998717
tae-miR1127b-3p	ACAAGUAUUUCUGGACGGAGG	TRIAE_CS42_7AS_TGACv1_569886_AA1826270.2		-	GO:0003674(molecular_function);GO:0005773(vacuole);GO:0008150(biological_process);GO:0009507(chloroplast);GO:0016021(integral component of membrane)	-	4	3180-3200	Y	3191		4		0.998717
tae-miR1127b-3p	ACAAGUAUUUCUGGACGGAGG	TRIAE_CS42_6BL_TGACv1_500464_AA1605220.1		sp|Q8VXX4|RFC3_ARATH Replication factor C subunit 3 OS=Arabidopsis thaliana GN=RFC3 PE=2 SV=1//7.95784e-70	GO:0003689(DNA clamp loader activity);GO:0005663(DNA replication factor C complex);GO:0006261(DNA-dependent DNA replication)	ko03030(DNA replication);ko03420(Nucleotide excision repair);ko03430(Mismatch repair)	3.5	3610-3630	Y	3621		4		0.999882
tae-miR1127b-3p	ACAAGUAUUUCUGGACGGAGG	TRIAE_CS42_3B_TGACv1_223661_AA0785230.3		sp|Q9C823|Y1523_ARATH C-type lectin receptor-like tyrosine-protein kinase At1g52310 OS=Arabidopsis thaliana GN=At1g52310 PE=2 SV=1//0	GO:0004674(protein serine/threonine kinase activity);GO:0005886(plasma membrane)	ko04626(Plant-pathogen interaction)	3	1330-1350	Y	1341		4		0.999821
tae-miR1127b-3p	ACAAGUAUUUCUGGACGGAGG	TRIAE_CS42_6BL_TGACv1_500970_AA1612110.1		-	-	-	2	1066-1086	Y	1077		4		0.998381
tae-miR1127b-3p	ACAAGUAUUUCUGGACGGAGG	TRIAE_CS42_7AS_TGACv1_569886_AA1826270.3		-	GO:0003674(molecular_function);GO:0005773(vacuole);GO:0008150(biological_process);GO:0009507(chloroplast);GO:0016021(integral component of membrane)	-	4	1631-1651	Y	1642		4		0.998717
tae-miR1127b-3p	ACAAGUAUUUCUGGACGGAGG	TRIAE_CS42_7AS_TGACv1_569886_AA1826270.6		-	GO:0003674(molecular_function);GO:0005773(vacuole);GO:0008150(biological_process);GO:0009507(chloroplast);GO:0016021(integral component of membrane)	-	4	3498-3518	Y	3509		4		0.998717
tae-miR1127b-3p	ACAAGUAUUUCUGGACGGAGG	TRIAE_CS42_6BL_TGACv1_500970_AA1612110.2		-	-	-	2	910-930	Y	921		4		0.998381
tae-miR1127b-3p	ACAAGUAUUUCUGGACGGAGG	TRIAE_CS42_4AL_TGACv1_290836_AA0989920.2		-	-	-	2	648-668	Y	659		4		0.998381
tae-miR1127b-3p	ACAAGUAUUUCUGGACGGAGG	TRIAE_CS42_3B_TGACv1_221714_AA0748100.2		sp|Q8S9Z2|AXS_ORYSJ UDP-D-apiose/UDP-D-xylose synthase OS=Oryza sativa subsp. japonica GN=Os01g0969100 PE=2 SV=1//3.61954e-59	GO:0003824(catalytic activity);GO:0005634(nucleus);GO:0005737(cytoplasm);GO:0005829(cytosol);GO:0009226(nucleotide-sugar biosynthetic process);GO:0048040(UDP-glucuronate decarboxylase activity);GO:0048046(apoplast);GO:0050662(coenzyme binding);GO:0071555(cell wall organization)	ko00520(Amino sugar and nucleotide sugar metabolism)	1	1337-1357	Y	1348		4		0.999997
tae-miR1127b-3p	ACAAGUAUUUCUGGACGGAGG	TRIAE_CS42_3B_TGACv1_221268_AA0735680.1		sp|Q93VT8|ACLB1_ORYSJ ATP-citrate synthase beta chain protein 1 OS=Oryza sativa subsp. japonica GN=ACLB-1 PE=2 SV=1//7.53625e-26	GO:0042781(3'-tRNA processing endoribonuclease activity)	ko00020(Citrate cycle (TCA cycle))	3.5	3908-3928	Y	3919	4		0.999492
tae-miR1127b-3p	ACAAGUAUUUCUGGACGGAGG	TRIAE_CS42_4BS_TGACv1_329981_AA1105270.2		sp|Q9SG80|ASD1_ARATH Alpha-L-arabinofuranosidase 1 OS=Arabidopsis thaliana GN=ASD1 PE=1 SV=1//0	GO:0005576(extracellular region);GO:0005578(proteinaceous extracellular matrix);GO:0005773(vacuole);GO:0009044(xylan 1,4-beta-xylosidase activity);GO:0009505(plant-type cell wall);GO:0016798(hydrolase activity, acting on glycosyl bonds);GO:0045493(xylan catabolic process);GO:0046373(L-arabinose metabolic process);GO:0046556(alpha-L-arabinofuranosidase activity);GO:0048046(apoplast)	ko00520(Amino sugar and nucleotide sugar metabolism)	3.5	2516-2536	Y	2527	4		0.999492
tae-miR1127b-3p	ACAAGUAUUUCUGGACGGAGG	TRIAE_CS42_5AL_TGACv1_374396_AA1198830.2		sp|Q2QYE1|APY3_ORYSJ Probable apyrase 3 OS=Oryza sativa subsp. japonica GN=APY3 PE=2 SV=2//0	GO:0005886(plasma membrane);GO:0009877(nodulation);GO:0017110(nucleoside-diphosphatase activity);GO:0043273(CTPase activity)	ko00230(Purine metabolism);ko00240(Pyrimidine metabolism)	3.5	1512-1532	Y	1523	4		0.999492
tae-miR1127b-3p	ACAAGUAUUUCUGGACGGAGG	TRIAE_CS42_5AL_TGACv1_374396_AA1198830.1		sp|Q2QYE1|APY3_ORYSJ Probable apyrase 3 OS=Oryza sativa subsp. japonica GN=APY3 PE=2 SV=2//0	GO:0005886(plasma membrane);GO:0009877(nodulation);GO:0017110(nucleoside-diphosphatase activity);GO:0043273(CTPase activity)	ko00230(Purine metabolism);ko00240(Pyrimidine metabolism)	3.5	1387-1407	Y	1398	4		0.999492
tae-miR1127b-3p	ACAAGUAUUUCUGGACGGAGG	TRIAE_CS42_3B_TGACv1_221268_AA0735680.2		sp|Q93VT8|ACLB1_ORYSJ ATP-citrate synthase beta chain protein 1 OS=Oryza sativa subsp. japonica GN=ACLB-1 PE=2 SV=1//7.53625e-26	GO:0042781(3'-tRNA processing endoribonuclease activity)	ko00020(Citrate cycle (TCA cycle))	3.5	3821-3841	Y	3832	4		0.999492
tae-miR1127b-3p	ACAAGUAUUUCUGGACGGAGG	TRIAE_CS42_5AL_TGACv1_374396_AA1198830.3		sp|Q2QYE1|APY3_ORYSJ Probable apyrase 3 OS=Oryza sativa subsp. japonica GN=APY3 PE=2 SV=2//0	GO:0005886(plasma membrane);GO:0009877(nodulation);GO:0017110(nucleoside-diphosphatase activity);GO:0043273(CTPase activity)	ko00230(Purine metabolism);ko00240(Pyrimidine metabolism)	3.5	1631-1651	Y	1642	4		0.999492
tae-miR1127b-3p	ACAAGUAUUUCUGGACGGAGG	TRIAE_CS42_4BS_TGACv1_329981_AA1105270.1		sp|Q9SG80|ASD1_ARATH Alpha-L-arabinofuranosidase 1 OS=Arabidopsis thaliana GN=ASD1 PE=1 SV=1//0	GO:0005576(extracellular region);GO:0005578(proteinaceous extracellular matrix);GO:0005773(vacuole);GO:0009044(xylan 1,4-beta-xylosidase activity);GO:0009505(plant-type cell wall);GO:0016798(hydrolase activity, acting on glycosyl bonds);GO:0045493(xylan catabolic process);GO:0046373(L-arabinose metabolic process);GO:0046556(alpha-L-arabinofuranosidase activity);GO:0048046(apoplast)	ko00520(Amino sugar and nucleotide sugar metabolism)	3.5	2594-2614	Y	2605	4		0.999492
tae-miR1127b-3p	ACAAGUAUUUCUGGACGGAGG	TRIAE_CS42_2AL_TGACv1_093792_AA0286770.1		-	-	-	2.5	675-695	Y	686	3	2	0.638123	0.947287
tae-miR1127b-3p	ACAAGUAUUUCUGGACGGAGG	TRIAE_CS42_2BL_TGACv1_130260_AA0407550.2		sp|C0LGH2|Y1561_ARATH Probable LRR receptor-like serine/threonine-protein kinase At1g56130 OS=Arabidopsis thaliana GN=At1g56130 PE=2 SV=2//2.34388e-10	GO:0004674(protein serine/threonine kinase activity);GO:0005886(plasma membrane)	ko00520(Amino sugar and nucleotide sugar metabolism)	3.5	3612-3632	Y	3623	2	2	1	1
tae-miR1127b-3p	ACAAGUAUUUCUGGACGGAGG	TRIAE_CS42_2BL_TGACv1_130260_AA0407550.3		sp|C0LGH2|Y1561_ARATH Probable LRR receptor-like serine/threonine-protein kinase At1g56130 OS=Arabidopsis thaliana GN=At1g56130 PE=2 SV=2//2.34388e-10	GO:0004674(protein serine/threonine kinase activity);GO:0005886(plasma membrane)	ko00520(Amino sugar and nucleotide sugar metabolism)	3.5	5316-5336	Y	5327	2	2	1	1
tae-miR1127b-3p	ACAAGUAUUUCUGGACGGAGG	TRIAE_CS42_7BL_TGACv1_580695_AA1915080.1		-	-	-	3.5	2246-2266	Y	2257	3	3	0.997111	0.995358
tae-miR1127b-3p	ACAAGUAUUUCUGGACGGAGG	TRIAE_CS42_6BS_TGACv1_513415_AA1640850.1		sp|Q9M667|RPP13_ARATH Disease resistance protein RPP13 OS=Arabidopsis thaliana GN=RPP13 PE=2 SV=2//2.88728e-14	GO:0006952(defense response)	ko04626(Plant-pathogen interaction)	3.5	1193-1213	Y	1204	3	3	0.997111	0.995358
tae-miR1127b-3p	ACAAGUAUUUCUGGACGGAGG	TRIAE_CS42_3AL_TGACv1_194091_AA0626210.1		sp|B9DFS6|SNX2B_ARATH Sorting nexin 2B OS=Arabidopsis thaliana GN=SNX2B PE=1 SV=1//4.24871e-101	GO:0005768(endosome);GO:0006897(endocytosis);GO:0016050(vesicle organization);GO:0019898(extrinsic component of membrane);GO:0035091(phosphatidylinositol binding)	ko04144(Endocytosis)	3	1828-1848	Y	1839	2	2	1	1
tae-miR1127b-3p	ACAAGUAUUUCUGGACGGAGG	TRIAE_CS42_3AL_TGACv1_194029_AA0624980.1		-	-	-	1	2004-2024	Y	2015	2	2	1	1
tae-miR1127b-3p	ACAAGUAUUUCUGGACGGAGG	TRIAE_CS42_3B_TGACv1_225279_AA0806700.1		sp|Q9SHJ8|HIBC8_ARATH 3-hydroxyisobutyryl-CoA hydrolase-like protein 5 OS=Arabidopsis thaliana GN=At1g06550 PE=1 SV=2//2.72066e-174	GO:0005737(cytoplasm);GO:0016787(hydrolase activity);GO:0016836(hydro-lyase activity);GO:0080167(response to karrikin)	ko01200(Carbon metabolism);ko00640(Propanoate metabolism);ko00280(Valine, leucine and isoleucine degradation);ko00410(beta-Alanine metabolism)	3.5	1505-1525	Y	1516	2	2	1	1
tae-miR1127b-3p	ACAAGUAUUUCUGGACGGAGG	TRIAE_CS42_5AL_TGACv1_375619_AA1224630.1		sp|Q7X843|ATL48_ARATH RING-H2 finger protein ATL48 OS=Arabidopsis thaliana GN=ATL48 PE=1 SV=2//1.05639e-16	GO:0001666(response to hypoxia);GO:0005634(nucleus);GO:0008270(zinc ion binding);GO:0016021(integral component of membrane);GO:0016567(protein ubiquitination)	-	3	1662-1682	Y	1673	2	2	1	1
tae-miR1127b-3p	ACAAGUAUUUCUGGACGGAGG	TRIAE_CS42_1BS_TGACv1_050418_AA0171860.3		sp|Q5B5X8|EXGA_EMENI Probable glucan 1,3-beta-glucosidase A OS=Emericella nidulans (strain FGSC A4 / ATCC 38163 / CBS 112.46 / NRRL 194 / M139) GN=exgA PE=3 SV=2//1.68571e-34	GO:0005576(extracellular region);GO:0006073(cellular glucan metabolic process);GO:0008422(beta-glucosidase activity);GO:0009251(glucan catabolic process);GO:0009986(cell surface)	-	3	3519-3539	Y	3530	2	2	1	1
tae-miR1127b-3p	ACAAGUAUUUCUGGACGGAGG	TRIAE_CS42_1BS_TGACv1_050418_AA0171860.4		sp|Q5B5X8|EXGA_EMENI Probable glucan 1,3-beta-glucosidase A OS=Emericella nidulans (strain FGSC A4 / ATCC 38163 / CBS 112.46 / NRRL 194 / M139) GN=exgA PE=3 SV=2//1.68571e-34	GO:0005576(extracellular region);GO:0006073(cellular glucan metabolic process);GO:0008422(beta-glucosidase activity);GO:0009251(glucan catabolic process);GO:0009986(cell surface)	-	3	3519-3539	Y	3530	2	2	1	1
tae-miR1127b-3p	ACAAGUAUUUCUGGACGGAGG	TRIAE_CS42_1BS_TGACv1_050418_AA0171860.5		sp|Q5B5X8|EXGA_EMENI Probable glucan 1,3-beta-glucosidase A OS=Emericella nidulans (strain FGSC A4 / ATCC 38163 / CBS 112.46 / NRRL 194 / M139) GN=exgA PE=3 SV=2//1.68571e-34	GO:0005576(extracellular region);GO:0006073(cellular glucan metabolic process);GO:0008422(beta-glucosidase activity);GO:0009251(glucan catabolic process);GO:0009986(cell surface)	-	3	3471-3491	Y	3482	2	2	1	1
tae-miR156	UGACAGAAGAGAGUGAGCACA	TRIAE_CS42_2BS_TGACv1_146872_AA0474440.1		sp|Q6Z461|SPL13_ORYSJ Squamosa promoter-binding-like protein 13 OS=Oryza sativa subsp. japonica GN=SPL13 PE=2 SV=1//1.67963e-45	GO:0003677(DNA binding);GO:0003700(transcription factor activity, sequence-specific DNA binding);GO:0005634(nucleus);GO:0005737(cytoplasm);GO:0006351(transcription, DNA-templated);GO:0006355(regulation of transcription, DNA-templated);GO:0009908(flower development);GO:0010321(regulation of vegetative phase change);GO:0046872(metal ion binding)	ko04075(Plant hormone signal transduction)	3	781-801	Y	792	2	2	0.931985	0.945024
tae-miR156	UGACAGAAGAGAGUGAGCACA	TRIAE_CS42_2DS_TGACv1_177719_AA0583150.2		sp|Q6Z461|SPL13_ORYSJ Squamosa promoter-binding-like protein 13 OS=Oryza sativa subsp. japonica GN=SPL13 PE=2 SV=1//1.31169e-33	GO:0003677(DNA binding);GO:0003700(transcription factor activity, sequence-specific DNA binding);GO:0005634(nucleus);GO:0005737(cytoplasm);GO:0006351(transcription, DNA-templated);GO:0006355(regulation of transcription, DNA-templated);GO:0009908(flower development);GO:0010321(regulation of vegetative phase change);GO:0046872(metal ion binding)	ko04075(Plant hormone signal transduction)	3	689-709	Y	700	2	2	0.931985	0.945024
tae-miR156	UGACAGAAGAGAGUGAGCACA	TRIAE_CS42_2DS_TGACv1_177719_AA0583150.1		sp|Q6Z461|SPL13_ORYSJ Squamosa promoter-binding-like protein 13 OS=Oryza sativa subsp. japonica GN=SPL13 PE=2 SV=1//1.31169e-33	GO:0003677(DNA binding);GO:0003700(transcription factor activity, sequence-specific DNA binding);GO:0005634(nucleus);GO:0005737(cytoplasm);GO:0006351(transcription, DNA-templated);GO:0006355(regulation of transcription, DNA-templated);GO:0009908(flower development);GO:0010321(regulation of vegetative phase change);GO:0046872(metal ion binding)	ko04075(Plant hormone signal transduction)	3	725-745	Y	736	2	2	0.931985	0.945024
tae-miR156	UGACAGAAGAGAGUGAGCACA	TRIAE_CS42_7DS_TGACv1_621401_AA2014240.1		sp|Q6YZE8|SPL16_ORYSJ Squamosa promoter-binding-like protein 16 OS=Oryza sativa subsp. japonica GN=SPL16 PE=2 SV=1//4.70418e-110	GO:0003677(DNA binding);GO:0003700(transcription factor activity, sequence-specific DNA binding);GO:0005634(nucleus);GO:0006351(transcription, DNA-templated);GO:0006355(regulation of transcription, DNA-templated);GO:0046872(metal ion binding);GO:0048653(anther development)	ko04075(Plant hormone signal transduction)	1	1473-1493	Y	1484		2		0.954818
tae-miR156	UGACAGAAGAGAGUGAGCACA	TRIAE_CS42_7BS_TGACv1_594382_AA1957310.1		sp|Q6YZE8|SPL16_ORYSJ Squamosa promoter-binding-like protein 16 OS=Oryza sativa subsp. japonica GN=SPL16 PE=2 SV=1//1.89854e-108	GO:0003677(DNA binding);GO:0003700(transcription factor activity, sequence-specific DNA binding);GO:0005634(nucleus);GO:0006351(transcription, DNA-templated);GO:0006355(regulation of transcription, DNA-templated);GO:0046872(metal ion binding);GO:0048653(anther development)	ko04075(Plant hormone signal transduction)	1	1329-1349	Y	1340		2		0.954818
tae-miR156	UGACAGAAGAGAGUGAGCACA	TRIAE_CS42_7AS_TGACv1_570449_AA1835860.1		sp|Q6YZE8|SPL16_ORYSJ Squamosa promoter-binding-like protein 16 OS=Oryza sativa subsp. japonica GN=SPL16 PE=2 SV=1//3.13847e-111	GO:0003677(DNA binding);GO:0003700(transcription factor activity, sequence-specific DNA binding);GO:0005634(nucleus);GO:0006351(transcription, DNA-templated);GO:0006355(regulation of transcription, DNA-templated);GO:0046872(metal ion binding);GO:0048653(anther development)	ko04075(Plant hormone signal transduction)	1	1163-1183	Y	1174		3		0.625775
tae-miR156	UGACAGAAGAGAGUGAGCACA	TRIAE_CS42_5DL_TGACv1_432985_AA1396830.1		sp|Q0J0K1|SPL18_ORYSJ Squamosa promoter-binding-like protein 18 OS=Oryza sativa subsp. japonica GN=SPL18 PE=2 SV=1//4.56742e-106	GO:0003677(DNA binding);GO:0003700(transcription factor activity, sequence-specific DNA binding);GO:0005634(nucleus);GO:0006351(transcription, DNA-templated);GO:0006355(regulation of transcription, DNA-templated);GO:0046872(metal ion binding);GO:0048653(anther development)	ko04075(Plant hormone signal transduction)	1	1752-1772	Y	1763		3		0.625775
tae-miR156	UGACAGAAGAGAGUGAGCACA	TRIAE_CS42_5AL_TGACv1_377393_AA1246520.1		sp|Q0J0K1|SPL18_ORYSJ Squamosa promoter-binding-like protein 18 OS=Oryza sativa subsp. japonica GN=SPL18 PE=2 SV=1//2.07467e-106	GO:0003677(DNA binding);GO:0003700(transcription factor activity, sequence-specific DNA binding);GO:0005634(nucleus);GO:0006351(transcription, DNA-templated);GO:0006355(regulation of transcription, DNA-templated);GO:0046872(metal ion binding);GO:0048653(anther development)	ko04075(Plant hormone signal transduction)	1	1559-1579	Y	1570		3		0.625775
tae-miR156	UGACAGAAGAGAGUGAGCACA	TRIAE_CS42_5BL_TGACv1_406028_AA1339440.1		sp|Q0J0K1|SPL18_ORYSJ Squamosa promoter-binding-like protein 18 OS=Oryza sativa subsp. japonica GN=SPL18 PE=2 SV=1//7.62841e-108	GO:0003677(DNA binding);GO:0003700(transcription factor activity, sequence-specific DNA binding);GO:0005634(nucleus);GO:0006351(transcription, DNA-templated);GO:0006355(regulation of transcription, DNA-templated);GO:0046872(metal ion binding);GO:0048653(anther development)	ko04075(Plant hormone signal transduction)	1	1725-1745	Y	1736		3		0.625775
tae-miR156	UGACAGAAGAGAGUGAGCACA	TRIAE_CS42_5AL_TGACv1_377393_AA1246520.2		sp|Q0J0K1|SPL18_ORYSJ Squamosa promoter-binding-like protein 18 OS=Oryza sativa subsp. japonica GN=SPL18 PE=2 SV=1//2.07467e-106	GO:0003677(DNA binding);GO:0003700(transcription factor activity, sequence-specific DNA binding);GO:0005634(nucleus);GO:0006351(transcription, DNA-templated);GO:0006355(regulation of transcription, DNA-templated);GO:0046872(metal ion binding);GO:0048653(anther development)	ko04075(Plant hormone signal transduction)	1	1577-1597	Y	1588		3		0.625775
tae-miR156	UGACAGAAGAGAGUGAGCACA	TRIAE_CS42_7AS_TGACv1_569032_AA1805200.1		sp|A3C057|SPL17_ORYSJ Squamosa promoter-binding-like protein 17 OS=Oryza sativa subsp. japonica GN=SPL17 PE=2 SV=2//6.79303e-101	GO:0003677(DNA binding);GO:0003700(transcription factor activity, sequence-specific DNA binding);GO:0005634(nucleus);GO:0005737(cytoplasm);GO:0006351(transcription, DNA-templated);GO:0006355(regulation of transcription, DNA-templated);GO:0010228(vegetative to reproductive phase transition of meristem);GO:0046872(metal ion binding);GO:0048366(leaf development);GO:0048653(anther development);GO:200…	ko04075(Plant hormone signal transduction)	1	917-937	Y	928	2	2	0.943291	0.954818
tae-miR156	UGACAGAAGAGAGUGAGCACA	TRIAE_CS42_7DS_TGACv1_622188_AA2034840.1		sp|A3C057|SPL17_ORYSJ Squamosa promoter-binding-like protein 17 OS=Oryza sativa subsp. japonica GN=SPL17 PE=2 SV=2//1.00329e-100	GO:0003677(DNA binding);GO:0003700(transcription factor activity, sequence-specific DNA binding);GO:0005634(nucleus);GO:0005737(cytoplasm);GO:0006351(transcription, DNA-templated);GO:0006355(regulation of transcription, DNA-templated);GO:0010228(vegetative to reproductive phase transition of meristem);GO:0046872(metal ion binding);GO:0048366(leaf development);GO:0048653(anther development);GO:200…	ko04075(Plant hormone signal transduction)	1	1185-1205	Y	1196	2	2	0.943291	0.954818
tae-miR156	UGACAGAAGAGAGUGAGCACA	TRIAE_CS42_7BS_TGACv1_593254_AA1949880.1		sp|A3C057|SPL17_ORYSJ Squamosa promoter-binding-like protein 17 OS=Oryza sativa subsp. japonica GN=SPL17 PE=2 SV=2//1.93762e-99	GO:0003677(DNA binding);GO:0003700(transcription factor activity, sequence-specific DNA binding);GO:0005634(nucleus);GO:0005737(cytoplasm);GO:0006351(transcription, DNA-templated);GO:0006355(regulation of transcription, DNA-templated);GO:0010228(vegetative to reproductive phase transition of meristem);GO:0046872(metal ion binding);GO:0048366(leaf development);GO:0048653(anther development);GO:200…	ko04075(Plant hormone signal transduction)	1	1007-1027	Y	1018	2	2	0.943291	0.954818
tae-miR2275-3p	UUUGGUUUCCUCCAAUAUCUCG	TRIAE_CS42_2BL_TGACv1_131886_AA0433270.1		sp|Q7XR60|MTK2_ORYSJ Methylthioribose kinase 2 OS=Oryza sativa subsp. japonica GN=MTK2 PE=2 SV=1//1.61429e-20	GO:0046522(S-methyl-5-thioribose kinase activity)	ko00270(Cysteine and methionine metabolism)	4	1247-1268	Y	1259	1		0.00634355
tae-miR2275-3p	UUUGGUUUCCUCCAAUAUCUCG	TRIAE_CS42_3B_TGACv1_223015_AA0775220.1		sp|Q7XBQ9|RGA2_SOLBU Disease resistance protein RGA2 OS=Solanum bulbocastanum GN=RGA2 PE=1 SV=1//5.9163e-111	GO:0005515(protein binding);GO:0005524(ATP binding);GO:0005576(extracellular region);GO:0006952(defense response);GO:0043531(ADP binding)	ko03040(Spliceosome)	3.5	5577-5598	Y	5589	0	0	0.00738152	0.00733583
tae-miR2275-3p	UUUGGUUUCCUCCAAUAUCUCG	TRIAE_CS42_3B_TGACv1_223015_AA0775220.3		sp|Q7XBQ9|RGA2_SOLBU Disease resistance protein RGA2 OS=Solanum bulbocastanum GN=RGA2 PE=1 SV=1//5.9163e-111	GO:0005515(protein binding);GO:0005524(ATP binding);GO:0005576(extracellular region);GO:0006952(defense response);GO:0043531(ADP binding)	ko03040(Spliceosome)	3.5	5810-5831	Y	5822	0	0	0.00738152	0.00733583
tae-miR2275-3p	UUUGGUUUCCUCCAAUAUCUCG	TRIAE_CS42_3B_TGACv1_223015_AA0775220.2		sp|Q7XBQ9|RGA2_SOLBU Disease resistance protein RGA2 OS=Solanum bulbocastanum GN=RGA2 PE=1 SV=1//5.9163e-111	GO:0005515(protein binding);GO:0005524(ATP binding);GO:0005576(extracellular region);GO:0006952(defense response);GO:0043531(ADP binding)	ko03040(Spliceosome)	3.5	5728-5749	Y	5740	0	0	0.00738152	0.00733583
tae-miR2275-3p	UUUGGUUUCCUCCAAUAUCUCG	TRIAE_CS42_3B_TGACv1_221261_AA0735430.1		sp|Q9LXM2|CAF1I_ARATH Probable CCR4-associated factor 1 homolog 9 OS=Arabidopsis thaliana GN=CAF1-9 PE=2 SV=1//5.0192e-21	GO:0000175(3'-5'-exoribonuclease activity);GO:0000288(nuclear-transcribed mRNA catabolic process, deadenylation-dependent decay);GO:0030014(CCR4-NOT complex)	ko03018(RNA degradation)	3	100-121	Y	112	0	0	0.0434798	0.0432156
tae-miR2275-3p	UUUGGUUUCCUCCAAUAUCUCG	TRIAE_CS42_7BL_TGACv1_577199_AA1868620.1		sp|Q9LSL9|PP445_ARATH Pentatricopeptide repeat-containing protein At5g65560 OS=Arabidopsis thaliana GN=At5g65560 PE=2 SV=1//1.11325e-07	GO:0003674(molecular_function);GO:0005739(mitochondrion);GO:0008150(biological_process)	ko03018(RNA degradation)	2.5	1671-1692	Y	1683	0	2	0.00921837	0.343226
tae-miR2275-3p	UUUGGUUUCCUCCAAUAUCUCG	TRIAE_CS42_7AL_TGACv1_557605_AA1783910.2		sp|Q9LSL9|PP445_ARATH Pentatricopeptide repeat-containing protein At5g65560 OS=Arabidopsis thaliana GN=At5g65560 PE=2 SV=1//4.93902e-21	GO:0003674(molecular_function);GO:0005739(mitochondrion);GO:0008150(biological_process)	ko03018(RNA degradation)	2.5	1840-1861	Y	1852	0	0	0.00921837	0.00916136
tae-miR2275-3p	UUUGGUUUCCUCCAAUAUCUCG	TRIAE_CS42_7AL_TGACv1_557605_AA1783910.1		sp|Q9LSL9|PP445_ARATH Pentatricopeptide repeat-containing protein At5g65560 OS=Arabidopsis thaliana GN=At5g65560 PE=2 SV=1//4.93902e-21	GO:0003674(molecular_function);GO:0005739(mitochondrion);GO:0008150(biological_process)	ko03018(RNA degradation)	2.5	1942-1963	Y	1954	0	2	0.00921837	0.343226
tae-miR2275-3p	UUUGGUUUCCUCCAAUAUCUCG	TRIAE_CS42_3DL_TGACv1_250083_AA0861890.1		sp|Q9FMS6|CAF1K_ARATH Probable CCR4-associated factor 1 homolog 11 OS=Arabidopsis thaliana GN=CAF1-11 PE=2 SV=1//2.3876e-11	GO:0000175(3'-5'-exoribonuclease activity);GO:0000288(nuclear-transcribed mRNA catabolic process, deadenylation-dependent decay);GO:0030014(CCR4-NOT complex)	ko03018(RNA degradation)	3	99-120	Y	111	0	0	0.0434798	0.0432156
tae-miR2275-3p	UUUGGUUUCCUCCAAUAUCUCG	TRIAE_CS42_3B_TGACv1_222691_AA0768970.1		-	GO:0000175(3'-5'-exoribonuclease activity);GO:0000288(nuclear-transcribed mRNA catabolic process, deadenylation-dependent decay);GO:0030014(CCR4-NOT complex)	ko03018(RNA degradation)	3	86-107	Y	98	0	0	0.0434798	0.0432156
tae-miR2275-3p	UUUGGUUUCCUCCAAUAUCUCG	TRIAE_CS42_3AL_TGACv1_200639_AA0670170.1		sp|Q9LEU4|CAF1J_ARATH Probable CCR4-associated factor 1 homolog 10 OS=Arabidopsis thaliana GN=CAF1-10 PE=2 SV=1//3.7368e-09	GO:0000175(3'-5'-exoribonuclease activity);GO:0000288(nuclear-transcribed mRNA catabolic process, deadenylation-dependent decay);GO:0030014(CCR4-NOT complex)	ko03018(RNA degradation)	3	74-95	Y	86	0	0	0.0434798	0.0432156
tae-miR319	UUGGACUGAAGGGAGCUCCCU	TRIAE_CS42_5BL_TGACv1_404672_AA1308020.1		sp|Q10CE8|PCF6_ORYSJ Transcription factor PCF6 OS=Oryza sativa subsp. japonica GN=PCF6 PE=2 SV=1//5.17981e-71	GO:0003677(DNA binding);GO:0003700(transcription factor activity, sequence-specific DNA binding);GO:0005515(protein binding);GO:0005634(nucleus);GO:0006351(transcription, DNA-templated);GO:0006355(regulation of transcription, DNA-templated);GO:0009637(response to blue light);GO:0009965(leaf morphogenesis);GO:0030154(cell differentiation);GO:0045962(positive regulation of development, heterochroni…	-	2.5	1458-1477	Y	1468	2	1	0.477578	0.00538643
tae-miR319	UUGGACUGAAGGGAGCUCCCU	TRIAE_CS42_5AL_TGACv1_377211_AA1244910.1		sp|Q10CE8|PCF6_ORYSJ Transcription factor PCF6 OS=Oryza sativa subsp. japonica GN=PCF6 PE=2 SV=1//1.07586e-69	GO:0003677(DNA binding);GO:0003700(transcription factor activity, sequence-specific DNA binding);GO:0005515(protein binding);GO:0005634(nucleus);GO:0006351(transcription, DNA-templated);GO:0006355(regulation of transcription, DNA-templated);GO:0009637(response to blue light);GO:0009965(leaf morphogenesis);GO:0030154(cell differentiation);GO:0045962(positive regulation of development, heterochroni…	-	1.5	1068-1087	Y	1078	0	0	0.0110518	0.0109835
tae-miR319	UUGGACUGAAGGGAGCUCCCU	TRIAE_CS42_5DL_TGACv1_434043_AA1427790.2		sp|Q10CE8|PCF6_ORYSJ Transcription factor PCF6 OS=Oryza sativa subsp. japonica GN=PCF6 PE=2 SV=1//1.88586e-62	GO:0003677(DNA binding);GO:0003700(transcription factor activity, sequence-specific DNA binding);GO:0005515(protein binding);GO:0005634(nucleus);GO:0006351(transcription, DNA-templated);GO:0006355(regulation of transcription, DNA-templated);GO:0009637(response to blue light);GO:0009965(leaf morphogenesis);GO:0030154(cell differentiation);GO:0045962(positive regulation of development, heterochroni…	-	1.5	1013-1032	Y	1023	0	0	0.0110518	0.0109835
tae-miR319	UUGGACUGAAGGGAGCUCCCU	TRIAE_CS42_5DL_TGACv1_434043_AA1427790.1		sp|Q10CE8|PCF6_ORYSJ Transcription factor PCF6 OS=Oryza sativa subsp. japonica GN=PCF6 PE=2 SV=1//1.88586e-62	GO:0003677(DNA binding);GO:0003700(transcription factor activity, sequence-specific DNA binding);GO:0005515(protein binding);GO:0005634(nucleus);GO:0006351(transcription, DNA-templated);GO:0006355(regulation of transcription, DNA-templated);GO:0009637(response to blue light);GO:0009965(leaf morphogenesis);GO:0030154(cell differentiation);GO:0045962(positive regulation of development, heterochroni…	-	1.5	1276-1295	Y	1286	0	2	0.0110518	0.396191
tae-miR319	UUGGACUGAAGGGAGCUCCCU	TRIAE_CS42_3DS_TGACv1_271775_AA0907690.1		sp|A2WM14|PCF5_ORYSI Transcription factor PCF5 OS=Oryza sativa subsp. indica GN=PCF5 PE=3 SV=1//1.77081e-116	GO:0003677(DNA binding);GO:0003700(transcription factor activity, sequence-specific DNA binding);GO:0005634(nucleus);GO:0006351(transcription, DNA-templated);GO:0006355(regulation of transcription, DNA-templated);GO:0009733(response to auxin);GO:0009965(leaf morphogenesis);GO:0030154(cell differentiation);GO:0045962(positive regulation of development, heterochronic);GO:0048366(leaf development)	-	3.5	1639-1660	Y	1651	2	2	0.74089	0.767168
tae-miR319	UUGGACUGAAGGGAGCUCCCU	TRIAE_CS42_U_TGACv1_642139_AA2112200.3		sp|A2WM14|PCF5_ORYSI Transcription factor PCF5 OS=Oryza sativa subsp. indica GN=PCF5 PE=3 SV=1//3.7472e-123	GO:0003677(DNA binding);GO:0003700(transcription factor activity, sequence-specific DNA binding);GO:0005634(nucleus);GO:0006351(transcription, DNA-templated);GO:0006355(regulation of transcription, DNA-templated);GO:0009733(response to auxin);GO:0009965(leaf morphogenesis);GO:0030154(cell differentiation);GO:0045962(positive regulation of development, heterochronic);GO:0048366(leaf development)	-	3	1881-1900	Y	1891	2	2	0.931985	0.945024
tae-miR319	UUGGACUGAAGGGAGCUCCCU	TRIAE_CS42_3DS_TGACv1_271775_AA0907690.2		sp|A2WM14|PCF5_ORYSI Transcription factor PCF5 OS=Oryza sativa subsp. indica GN=PCF5 PE=3 SV=1//1.77081e-116	GO:0003677(DNA binding);GO:0003700(transcription factor activity, sequence-specific DNA binding);GO:0005634(nucleus);GO:0006351(transcription, DNA-templated);GO:0006355(regulation of transcription, DNA-templated);GO:0009733(response to auxin);GO:0009965(leaf morphogenesis);GO:0030154(cell differentiation);GO:0045962(positive regulation of development, heterochronic);GO:0048366(leaf development)	-	3.5	1639-1660	Y	1651	2	2	0.74089	0.767168
tae-miR319	UUGGACUGAAGGGAGCUCCCU	TRIAE_CS42_U_TGACv1_642139_AA2112200.1		sp|A2WM14|PCF5_ORYSI Transcription factor PCF5 OS=Oryza sativa subsp. indica GN=PCF5 PE=3 SV=1//3.7472e-123	GO:0003677(DNA binding);GO:0003700(transcription factor activity, sequence-specific DNA binding);GO:0005634(nucleus);GO:0006351(transcription, DNA-templated);GO:0006355(regulation of transcription, DNA-templated);GO:0009733(response to auxin);GO:0009965(leaf morphogenesis);GO:0030154(cell differentiation);GO:0045962(positive regulation of development, heterochronic);GO:0048366(leaf development)	-	3	1754-1773	Y	1764	2	2	0.931985	0.945024
tae-miR319	UUGGACUGAAGGGAGCUCCCU	TRIAE_CS42_3DS_TGACv1_271775_AA0907690.3		sp|A2WM14|PCF5_ORYSI Transcription factor PCF5 OS=Oryza sativa subsp. indica GN=PCF5 PE=3 SV=1//1.77081e-116	GO:0003677(DNA binding);GO:0003700(transcription factor activity, sequence-specific DNA binding);GO:0005634(nucleus);GO:0006351(transcription, DNA-templated);GO:0006355(regulation of transcription, DNA-templated);GO:0009733(response to auxin);GO:0009965(leaf morphogenesis);GO:0030154(cell differentiation);GO:0045962(positive regulation of development, heterochronic);GO:0048366(leaf development)	-	3.5	1639-1660	Y	1651	2	2	0.74089	0.767168
tae-miR319	UUGGACUGAAGGGAGCUCCCU	TRIAE_CS42_U_TGACv1_642139_AA2112200.2		sp|A2WM14|PCF5_ORYSI Transcription factor PCF5 OS=Oryza sativa subsp. indica GN=PCF5 PE=3 SV=1//3.7472e-123	GO:0003677(DNA binding);GO:0003700(transcription factor activity, sequence-specific DNA binding);GO:0005634(nucleus);GO:0006351(transcription, DNA-templated);GO:0006355(regulation of transcription, DNA-templated);GO:0009733(response to auxin);GO:0009965(leaf morphogenesis);GO:0030154(cell differentiation);GO:0045962(positive regulation of development, heterochronic);GO:0048366(leaf development)	-	3	1754-1773	Y	1764	2	2	0.931985	0.945024
tae-miR319	UUGGACUGAAGGGAGCUCCCU	TRIAE_CS42_3DS_TGACv1_271775_AA0907690.4		sp|A2WM14|PCF5_ORYSI Transcription factor PCF5 OS=Oryza sativa subsp. indica GN=PCF5 PE=3 SV=1//1.77081e-116	GO:0003677(DNA binding);GO:0003700(transcription factor activity, sequence-specific DNA binding);GO:0005634(nucleus);GO:0006351(transcription, DNA-templated);GO:0006355(regulation of transcription, DNA-templated);GO:0009733(response to auxin);GO:0009965(leaf morphogenesis);GO:0030154(cell differentiation);GO:0045962(positive regulation of development, heterochronic);GO:0048366(leaf development)	-	3.5	1734-1755	Y	1746	2	2	0.74089	0.767168
tae-miR319	UUGGACUGAAGGGAGCUCCCU	TRIAE_CS42_3B_TGACv1_220856_AA0721470.1		sp|A2WM14|PCF5_ORYSI Transcription factor PCF5 OS=Oryza sativa subsp. indica GN=PCF5 PE=3 SV=1//3.81625e-129	GO:0003677(DNA binding);GO:0003700(transcription factor activity, sequence-specific DNA binding);GO:0005634(nucleus);GO:0006351(transcription, DNA-templated);GO:0006355(regulation of transcription, DNA-templated);GO:0009733(response to auxin);GO:0009965(leaf morphogenesis);GO:0030154(cell differentiation);GO:0045962(positive regulation of development, heterochronic);GO:0048366(leaf development)	-	3	1602-1621	Y	1612	2	2	0.931985	0.945024
tae-miR319	UUGGACUGAAGGGAGCUCCCU	TRIAE_CS42_3B_TGACv1_220856_AA0721470.2		sp|A2WM14|PCF5_ORYSI Transcription factor PCF5 OS=Oryza sativa subsp. indica GN=PCF5 PE=3 SV=1//3.81625e-129	GO:0003677(DNA binding);GO:0003700(transcription factor activity, sequence-specific DNA binding);GO:0005634(nucleus);GO:0006351(transcription, DNA-templated);GO:0006355(regulation of transcription, DNA-templated);GO:0009733(response to auxin);GO:0009965(leaf morphogenesis);GO:0030154(cell differentiation);GO:0045962(positive regulation of development, heterochronic);GO:0048366(leaf development)	-	3	1693-1712	Y	1703	2	2	0.931985	0.945024
tae-miR319	UUGGACUGAAGGGAGCUCCCU	TRIAE_CS42_2DL_TGACv1_158763_AA0525740.1		sp|Q10CE8|PCF6_ORYSJ Transcription factor PCF6 OS=Oryza sativa subsp. japonica GN=PCF6 PE=2 SV=1//4.853e-63	GO:0003677(DNA binding);GO:0003700(transcription factor activity, sequence-specific DNA binding);GO:0005515(protein binding);GO:0005634(nucleus);GO:0006351(transcription, DNA-templated);GO:0006355(regulation of transcription, DNA-templated);GO:0009637(response to blue light);GO:0009965(leaf morphogenesis);GO:0030154(cell differentiation);GO:0045962(positive regulation of development, heterochroni…	-	2.5	1438-1457	Y	1448	2	2	0.477578	0.503758
tae-miR319	UUGGACUGAAGGGAGCUCCCU	TRIAE_CS42_2AL_TGACv1_093526_AA0281750.1		sp|A2XMN1|PCF6_ORYSI Transcription factor PCF6 OS=Oryza sativa subsp. indica GN=PCF6 PE=3 SV=1//3.14129e-62	GO:0003677(DNA binding);GO:0003700(transcription factor activity, sequence-specific DNA binding);GO:0005515(protein binding);GO:0005634(nucleus);GO:0006351(transcription, DNA-templated);GO:0006355(regulation of transcription, DNA-templated);GO:0009637(response to blue light);GO:0009965(leaf morphogenesis);GO:0030154(cell differentiation);GO:0045962(positive regulation of development, heterochroni…	-	2.5	1432-1451	Y	1442	2	2	0.477578	0.503758
tae-miR395b	UGAAGUGUUUGGGGGAACUC	TRIAE_CS42_5DL_TGACv1_434791_AA1441710.1		sp|Q9S7D8|APS4_ARATH ATP sulfurylase 4, chloroplastic OS=Arabidopsis thaliana GN=APS4 PE=2 SV=1//0	GO:0000103(sulfate assimilation);GO:0004020(adenylylsulfate kinase activity)	ko00920(Sulfur metabolism);ko00230(Purine metabolism);ko00450(Selenocompound metabolism);ko00261(Monobactam biosynthesis)	2	706-725	Y	716		4		0.218983
tae-miR395b	UGAAGUGUUUGGGGGAACUC	TRIAE_CS42_5BL_TGACv1_404702_AA1308880.1		sp|Q9S7D8|APS4_ARATH ATP sulfurylase 4, chloroplastic OS=Arabidopsis thaliana GN=APS4 PE=2 SV=1//0	GO:0000103(sulfate assimilation);GO:0004020(adenylylsulfate kinase activity)	ko00920(Sulfur metabolism);ko00230(Purine metabolism);ko00450(Selenocompound metabolism);ko00261(Monobactam biosynthesis)	2	626-645	Y	636		4		0.218983
tae-miR395b	UGAAGUGUUUGGGGGAACUC	TRIAE_CS42_5AL_TGACv1_375888_AA1228480.1		sp|Q9S7D8|APS4_ARATH ATP sulfurylase 4, chloroplastic OS=Arabidopsis thaliana GN=APS4 PE=2 SV=1//1.03525e-19	GO:0000103(sulfate assimilation);GO:0004020(adenylylsulfate kinase activity)	ko00920(Sulfur metabolism);ko00230(Purine metabolism);ko00450(Selenocompound metabolism);ko00261(Monobactam biosynthesis)	2	371-390	Y	381		4		0.218983
tae-miR397-5p	UCACCGGCGCUGCACACAAUG	TRIAE_CS42_4DL_TGACv1_342778_AA1121760.1		sp|Q9M2D2|YU88_ARATH UPF0187 protein At3g61320, chloroplastic OS=Arabidopsis thaliana GN=At3g61320 PE=2 SV=2//5.2867e-111	GO:0003674(molecular_function);GO:0008150(biological_process);GO:0009507(chloroplast);GO:0009533(chloroplast stromal thylakoid);GO:0016021(integral component of membrane);GO:0031969(chloroplast membrane);GO:0042548(regulation of photosynthesis, light reaction)	-	4	739-758	Y	749		2		0.660086
tae-miR397-5p	UCACCGGCGCUGCACACAAUG	TRIAE_CS42_5AL_TGACv1_374989_AA1213380.1		sp|Q9M2D2|YU88_ARATH UPF0187 protein At3g61320, chloroplastic OS=Arabidopsis thaliana GN=At3g61320 PE=2 SV=2//7.65018e-111	GO:0003674(molecular_function);GO:0008150(biological_process);GO:0009507(chloroplast);GO:0009533(chloroplast stromal thylakoid);GO:0016021(integral component of membrane);GO:0031969(chloroplast membrane);GO:0042548(regulation of photosynthesis, light reaction)	-	4	698-717	Y	708		2		0.660086
tae-miR398	UGUGUUCUCAGGUCGCCCCCG	TRIAE_CS42_2DS_TGACv1_179233_AA0605480.1		sp|Q9SQL5|SODC_ANACO Superoxide dismutase [Cu-Zn] OS=Ananas comosus GN=SOD1 PE=2 SV=1//1.32596e-49	GO:0004784(superoxide dismutase activity);GO:0005507(copper ion binding);GO:0005737(cytoplasm);GO:0008270(zinc ion binding);GO:0019430(removal of superoxide radicals)	ko04146(Peroxisome)	3.5	118-138	Y	129		2		0.361378
tae-miR398	UGUGUUCUCAGGUCGCCCCCG	TRIAE_CS42_2DS_TGACv1_179233_AA0605480.2		sp|Q9SQL5|SODC_ANACO Superoxide dismutase [Cu-Zn] OS=Ananas comosus GN=SOD1 PE=2 SV=1//1.32596e-49	GO:0004784(superoxide dismutase activity);GO:0005507(copper ion binding);GO:0005737(cytoplasm);GO:0008270(zinc ion binding);GO:0019430(removal of superoxide radicals)	ko04146(Peroxisome)	3.5	104-124	Y	115		2		0.361378
tae-miR398	UGUGUUCUCAGGUCGCCCCCG	TRIAE_CS42_2BS_TGACv1_148548_AA0493640.2		sp|P23345|SODC4_MAIZE Superoxide dismutase [Cu-Zn] 4A OS=Zea mays GN=SODCC.3 PE=2 SV=2//4.49679e-85	GO:0004784(superoxide dismutase activity);GO:0005507(copper ion binding);GO:0005737(cytoplasm);GO:0008270(zinc ion binding);GO:0019430(removal of superoxide radicals)	ko04146(Peroxisome)	3.5	191-211	Y	202		2		0.361378
tae-miR5049-3p	AAUAUGGAUCGGAGGGAGUAC	TRIAE_CS42_5BL_TGACv1_406995_AA1352290.1		-	GO:0003674(molecular_function);GO:0005634(nucleus);GO:0008150(biological_process)	-	2.5	1701-1721	Y	1712	2		0.727076
tae-miR5049-3p	AAUAUGGAUCGGAGGGAGUAC	TRIAE_CS42_5DS_TGACv1_456890_AA1479680.1		-	-	-	3	2616-2637	Y	2627	2	3	0.999803	0.946175
tae-miR5049-3p	AAUAUGGAUCGGAGGGAGUAC	TRIAE_CS42_3DS_TGACv1_273772_AA0933380.1		sp|Q39214|RPM1_ARATH Disease resistance protein RPM1 OS=Arabidopsis thaliana GN=RPM1 PE=1 SV=1//1.72978e-75	GO:0005515(protein binding);GO:0042802(identical protein binding)	ko04626(Plant-pathogen interaction)	4	3904-3924	Y	3915		2		1
tae-miR5049-3p	AAUAUGGAUCGGAGGGAGUAC	TRIAE_CS42_2AS_TGACv1_114888_AA0369800.3		sp|O65399|E131_ARATH Glucan endo-1,3-beta-glucosidase 1 OS=Arabidopsis thaliana GN=At1g11820 PE=1 SV=3//6.38808e-23	GO:0004553(hydrolase activity, hydrolyzing O-glycosyl compounds);GO:0030247(polysaccharide binding);GO:0046658(anchored component of plasma membrane)	ko00500(Starch and sucrose metabolism)	4	4819-4839	Y	4830		3		0.991978
tae-miR5049-3p	AAUAUGGAUCGGAGGGAGUAC	TRIAE_CS42_3DL_TGACv1_250593_AA0870780.2		sp|Q9SR22|PAE5_ARATH Pectin acetylesterase 5 OS=Arabidopsis thaliana GN=PAE5 PE=2 SV=1//2.65638e-08	GO:0005576(extracellular region);GO:0005618(cell wall);GO:0016787(hydrolase activity);GO:0052689(carboxylic ester hydrolase activity);GO:0071555(cell wall organization)	-	3	1291-1311	Y	1302		4		0.992706
tae-miR5049-3p	AAUAUGGAUCGGAGGGAGUAC	TRIAE_CS42_3AL_TGACv1_194800_AA0639750.2		sp|Q9SR22|PAE5_ARATH Pectin acetylesterase 5 OS=Arabidopsis thaliana GN=PAE5 PE=2 SV=1//2.45852e-124	GO:0005576(extracellular region);GO:0005618(cell wall);GO:0016787(hydrolase activity);GO:0052689(carboxylic ester hydrolase activity);GO:0071555(cell wall organization)	-	3	1333-1353	Y	1344		4		0.992706
tae-miR5049-3p	AAUAUGGAUCGGAGGGAGUAC	TRIAE_CS42_3DL_TGACv1_250593_AA0870780.3		sp|Q9SR22|PAE5_ARATH Pectin acetylesterase 5 OS=Arabidopsis thaliana GN=PAE5 PE=2 SV=1//2.65638e-08	GO:0005576(extracellular region);GO:0005618(cell wall);GO:0016787(hydrolase activity);GO:0052689(carboxylic ester hydrolase activity);GO:0071555(cell wall organization)	-	3	2453-2473	Y	2464		4		0.992706
tae-miR5049-3p	AAUAUGGAUCGGAGGGAGUAC	TRIAE_CS42_3DL_TGACv1_250593_AA0870780.1		sp|Q9SR22|PAE5_ARATH Pectin acetylesterase 5 OS=Arabidopsis thaliana GN=PAE5 PE=2 SV=1//2.65638e-08	GO:0005576(extracellular region);GO:0005618(cell wall);GO:0016787(hydrolase activity);GO:0052689(carboxylic ester hydrolase activity);GO:0071555(cell wall organization)	-	3	1459-1479	Y	1470		4		0.992706
tae-miR5049-3p	AAUAUGGAUCGGAGGGAGUAC	TRIAE_CS42_3AL_TGACv1_194800_AA0639750.1		sp|Q9SR22|PAE5_ARATH Pectin acetylesterase 5 OS=Arabidopsis thaliana GN=PAE5 PE=2 SV=1//2.45852e-124	GO:0005576(extracellular region);GO:0005618(cell wall);GO:0016787(hydrolase activity);GO:0052689(carboxylic ester hydrolase activity);GO:0071555(cell wall organization)	-	3	1336-1356	Y	1347		4		0.992706
tae-miR5049-3p	AAUAUGGAUCGGAGGGAGUAC	TRIAE_CS42_3B_TGACv1_221166_AA0732590.1		sp|Q9SR22|PAE5_ARATH Pectin acetylesterase 5 OS=Arabidopsis thaliana GN=PAE5 PE=2 SV=1//4.17007e-136	GO:0005576(extracellular region);GO:0005618(cell wall);GO:0016787(hydrolase activity);GO:0052689(carboxylic ester hydrolase activity);GO:0071555(cell wall organization)	-	3	1330-1350	Y	1341		4		0.992706
tae-miR5049-3p	AAUAUGGAUCGGAGGGAGUAC	TRIAE_CS42_5AS_TGACv1_393202_AA1269790.2		sp|Q0JL46|NCASE_ORYSJ Neutral ceramidase OS=Oryza sativa subsp. japonica GN=Os01g0624000 PE=1 SV=1//1.81193e-125	GO:0005783(endoplasmic reticulum);GO:0005794(Golgi apparatus)	ko00600(Sphingolipid metabolism)	4	3173-3193	Y	3184	4	2	0.9989	1
tae-miR5049-3p	AAUAUGGAUCGGAGGGAGUAC	TRIAE_CS42_6AS_TGACv1_486981_AA1567200.3		-	-	-	4	1058-1078	Y	1069	4	3	0.9989	0.991978
tae-miR9655-3p	CAAGGGAAGGAAGUAGCCAAC	TRIAE_CS42_2DL_TGACv1_158990_AA0530150.1		-	-	-	4	658-677	Y	668		2		0.947287
tae-miR9668-5p	CCAAUGACAAGUAUUUUCGGA	TRIAE_CS42_2BL_TGACv1_129702_AA0393100.1		-	GO:0003677(DNA binding);GO:0005737(cytoplasm);GO:0008150(biological_process)	-	4	5575-5595	Y	5586		4		0.792542
tae-miR9668-5p	CCAAUGACAAGUAUUUUCGGA	TRIAE_CS42_1BL_TGACv1_032177_AA0126380.1		-	-	-	3	2763-2783	Y	2774	4		0.571584
tae-miR9673-5p	UAAGAAGCAAAUAGCACAUG	TRIAE_CS42_1AL_TGACv1_002304_AA0040720.1		sp|Q9FF86|DCR_ARATH BAHD acyltransferase DCR OS=Arabidopsis thaliana GN=DCR PE=2 SV=1//3.65312e-145	GO:0005737(cytoplasm);GO:0005829(cytosol);GO:0009793(embryo development ending in seed dormancy);GO:0010090(trichome morphogenesis);GO:0010143(cutin biosynthetic process);GO:0016740(transferase activity);GO:0016747(transferase activity, transferring acyl groups other than amino-acyl groups);GO:0051179(localization)	ko00940(Phenylpropanoid biosynthesis);ko00945(Stilbenoid, diarylheptanoid and gingerol biosynthesis);ko00941(Flavonoid biosynthesis)	4	1484-1502	Y	1493		2		0.999854
tae-miR9673-5p	UAAGAAGCAAAUAGCACAUG	TRIAE_CS42_1AL_TGACv1_002304_AA0040720.2		sp|Q9FF86|DCR_ARATH BAHD acyltransferase DCR OS=Arabidopsis thaliana GN=DCR PE=2 SV=1//3.65312e-145	GO:0005737(cytoplasm);GO:0005829(cytosol);GO:0009793(embryo development ending in seed dormancy);GO:0010090(trichome morphogenesis);GO:0010143(cutin biosynthetic process);GO:0016740(transferase activity);GO:0016747(transferase activity, transferring acyl groups other than amino-acyl groups);GO:0051179(localization)	ko00940(Phenylpropanoid biosynthesis);ko00945(Stilbenoid, diarylheptanoid and gingerol biosynthesis);ko00941(Flavonoid biosynthesis)	4	1562-1580	Y	1571		2		0.999854
tae-miR9674a-5p	GCAUCAUCCAUCCUACCAUUC	TRIAE_CS42_3AL_TGACv1_195395_AA0649060.2		sp|Q9LK57|PP226_ARATH Pentatricopeptide repeat-containing protein At3g13160, mitochondrial OS=Arabidopsis thaliana GN=At3g13160 PE=2 SV=1//8.4488e-62	GO:0005739(mitochondrion);GO:0008150(biological_process);GO:0016020(membrane)	ko03018(RNA degradation)	4	949-968	Y	959	4		0.972789
tae-miR9674a-5p	GCAUCAUCCAUCCUACCAUUC	TRIAE_CS42_3B_TGACv1_226619_AA0818080.1		sp|Q9LG23|PPR82_ARATH Pentatricopeptide repeat-containing protein At1g55890, mitochondrial OS=Arabidopsis thaliana GN=At1g55890 PE=2 SV=1//1.1325e-54	GO:0005739(mitochondrion);GO:0008150(biological_process)	ko03018(RNA degradation)	4	711-730	Y	721		4		0.986419
tae-miR9674a-5p	GCAUCAUCCAUCCUACCAUUC	TRIAE_CS42_3DL_TGACv1_250629_AA0871290.1		sp|Q9LK57|PP226_ARATH Pentatricopeptide repeat-containing protein At3g13160, mitochondrial OS=Arabidopsis thaliana GN=At3g13160 PE=2 SV=1//2.55642e-65	GO:0005739(mitochondrion);GO:0008150(biological_process);GO:0016020(membrane)	ko03018(RNA degradation)	4	843-862	Y	853	3	4	0.937856	0.986419
tae-miR9674a-5p	GCAUCAUCCAUCCUACCAUUC	TRIAE_CS42_3AL_TGACv1_193954_AA0623410.1		sp|Q9LK57|PP226_ARATH Pentatricopeptide repeat-containing protein At3g13160, mitochondrial OS=Arabidopsis thaliana GN=At3g13160 PE=2 SV=1//1.46903e-64	GO:0005739(mitochondrion);GO:0008150(biological_process);GO:0016020(membrane)	ko03018(RNA degradation)	4	967-986	Y	977	3	4	0.937856	0.986419
tae-miR9675-3p	UUUAUGAUCACUCUCGUUUUG	TRIAE_CS42_4BL_TGACv1_320271_AA1033330.1		sp|Q07760|RL23_TOBAC 60S ribosomal protein L23 OS=Nicotiana tabacum GN=RPL23 PE=2 SV=1//9.04643e-93	GO:0003735(structural constituent of ribosome);GO:0022625(cytosolic large ribosomal subunit);GO:0070180(large ribosomal subunit rRNA binding)	ko03010(Ribosome)	4	379-399	Y	390		3		0.311741
tae-miR9675-3p	UUUAUGAUCACUCUCGUUUUG	TRIAE_CS42_4BL_TGACv1_320271_AA1033330.2		sp|Q07760|RL23_TOBAC 60S ribosomal protein L23 OS=Nicotiana tabacum GN=RPL23 PE=2 SV=1//9.04643e-93	GO:0003735(structural constituent of ribosome);GO:0022625(cytosolic large ribosomal subunit);GO:0070180(large ribosomal subunit rRNA binding)	ko03010(Ribosome)	4	334-354	Y	345		3		0.311741
tae-miR9679-5p	CAGAACCAGAAUGAGUAGCUC	TRIAE_CS42_1DL_TGACv1_061676_AA0201470.1		sp|Q8LK56|DME_ARATH Transcriptional activator DEMETER OS=Arabidopsis thaliana GN=DME PE=1 SV=2//1.52888e-20	GO:0051747(cytosine C-5 DNA demethylase activity)	ko03410(Base excision repair)	4	5463-5482	Y	5473	2		0.896944
tae-miR9679-5p	CAGAACCAGAAUGAGUAGCUC	TRIAE_CS42_1BL_TGACv1_033382_AA0139040.1		sp|Q8LK56|DME_ARATH Transcriptional activator DEMETER OS=Arabidopsis thaliana GN=DME PE=1 SV=2//1.09118e-25	GO:0003677(DNA binding);GO:0003906(DNA-(apurinic or apyrimidinic site) lyase activity);GO:0005634(nucleus);GO:0006284(base-excision repair);GO:0006306(DNA methylation);GO:0006349(regulation of gene expression by genetic imprinting);GO:0006351(transcription, DNA-templated);GO:0006355(regulation of transcription, DNA-templated);GO:0009793(embryo development ending in seed dormancy);GO:0019104(DNA N…	ko03410(Base excision repair)	4	5159-5178	Y	5169	2		0.896944
tae-miR9679-5p	CAGAACCAGAAUGAGUAGCUC	TRIAE_CS42_1AL_TGACv1_000403_AA0011210.1		sp|Q8LK56|DME_ARATH Transcriptional activator DEMETER OS=Arabidopsis thaliana GN=DME PE=1 SV=2//8.90755e-19	GO:0051747(cytosine C-5 DNA demethylase activity)	ko03410(Base excision repair)	4	2612-2631	Y	2622	2		0.896944
tae-miR9778	UGCAUCAUCUCGAACUCGUCG	TRIAE_CS42_2DS_TGACv1_178494_AA0596390.2		sp|Q39214|RPM1_ARATH Disease resistance protein RPM1 OS=Arabidopsis thaliana GN=RPM1 PE=1 SV=1//3.30598e-27	GO:0005515(protein binding);GO:0005524(ATP binding);GO:0005576(extracellular region);GO:0006952(defense response);GO:0043531(ADP binding)	ko04626(Plant-pathogen interaction)	2.5	445-465	Y	456	3		0.671512
tae-miR9778	UGCAUCAUCUCGAACUCGUCG	TRIAE_CS42_2AS_TGACv1_113839_AA0361290.1		sp|Q39214|RPM1_ARATH Disease resistance protein RPM1 OS=Arabidopsis thaliana GN=RPM1 PE=1 SV=1//2.27483e-29	GO:0005515(protein binding);GO:0005524(ATP binding);GO:0005576(extracellular region);GO:0006952(defense response);GO:0043531(ADP binding)	ko04626(Plant-pathogen interaction)	2.5	401-421	Y	412	3		0.671512
tae-miR9778	UGCAUCAUCUCGAACUCGUCG	TRIAE_CS42_2DS_TGACv1_178494_AA0596390.1		sp|Q39214|RPM1_ARATH Disease resistance protein RPM1 OS=Arabidopsis thaliana GN=RPM1 PE=1 SV=1//3.30598e-27	GO:0005515(protein binding);GO:0005524(ATP binding);GO:0005576(extracellular region);GO:0006952(defense response);GO:0043531(ADP binding)	ko04626(Plant-pathogen interaction)	2.5	445-465	Y	456	3		0.671512
tae-miR9778	UGCAUCAUCUCGAACUCGUCG	TRIAE_CS42_2DS_TGACv1_178494_AA0596390.3		sp|Q39214|RPM1_ARATH Disease resistance protein RPM1 OS=Arabidopsis thaliana GN=RPM1 PE=1 SV=1//3.30598e-27	GO:0005515(protein binding);GO:0005524(ATP binding);GO:0005576(extracellular region);GO:0006952(defense response);GO:0043531(ADP binding)	ko04626(Plant-pathogen interaction)	2.5	445-465	Y	456	3		0.671512
tae-miR9778	UGCAUCAUCUCGAACUCGUCG	TRIAE_CS42_2BS_TGACv1_146358_AA0463300.1		sp|Q39214|RPM1_ARATH Disease resistance protein RPM1 OS=Arabidopsis thaliana GN=RPM1 PE=1 SV=1//5.12107e-28	-	ko04626(Plant-pathogen interaction)	2.5	302-322	Y	313	3		0.671512
