# Supplementary material for: Transcriptome analysis reveals new microRNAs-mediated pathway involved in anther development in male sterile wheat
Source: BMC Genomics. 2018 May 8;19:333. doi: 10.1186/s12864-018-4727-5 (PMC5941544; doi:10.1186/s12864-018-4727-5)
Supplement: Supplementary file 20 — Table S13. Conserved miRNAs during reproductive development in monocot and dicot plants. (XLSX 11 kb) [file 12864_2018_4727_MOESM20_ESM.xlsx]

## Sheet: Sheet1
Table S13. Conserved miRNAs during reproductive development in monocot and dicot plants.
	MIR156	MIR159	MIR160	MIR164	MIR167	MIR2275
Triticum aestivum	+	+	+	+	+	+
Oryza sativa	+	+	+	+	+	+
Zea mays	+	+	+	+	+	+
Hordeum vulgare	+	+	-	-	-	-
Brachypodium distachyon	+	+	+	+	+	+
Aegilops tauschii	+	+	+	+	+	+
Arabidopsis thaliana	+	+	+	+	+	-
Nicotiana tabacum	+	+	+	+	+	-
Glycine max	+	+	+	+	+	-
Gossypium hirsutum	+	-	+	+	+	-
Brassica napus	+	+	+	+	+	-
Solanum tuberosum	+	+	+	+	+	-
Solanum lycopersicum	+	+	+	+	+	-
Manihot esculenta	+	+	+	+	+	-
Vitis vinifera	+	+	+	+	+	-
