# Supplementary material for: Transcriptome analysis reveals new microRNAs-mediated pathway involved in anther development in male sterile wheat
Source: BMC Genomics. 2018 May 8;19:333. doi: 10.1186/s12864-018-4727-5 (PMC5941544; doi:10.1186/s12864-018-4727-5)
Supplement: Supplementary file 21 — Table S14. List of target genes for tae-miR9652-5p predicted by PsRobot software. (XLSX 12 kb) [file 12864_2018_4727_MOESM21_ESM.xlsx]

## Sheet: Sheet1
Table S14. List of target genes for tae-miR9652-5p predicted by PsRobot software.
Transcript	Small RNA	Transcript Annotation
TRIAE_CS42_6DS_TGACv1_542462_AA1721140	tae-miR9652-5p	sp|Q6ZKV8|BIODA_ORYSJ Bifunctional dethiobiotin synthetase/7,8-diamino-pelargonic acid aminotransferase, mitochondrial OS=Oryza sativa subsp. japonica GN=BIO3-BIO1 PE=2 SV=1//0
TRIAE_CS42_1AL_TGACv1_001947_AA0037090	tae-miR9652-5p	-
TRIAE_CS42_1DS_TGACv1_080286_AA0245270	tae-miR9652-5p	sp|Q9XGY7|FAR_SIMCH Alcohol-forming fatty acyl-CoA reductase OS=Simmondsia chinensis PE=1 SV=1//3.16603e-24
TRIAE_CS42_2DL_TGACv1_159313_AA0536350	tae-miR9652-5p	sp|Q54C64|PIGL_DICDI Probable N-acetylglucosaminyl-phosphatidylinositol de-N-acetylase OS=Dictyostelium discoideum GN=pigl PE=3 SV=1//4.25748e-39
TRIAE_CS42_5AL_TGACv1_374768_AA1208580	tae-miR9652-5p	sp|Q851R2|MEL1_ORYSJ Protein argonaute MEL1 OS=Oryza sativa subsp. japonica GN=MEL1 PE=2 SV=1//0
TRIAE_CS42_5AL_TGACv1_375139_AA1216780	tae-miR9652-5p	sp|Q851R2|MEL1_ORYSJ Protein argonaute MEL1 OS=Oryza sativa subsp. japonica GN=MEL1 PE=2 SV=1//0
TRIAE_CS42_5AL_TGACv1_376025_AA1230970	tae-miR9652-5p	sp|Q851R2|MEL1_ORYSJ Protein argonaute MEL1 OS=Oryza sativa subsp. japonica GN=MEL1 PE=2 SV=1//1.23606e-07
TRIAE_CS42_5BL_TGACv1_404742_AA1309740	tae-miR9652-5p	sp|Q851R2|MEL1_ORYSJ Protein argonaute MEL1 OS=Oryza sativa subsp. japonica GN=MEL1 PE=2 SV=1//3.09451e-08
TRIAE_CS42_5BL_TGACv1_404832_AA1312240	tae-miR9652-5p	sp|Q851R2|MEL1_ORYSJ Protein argonaute MEL1 OS=Oryza sativa subsp. japonica GN=MEL1 PE=2 SV=1//0
TRIAE_CS42_5BL_TGACv1_406792_AA1349840	tae-miR9652-5p	sp|Q851R2|MEL1_ORYSJ Protein argonaute MEL1 OS=Oryza sativa subsp. japonica GN=MEL1 PE=2 SV=1//5.70694e-06
TRIAE_CS42_5DS_TGACv1_457148_AA1483120	tae-miR9652-5p	sp|Q9LUI2|NET1A_ARATH Protein NETWORKED 1A OS=Arabidopsis thaliana GN=NET1A PE=1 SV=1//8.32485e-50
TRIAE_CS42_7BS_TGACv1_592939_AA1946530	tae-miR9652-5p	sp|Q9SUH6|PP341_ARATH Pentatricopeptide repeat-containing protein At4g30700 OS=Arabidopsis thaliana GN=DYW9 PE=2 SV=1//7.96322e-15
TRIAE_CS42_3B_TGACv1_221827_AA0750650	tae-miR9652-5p	sp|Q851R2|MEL1_ORYSJ Protein argonaute MEL1 OS=Oryza sativa subsp. japonica GN=MEL1 PE=2 SV=1//5.69317e-16
TRIAE_CS42_5DL_TGACv1_434614_AA1438720	tae-miR9652-5p	sp|Q851R2|MEL1_ORYSJ Protein argonaute MEL1 OS=Oryza sativa subsp. japonica GN=MEL1 PE=2 SV=1//3.59193e-179
